# Supplementary material for: Identification of platelet-related subtypes and diagnostic markers in pediatric Crohn’s disease based on WGCNA and machine learning
Source: Front Immunol. 2024 Feb 14;15:1323418. doi: 10.3389/fimmu.2024.1323418 (PMC10899512; doi:10.3389/fimmu.2024.1323418)
Supplement: Supplementary Table 1 — Differentially expressed genes matrix. [file Table_1.xls]

id	logFC	AveExpr	t	P.Value	adj.P.Val	B
S100A8	3.396668333	4.847349786	18.0316135	1.95E-53	2.31E-49	110.7601302
FCN1	2.099964775	3.10220679	17.9175965	6.02E-53	3.57E-49	109.6422334
FCGR3A	2.045068183	4.032773376	17.74166973	3.44E-52	1.36E-48	107.9186533
TAP1	1.033803475	6.250857145	16.46034798	1.04E-46	3.08E-43	95.43085517
DUOX2	2.886286233	4.239457962	16.38997766	2.07E-46	4.91E-43	94.74925781
CXCL1	2.027300305	5.424769292	16.34180361	3.31E-46	6.55E-43	94.28295653
S100A9	2.808265939	6.141779655	16.18629685	1.51E-45	2.57E-42	92.77948401
GBP1	1.581507534	5.357944161	16.12172459	2.84E-45	4.08E-42	92.15600001
BACE2	0.965638658	4.287103164	16.11307199	3.09E-45	4.08E-42	92.07249128
LCN2	2.631385334	8.126208563	16.04210046	6.18E-45	7.33E-42	91.38786326
GBP5	1.726594828	4.171301584	15.93401687	1.77E-44	1.91E-41	90.34641814
PIK3R3	0.605128899	2.628897537	15.87245231	3.22E-44	3.18E-41	89.75386702
CHI3L1	2.836409951	4.328149122	15.86000368	3.63E-44	3.32E-41	89.63410974
CXCL3	1.782446801	3.452428767	15.84949505	4.02E-44	3.41E-41	89.53303113
IRF1	0.916607612	6.291344866	15.71190127	1.53E-43	1.21E-40	88.210913
PSMB8	0.528661628	7.015643069	15.67945224	2.10E-43	1.55E-40	87.89948668
NOS2	1.925117531	4.6220901	15.4448666	2.03E-42	1.42E-39	85.65248031
FCGR3B	2.08651574	2.295454331	15.42178296	2.54E-42	1.67E-39	85.43180212
TRAFD1	0.561453657	4.591993478	15.31966071	6.80E-42	4.25E-39	84.45648163
CXCL6	1.863842465	3.365332335	15.2970575	8.45E-42	5.02E-39	84.24082443
IFITM1	0.919696978	7.775774689	15.29066379	8.99E-42	5.08E-39	84.17983641
C2	1.09745349	5.337966771	15.2357703	1.53E-41	8.23E-39	83.65648346
CXCL8	2.726651427	3.629124011	15.18628651	2.46E-41	1.27E-38	83.18511369
CFB	1.445871742	6.602158335	15.14249767	3.74E-41	1.85E-38	82.76831932
STAT1	1.333634651	6.316657458	15.13227588	4.13E-41	1.96E-38	82.67107014
HK2	1.020941013	4.492610957	14.98613268	1.68E-40	7.67E-38	81.28255955
FPR1	1.938549729	3.129639303	14.84103857	6.74E-40	2.96E-37	79.9075997
CXCL9	2.373001747	5.147148507	14.78173293	1.19E-39	5.04E-37	79.34666189
CFI	1.135531516	4.182689969	14.7435365	1.71E-39	7.00E-37	78.98571747
SOD2	1.228836336	7.043718845	14.73115197	1.93E-39	7.62E-37	78.86874416
CDK20	-0.700903072	2.366789991	-14.66776212	3.53E-39	1.35E-36	78.27045893
CSF3R	1.685827523	3.433799929	14.65546418	3.97E-39	1.47E-36	78.15447442
CXCL10	2.062520255	4.864731937	14.57677632	8.39E-39	3.02E-36	77.41302126
UBE2L6	0.946234881	5.984448754	14.53123066	1.29E-38	4.51E-36	76.98439253
HK3	1.14357494	2.509727093	14.48776878	1.96E-38	6.63E-36	76.57574538
CXCL5	2.38906415	2.978041306	14.4826792	2.05E-38	6.76E-36	76.52791479
IL15RA	0.693821506	3.995232534	14.45610312	2.64E-38	8.47E-36	76.27824189
IFITM3	0.952644644	8.232598935	14.30860683	1.07E-37	3.34E-35	74.89510521
FBXO6	0.740977652	3.623790297	14.27844837	1.42E-37	4.33E-35	74.61283539
BATF2	0.957150212	3.978723717	14.21077166	2.69E-37	7.99E-35	73.98009159
VWA1	0.697590502	4.358962621	14.1415312	5.18E-37	1.50E-34	73.33371505
ELL2	0.697581518	3.471693824	14.13891541	5.31E-37	1.50E-34	73.30931589
PARP9	0.776381786	4.228487896	13.97778024	2.42E-36	6.67E-34	71.80913457
ZBP1	0.924363373	3.167424804	13.83060897	9.61E-36	2.59E-33	70.44395702
NCF2	1.052781914	3.765137913	13.81773814	1.08E-35	2.86E-33	70.32479859
PAQR5	-0.948238545	2.910152352	-13.79431135	1.35E-35	3.48E-33	70.10801027
CD274	1.055620433	2.593436559	13.77597104	1.60E-35	4.05E-33	69.93837985
CLEC4E	1.520477299	2.141529393	13.70591926	3.08E-35	7.62E-33	69.29118658
CRIP1	-1.394314971	7.539499861	-13.69255395	3.49E-35	8.46E-33	69.16783795
SLAMF7	0.933456622	5.326475257	13.68456453	3.76E-35	8.93E-33	69.09412364
CXCL2	1.49694705	3.186777645	13.5331665	1.54E-34	3.58E-32	67.70013427
CXCL11	1.8511511	2.875772319	13.52554507	1.65E-34	3.77E-32	67.63010709
GRINA	0.521451589	6.51204994	13.51692407	1.79E-34	4.01E-32	67.55091281
MMP3	2.969988956	4.218385977	13.50858495	1.93E-34	4.25E-32	67.47432529
MTHFD2	0.605245085	4.460562634	13.45539869	3.17E-34	6.84E-32	66.98626013
LRG1	1.001707116	3.678575248	13.43263159	3.91E-34	8.29E-32	66.77755213
ABCB1	-1.12684755	4.853726686	-13.4278549	4.09E-34	8.51E-32	66.73378022
LAP3	0.815316797	6.252285069	13.42597312	4.16E-34	8.51E-32	66.71653789
PSMB9	0.867080548	6.929371535	13.4197143	4.41E-34	8.87E-32	66.65919585
TGM2	1.034152039	5.534482393	13.41739046	4.51E-34	8.91E-32	66.63790786
FNDC3B	0.509606924	3.619393612	13.39290218	5.65E-34	1.10E-31	66.41366033
GBP4	1.18244256	4.473855001	13.39131318	5.74E-34	1.10E-31	66.39911459
CASP5	1.341327971	4.409714295	13.37912437	6.42E-34	1.21E-31	66.28755884
MMP28	-0.946878213	3.467612098	-13.35205137	8.25E-34	1.53E-31	66.03991312
APOL1	1.031923122	5.45069394	13.32127359	1.10E-33	2.00E-31	65.75860563
PLAUR	1.138238561	4.650224019	13.2945485	1.40E-33	2.52E-31	65.5145366
GALNT2	0.373945669	4.395502119	13.28600691	1.52E-33	2.69E-31	65.43656872
DRAM1	0.704940614	3.622659727	13.22456035	2.67E-33	4.67E-31	64.8762409
XBP1	0.739010399	7.897481929	13.20354811	3.25E-33	5.58E-31	64.68485777
SDCBP	0.513314853	6.64664857	13.196288	3.47E-33	5.88E-31	64.61875852
FKBP11	0.811359421	5.685853812	13.18886022	3.72E-33	6.21E-31	64.55114702
SAMD9L	0.931143913	3.808771907	13.17268657	4.31E-33	7.11E-31	64.40397665
IL1B	2.130244123	4.416680398	13.14819556	5.40E-33	8.78E-31	64.18125533
BID	0.44361688	4.351446682	13.14628765	5.50E-33	8.81E-31	64.16391155
ICAM1	0.99761927	4.472773683	13.14039118	5.80E-33	9.18E-31	64.11031587
TFRC	0.825163898	5.65071566	13.11933016	7.04E-33	1.10E-30	63.91895873
PDZK1IP1	1.312388519	6.436137243	13.11456764	7.36E-33	1.13E-30	63.87570361
IFI30	0.877854582	8.123726725	13.11044876	7.64E-33	1.16E-30	63.83829926
CDHR1	-1.346288871	3.623708845	-13.10137411	8.30E-33	1.25E-30	63.75590676
CASP1	0.795844912	6.503098156	13.02171236	1.72E-32	2.56E-30	63.03358052
CLEC12A	0.859788204	1.893177874	12.96374373	2.93E-32	4.29E-30	62.50904546
SBNO2	0.599135218	4.704072677	12.96150015	2.99E-32	4.33E-30	62.48876286
C2CD4A	0.86509445	1.314631731	12.93737742	3.73E-32	5.33E-30	62.27077485
HSD17B2	-1.011610046	5.744862936	-12.93571858	3.79E-32	5.35E-30	62.25579045
APOL3	0.821686081	4.493744747	12.88855665	5.82E-32	8.13E-30	61.830097
NAMPT	1.137555782	5.015749894	12.86680928	7.10E-32	9.79E-30	61.63401144
ZNF57	-0.519415979	2.70688455	-12.86130841	7.46E-32	1.02E-29	61.58443385
BTN3A3	0.680119848	4.46580732	12.81566519	1.13E-31	1.53E-29	61.17339801
WSCD1	-0.711181301	2.274661956	-12.7262581	2.55E-31	3.40E-29	60.36998211
C4BPB	1.315446832	2.572928912	12.72044925	2.69E-31	3.54E-29	60.31786361
SSR3	0.411446526	5.783455949	12.66273362	4.53E-31	5.91E-29	59.80056062
IDO1	1.819559216	5.185076286	12.66058532	4.62E-31	5.96E-29	59.78132444
PYCR1	0.671801672	4.180108583	12.65391464	4.91E-31	6.27E-29	59.72160275
CLEC7A	0.759990484	3.255602335	12.63341856	5.91E-31	7.46E-29	59.53818661
SLC19A3	-0.739582386	2.059282058	-12.61745995	6.83E-31	8.53E-29	59.39546182
DTX3L	0.453331275	4.40442946	12.60061204	7.95E-31	9.83E-29	59.24486594
ANKRD22	1.020845973	3.428431036	12.59822409	8.13E-31	9.94E-29	59.22352803
SLC16A5	-0.54887309	3.586865468	-12.58992957	8.76E-31	1.06E-28	59.14942409
GAL3ST1	-0.97222783	2.743096093	-12.55479123	1.20E-30	1.44E-28	58.8357242
ACSL1	1.004928358	3.708868589	12.53976711	1.38E-30	1.63E-28	58.70170884
CYP4F12	-0.787746359	4.924242727	-12.52262392	1.61E-30	1.89E-28	58.54887477
SRGN	0.881428418	7.026160961	12.5089257	1.82E-30	2.12E-28	58.42681725
PI3	1.980263324	5.888947525	12.4957112	2.05E-30	2.36E-28	58.30912399
DACT2	-0.552796243	0.753892399	-12.49044662	2.15E-30	2.44E-28	58.2622505
FCER1G	0.821445064	6.793237948	12.48923782	2.17E-30	2.44E-28	58.25148906
CHAC1	0.868182629	1.79701008	12.48846045	2.19E-30	2.44E-28	58.2445687
MUC1	1.495183691	6.282328075	12.48803722	2.20E-30	2.44E-28	58.2408011
APOL2	0.681169957	4.918825873	12.48122987	2.33E-30	2.56E-28	58.18020904
GBP2	0.748441975	5.907913222	12.47783026	2.41E-30	2.62E-28	58.14995455
TM4SF5	-1.142555548	4.578102119	-12.46474713	2.71E-30	2.92E-28	58.03355533
CYP27B1	0.829573869	1.401466184	12.46277971	2.76E-30	2.95E-28	58.01605601
LILRB2	0.963513385	2.955516641	12.4580109	2.88E-30	3.05E-28	57.97364441
NLRC5	0.661627432	4.601731389	12.44792888	3.15E-30	3.31E-28	57.88400252
VSIG10	-0.600589314	4.265585569	-12.44196669	3.32E-30	3.46E-28	57.83100587
C1R	0.648660068	6.732636859	12.42816331	3.76E-30	3.88E-28	57.70835261
CEACAM5	1.261189287	8.347718075	12.42495916	3.87E-30	3.96E-28	57.67988978
LITAF	0.528636806	6.709509617	12.41092113	4.39E-30	4.46E-28	57.55522586
IL1RN	1.770095434	3.560417097	12.40498214	4.63E-30	4.66E-28	57.50250339
SOCS3	1.394451676	4.442205116	12.3978128	4.94E-30	4.93E-28	57.4388733
DDC	-0.823151239	5.366530894	-12.37909295	5.85E-30	5.78E-28	57.27280425
FADS1	0.685568865	2.55136614	12.35501174	7.25E-30	7.11E-28	57.05933412
CYP2S1	-0.85743835	4.610147478	-12.34506387	7.93E-30	7.67E-28	56.97120339
NHSL1	-0.581727228	3.737423212	-12.3447288	7.95E-30	7.67E-28	56.96823544
GSTA1	-1.567916791	5.098009803	-12.33033708	9.05E-30	8.66E-28	56.84079201
MNDA	1.122366794	3.722887137	12.30094704	1.18E-29	1.12E-27	56.58073667
TLR2	0.779677018	2.581968344	12.2940829	1.25E-29	1.18E-27	56.52003921
CASP10	0.596581704	4.064399193	12.29194645	1.28E-29	1.19E-27	56.50115034
THEMIS2	0.708788296	4.363127694	12.29126947	1.28E-29	1.19E-27	56.49516534
ZC3H12A	0.83706846	4.378390905	12.26420241	1.64E-29	1.50E-27	56.2559902
IGFBP5	1.162383767	5.168870759	12.2459045	1.93E-29	1.76E-27	56.09443518
RAB31	0.667365903	4.056845113	12.23862094	2.05E-29	1.86E-27	56.03015734
CLDN15	-0.615778429	5.214497119	-12.23244823	2.17E-29	1.95E-27	55.97569614
FAM151A	-1.45992304	2.459434295	-12.219002	2.45E-29	2.18E-27	55.85710385
CYP2J2	-0.866923684	4.836552987	-12.21452036	2.55E-29	2.26E-27	55.81758993
CARD16	0.646367104	5.62262397	12.20801132	2.70E-29	2.37E-27	55.76021216
STX11	0.683020686	1.96120655	12.17700905	3.56E-29	3.11E-27	55.48711259
C1QB	0.768115982	7.976611642	12.17338776	3.68E-29	3.18E-27	55.45523289
C19orf38	0.732583374	2.383011337	12.16760172	3.87E-29	3.33E-27	55.40430491
USH1C	-0.523160754	5.840249251	-12.16076454	4.11E-29	3.51E-27	55.34413892
RND1	0.93776669	2.293077338	12.11771737	6.03E-29	5.11E-27	54.96568191
APOL6	0.547597451	4.334462052	12.11490938	6.18E-29	5.20E-27	54.94101612
DMBT1	2.089709153	6.369779673	12.10138159	6.97E-29	5.83E-27	54.82222203
JAK2	0.557390308	3.061615907	12.09515488	7.37E-29	6.12E-27	54.76756257
CES2	-0.814072957	7.383278755	-12.08214134	8.27E-29	6.82E-27	54.65336803
PTAFR	0.711889055	3.338598969	12.08069185	8.38E-29	6.86E-27	54.64065214
MZB1	1.077056322	6.779271897	12.07149053	9.09E-29	7.39E-27	54.55994827
ACOX2	-0.705246421	3.582099752	-12.06967799	9.24E-29	7.46E-27	54.544054
SLC22A5	-0.76460091	3.931706269	-12.06639649	9.51E-29	7.63E-27	54.515281
TPRG1L	-0.404561643	5.465128547	-12.06557385	9.58E-29	7.63E-27	54.50806846
LRRN3	-0.426779801	0.866029991	-12.05867603	1.02E-28	8.06E-27	54.4476003
ABCG2	-1.458640359	3.950928428	-12.04553784	1.14E-28	9.00E-27	54.33247106
IL18R1	0.514072248	2.252432716	12.03708203	1.23E-28	9.63E-27	54.25840374
PDK1	0.563744177	3.032778976	12.0045802	1.65E-28	1.28E-26	53.97393118
PHYH	-0.57009857	4.660272813	-11.98857596	1.90E-28	1.46E-26	53.83398413
KLHDC7B	0.497496524	1.367743683	11.96228932	2.39E-28	1.83E-26	53.60431109
TMEM165	0.492284271	5.325033644	11.96102469	2.42E-28	1.84E-26	53.59326758
ASPHD2	0.447247941	2.286351824	11.94238935	2.85E-28	2.16E-26	53.43059537
TRIM69	0.635721964	2.29694314	11.92084636	3.45E-28	2.59E-26	53.24268852
PTPN3	-0.461173995	3.133343557	-11.91453337	3.65E-28	2.72E-26	53.18765402
MGAT4B	-0.484573468	7.203360014	-11.90468918	3.98E-28	2.95E-26	53.10186278
DYSF	0.745632287	2.131947651	11.89054513	4.50E-28	3.32E-26	52.97865673
PDK2	-0.628249634	4.309814761	-11.88833846	4.59E-28	3.36E-26	52.95944104
RUNDC3B	-0.555237825	1.515557943	-11.88019766	4.93E-28	3.59E-26	52.88856536
HCAR2	1.520438787	1.912029854	11.87921633	4.98E-28	3.60E-26	52.88002324
SAMHD1	0.574285278	4.849855199	11.87643866	5.10E-28	3.66E-26	52.85584633
CD86	0.565546228	3.298623087	11.87589706	5.13E-28	3.66E-26	52.8511325
VAV2	-0.363837992	3.889201671	-11.85735884	6.03E-28	4.29E-26	52.68984693
IDH2	0.44040391	6.689048441	11.84963427	6.46E-28	4.56E-26	52.62267689
FCGR2A	0.991721866	3.87586662	11.84504176	6.72E-28	4.72E-26	52.58275185
CTSB	0.632438878	8.203333189	11.84026103	7.01E-28	4.90E-26	52.54119823
ERLEC1	0.400761873	5.279645493	11.81646469	8.65E-28	6.00E-26	52.33448085
TTYH3	0.441011668	4.82184142	11.80665242	9.42E-28	6.50E-26	52.24929946
MATN2	-0.702292209	4.887235658	-11.80435891	9.62E-28	6.60E-26	52.22939406
RPS6KA2	0.454374377	2.978019567	11.7953378	1.04E-27	7.10E-26	52.15111763
BTN3A1	0.635334217	4.917829038	11.77590331	1.23E-27	8.37E-26	51.98258057
ADM	0.950721095	4.416438763	11.77497963	1.24E-27	8.39E-26	51.97457367
VAMP5	0.733040563	5.484556342	11.75983686	1.42E-27	9.53E-26	51.8433512
PDCD1LG2	0.605139883	1.856945409	11.75877839	1.43E-27	9.56E-26	51.83418185
KCNJ3	-0.451104273	1.672298412	-11.74652206	1.60E-27	1.06E-25	51.72803589
FGFR3	-0.722718333	3.4321302	-11.70483251	2.30E-27	1.52E-25	51.36738
SLC7A11	0.511663079	1.086940407	11.69392889	2.53E-27	1.66E-25	51.27315442
PIM3	0.58256742	5.307766927	11.69161294	2.58E-27	1.68E-25	51.25314615
HAPLN3	0.997352923	3.47227806	11.68355859	2.77E-27	1.80E-25	51.18357677
DNASE1	-0.902081938	4.106455954	-11.66499844	3.26E-27	2.10E-25	51.0233518
SLAMF8	0.76720009	3.782810552	11.66281438	3.32E-27	2.13E-25	51.00450539
PRODH	-0.975412356	3.668698541	-11.65882949	3.44E-27	2.19E-25	50.97012404
HSPA13	0.432280635	3.222441763	11.65734702	3.48E-27	2.21E-25	50.95733482
FGR	0.863774651	3.424797847	11.65450085	3.57E-27	2.25E-25	50.9327832
IGSF6	0.906491579	4.330611529	11.63696	4.16E-27	2.61E-25	50.7815366
AKR7L	-0.612377494	2.916562673	-11.631935	4.35E-27	2.72E-25	50.73822873
PSTPIP2	0.694606662	2.664390514	11.62266042	4.72E-27	2.92E-25	50.65831976
SLC7A5	0.725493017	2.775398224	11.62225893	4.73E-27	2.92E-25	50.65486124
CEACAM6	1.018843965	6.855158519	11.6098479	5.27E-27	3.24E-25	50.54797912
NAALADL1	-1.208540837	4.814747757	-11.60740015	5.39E-27	3.29E-25	50.52690595
FMO5	-0.820949585	4.436697476	-11.59958702	5.77E-27	3.51E-25	50.45965571
ZNFX1	0.367181754	3.70484323	11.58514008	6.54E-27	3.96E-25	50.33536423
PTGR1	-0.659617522	5.68646923	-11.57209093	7.33E-27	4.41E-25	50.22316337
LILRA5	1.145505278	2.263842024	11.57152571	7.36E-27	4.41E-25	50.21830488
MYO1A	-0.762485122	6.780113996	-11.57105359	7.39E-27	4.41E-25	50.21424672
DHRS11	-0.846324471	6.581982859	-11.56857022	7.55E-27	4.48E-25	50.19290181
ACAA1	-0.388423874	6.201420707	-11.55870901	8.23E-27	4.86E-25	50.1081656
PRKG2	-0.866470462	2.031627434	-11.54224199	9.50E-27	5.58E-25	49.96674539
TNNC2	-1.11808372	2.148927704	-11.53585309	1.00E-26	5.87E-25	49.9119036
SLC52A3	-0.674684834	3.35274148	-11.51614315	1.19E-26	6.93E-25	49.74280927
RIPK2	0.496440933	2.931645981	11.51105825	1.25E-26	7.21E-25	49.69920829
HK1	0.35960793	4.451154097	11.50927703	1.26E-26	7.28E-25	49.68393732
CPNE2	-0.435735258	4.790199028	-11.50739431	1.29E-26	7.37E-25	49.66779743
NGEF	-0.537333082	3.674008848	-11.5032753	1.33E-26	7.60E-25	49.63249108
MAPKAPK2	0.316855142	5.665214463	11.49630694	1.41E-26	8.02E-25	49.57277559
BAIAP3	-0.520654283	1.788692155	-11.49591074	1.42E-26	8.02E-25	49.56938093
PML	0.511476201	3.876065708	11.48604364	1.55E-26	8.70E-25	49.48485667
TAP2	0.637021635	5.331703856	11.48496489	1.56E-26	8.74E-25	49.47561799
FFAR2	1.147474394	2.747454846	11.48317625	1.59E-26	8.83E-25	49.46030052
PLEKHG6	-0.768450883	4.584949394	-11.44089457	2.29E-26	1.27E-24	49.09855669
AKR1B10	-0.956929794	5.770353025	-11.43973295	2.31E-26	1.27E-24	49.08862772
CNGA1	-0.739794489	1.833114701	-11.43940118	2.32E-26	1.27E-24	49.085792
DPP4	-0.738883526	4.94775414	-11.43758131	2.35E-26	1.28E-24	49.07023786
CTSK	0.793400185	5.377054455	11.43714909	2.36E-26	1.28E-24	49.06654393
CXCL16	0.460520081	5.246094793	11.43669482	2.37E-26	1.28E-24	49.06266162
ODF3B	0.698684138	4.761137172	11.42645969	2.59E-26	1.40E-24	48.9752101
PLXNA2	-0.478944472	2.693749874	-11.42478308	2.63E-26	1.41E-24	48.96088836
NFE2L3	0.471607411	3.700714815	11.41191347	2.94E-26	1.57E-24	48.85099066
PLEK	1.1237185	5.129986958	11.40128691	3.22E-26	1.71E-24	48.76029368
MEFV	0.703284039	1.282190044	11.38406522	3.74E-26	1.98E-24	48.61339755
IGSF9	-1.004444992	3.072817562	-11.36783647	4.30E-26	2.27E-24	48.47507281
SNX10	0.861420752	3.385521427	11.36713528	4.33E-26	2.27E-24	48.46909851
PLSCR1	0.519055684	5.633722676	11.35982161	4.61E-26	2.41E-24	48.40679533
PDPN	1.017591219	2.8889922	11.35542965	4.78E-26	2.49E-24	48.36939106
UBD	1.404189521	6.920634549	11.35156585	4.95E-26	2.56E-24	48.3364909
S100A11	0.64860766	8.331901751	11.33042584	5.93E-26	3.06E-24	48.15658427
ACOT11	-0.518692914	3.733032409	-11.3081561	7.19E-26	3.69E-24	47.96724672
PEX11A	-0.444416432	2.979837478	-11.3036344	7.47E-26	3.82E-24	47.92882619
BAIAP2L2	-0.616249206	5.5856153	-11.28689439	8.63E-26	4.40E-24	47.78665552
CD300E	0.969441854	1.27756042	11.28272745	8.95E-26	4.54E-24	47.7512829
CMBL	-0.687700569	5.428905712	-11.28112028	9.07E-26	4.58E-24	47.73764158
CD55	1.034548649	5.255541351	11.27758214	9.35E-26	4.70E-24	47.70761418
SLC39A5	-0.769920731	6.386660526	-11.24629453	1.22E-25	6.12E-24	47.44229176
FIBIN	0.752953343	1.724366294	11.24091129	1.28E-25	6.39E-24	47.39667923
SLC13A2	-1.213771681	3.796695091	-11.23244346	1.38E-25	6.84E-24	47.32495332
NCOA7	0.707601892	4.076570941	11.2310778	1.39E-25	6.89E-24	47.31338818
PXMP2	-0.622557097	5.411630134	-11.22471111	1.47E-25	7.25E-24	47.25948135
LYN	0.57134177	4.666330531	11.22346965	1.49E-25	7.29E-24	47.24897173
EPB41L4B	-0.667036329	4.534995352	-11.21390167	1.61E-25	7.89E-24	47.16799359
PLA2G7	0.893605729	4.171537782	11.21342376	1.62E-25	7.89E-24	47.16394976
FZD7	-0.511774446	2.636893679	-11.20447556	1.75E-25	8.44E-24	47.08825079
BST2	0.638022723	6.232967258	11.19748236	1.86E-25	8.93E-24	47.02911204
TNFAIP2	0.746556244	5.656132013	11.18742963	2.03E-25	9.68E-24	46.9441334
GPX8	0.574550177	2.429930011	11.18713237	2.03E-25	9.68E-24	46.94162117
ALDH18A1	-0.424985177	5.652176174	-11.18106206	2.14E-25	1.02E-23	46.89032681
INPP5J	-0.72657467	3.398911048	-11.17858912	2.18E-25	1.03E-23	46.86943449
SDC3	0.510807672	4.021271382	11.17664488	2.22E-25	1.05E-23	46.85301043
CYP3A4	-1.466375283	4.155037541	-11.1697099	2.36E-25	1.11E-23	46.79443907
MMP1	2.248985191	4.567225534	11.16328052	2.49E-25	1.16E-23	46.74015459
PLEKHO2	0.485816501	3.946090505	11.15982081	2.57E-25	1.19E-23	46.71095033
NOD2	0.462251662	1.45413579	11.15058638	2.78E-25	1.28E-23	46.63302306
CTH	-0.452621662	2.215514839	-11.15050086	2.78E-25	1.28E-23	46.63230146
CHDH	-0.484256807	3.5733966	-11.14507344	2.91E-25	1.34E-23	46.58651647
EIF4EBP2	-0.382564875	5.180134852	-11.14461656	2.92E-25	1.34E-23	46.58266281
UBE2D1	0.412914352	4.021630229	11.12953206	3.32E-25	1.52E-23	46.45547513
CHAD	-0.987119021	2.554596325	-11.1248618	3.46E-25	1.57E-23	46.41611513
SLC30A4	-0.377213719	2.150942535	-11.11353771	3.81E-25	1.72E-23	46.3207135
TYROBP	0.627605149	7.041054459	11.10379824	4.14E-25	1.87E-23	46.23870213
KYNU	0.874135204	2.537549492	11.10165293	4.21E-25	1.89E-23	46.2206425
ANXA13	-0.825201794	4.224672438	-11.09795968	4.35E-25	1.95E-23	46.18955639
WIPI1	0.425101773	4.630234228	11.09750749	4.37E-25	1.95E-23	46.18575061
STAT3	0.489162746	5.879589399	11.09660792	4.40E-25	1.96E-23	46.17817987
RGS11	-0.562451014	1.884478339	-11.08603757	4.81E-25	2.13E-23	46.08924447
LIMK1	0.383446111	3.53016826	11.0839165	4.90E-25	2.16E-23	46.07140381
LRRC75A	-0.457501054	4.337264308	-11.08114766	5.02E-25	2.21E-23	46.04811725
SLC16A3	0.464707747	5.547411679	11.07362029	5.35E-25	2.34E-23	45.98482593
DNMBP	-0.37758408	3.848647249	-11.05543405	6.25E-25	2.73E-23	45.83200592
GOLT1A	-0.848612224	3.577399107	-11.04952342	6.57E-25	2.86E-23	45.78236685
GNA15	0.633588404	2.2929487	11.04356038	6.91E-25	2.99E-23	45.73230171
SLC25A34	-0.656516228	2.73727389	-11.04110628	7.06E-25	3.04E-23	45.71170139
PCSK9	0.879255461	2.032215425	11.03876415	7.20E-25	3.09E-23	45.69204326
C1S	0.599917339	7.248505603	11.03631898	7.35E-25	3.15E-23	45.67152254
PLA2R1	-0.450761922	1.767136518	-11.03007518	7.75E-25	3.31E-23	45.61913344
SERPING1	0.663324938	6.480922106	11.0186613	8.54E-25	3.62E-23	45.52340447
LIPG	0.704934954	2.881406933	11.01864414	8.54E-25	3.62E-23	45.52326054
FRMD1	-1.036534044	2.131082947	-11.00972999	9.21E-25	3.89E-23	45.44853329
WDFY1	0.37993408	4.407822932	11.00838531	9.32E-25	3.92E-23	45.43726362
IRF9	0.439465712	6.302313776	10.98682979	1.12E-24	4.69E-23	45.25670715
SLC5A11	-0.789729794	1.855272729	-10.98425013	1.14E-24	4.78E-23	45.23511148
NFAM1	0.566798238	2.419238558	10.98007186	1.18E-24	4.93E-23	45.20013879
PRKCZ	-0.411736901	3.782938537	-10.97532802	1.23E-24	5.12E-23	45.16044072
CD38	0.762059049	3.560739856	10.96892334	1.30E-24	5.38E-23	45.10685855
LATS2	0.386721954	1.931175623	10.94971533	1.53E-24	6.31E-23	44.94626176
ALDH5A1	-0.384099861	2.875074439	-10.94717202	1.57E-24	6.42E-23	44.92500851
PLA1A	0.722675	1.616052731	10.94687586	1.57E-24	6.42E-23	44.92253383
ASPA	-0.506017099	2.126529649	-10.94061915	1.65E-24	6.75E-23	44.87026136
RAB11FIP5	0.342513284	2.509505391	10.93653295	1.71E-24	6.96E-23	44.83613124
PPA1	0.368820369	6.896327211	10.9351314	1.73E-24	7.02E-23	44.82442631
TRPM6	-1.081252884	2.67547578	-10.93362927	1.76E-24	7.09E-23	44.81188228
CABLES1	-0.386080535	2.213896084	-10.9313896	1.79E-24	7.20E-23	44.79318085
RNF24	0.460513591	1.937413615	10.93088919	1.80E-24	7.20E-23	44.78900268
HPSE	0.479818851	2.63445731	10.92901051	1.83E-24	7.29E-23	44.77331757
OLFM4	1.592431674	8.830906722	10.92873589	1.83E-24	7.29E-23	44.77102485
PARP14	0.621323371	4.688172598	10.9064317	2.21E-24	8.74E-23	44.58491857
AMN	-0.890206625	6.748100326	-10.8905502	2.53E-24	9.96E-23	44.45252685
NUCB2	0.487042084	5.629596424	10.88999498	2.54E-24	9.97E-23	44.44790024
EPSTI1	0.692121443	4.616700788	10.8884759	2.57E-24	1.01E-22	44.43524257
INF2	-0.300669521	5.401187375	-10.88715866	2.60E-24	1.01E-22	44.42426756
PSAT1	0.650321979	2.400065193	10.8868267	2.61E-24	1.01E-22	44.4215018
TSHZ1	-0.413699187	3.078705264	-10.88603553	2.62E-24	1.02E-22	44.41491029
BDH2	-0.374811333	4.038842274	-10.88564516	2.63E-24	1.02E-22	44.41165809
OSCAR	0.729277064	1.900232785	10.88345376	2.68E-24	1.03E-22	44.39340262
KCNK5	-0.600124063	4.065515431	-10.86610923	3.10E-24	1.19E-22	44.24898287
COL5A3	0.535690647	2.001489489	10.86490747	3.14E-24	1.20E-22	44.23898091
PLAU	0.937382336	4.181347732	10.86175444	3.22E-24	1.23E-22	44.21274193
CDC25B	0.533647759	4.331698058	10.85469308	3.42E-24	1.30E-22	44.15399335
TMEM263	0.308455294	4.194191634	10.85462942	3.42E-24	1.30E-22	44.15346378
RMND1	-0.316617256	3.473994953	-10.85269447	3.48E-24	1.31E-22	44.13736912
PRR16	0.619853274	1.843020513	10.84559632	3.69E-24	1.39E-22	44.07834087
RNF145	0.385814236	4.663350572	10.82735796	4.30E-24	1.62E-22	43.92676582
CARD6	0.39062044	1.898093602	10.82354862	4.44E-24	1.66E-22	43.89512453
SLC35G1	-0.635530818	2.746837824	-10.82044948	4.56E-24	1.70E-22	43.86938678
HIF1A	0.758317071	5.063424368	10.82028366	4.57E-24	1.70E-22	43.8680098
TPPP	-0.688868418	1.413928878	-10.81565732	4.75E-24	1.76E-22	43.82959662
SOX8	-0.555362041	1.44197122	-10.80292331	5.28E-24	1.95E-22	43.72391015
SNX24	-0.384201622	3.102198711	-10.8022101	5.32E-24	1.96E-22	43.71799283
IFIT3	0.855269604	4.056834114	10.79922962	5.45E-24	2.00E-22	43.69326674
LYZ	1.04864118	9.640139373	10.79187347	5.80E-24	2.12E-22	43.63225597
RORC	-0.484197035	3.45419994	-10.7887727	5.95E-24	2.17E-22	43.60654536
STAT5A	0.365530676	3.953992152	10.78138365	6.33E-24	2.31E-22	43.54529383
SFMBT2	0.311124658	1.863793225	10.77970869	6.42E-24	2.33E-22	43.5314124
LILRA1	0.570522896	1.072011873	10.77480956	6.69E-24	2.42E-22	43.49081698
IFITM2	0.801239675	7.094624684	10.7692456	7.01E-24	2.53E-22	43.44472483
TMEM25	-0.472612002	2.984372333	-10.75348578	8.00E-24	2.88E-22	43.31423954
AQP7	-0.900644335	2.877520698	-10.75282199	8.05E-24	2.89E-22	43.3087459
PRR15	-0.692795046	5.628091487	-10.74962348	8.27E-24	2.95E-22	43.28227694
ZNF618	0.310133698	1.285780058	10.73274786	9.52E-24	3.39E-22	43.14269573
PSMB10	0.441844176	7.332215939	10.73053358	9.70E-24	3.44E-22	43.12438984
PILRA	0.809135627	3.314676974	10.73044327	9.71E-24	3.44E-22	43.12364333
RTKN	-0.354772341	3.85539599	-10.72328304	1.03E-23	3.64E-22	43.06446277
SETD7	0.4041452	3.091513121	10.71725983	1.08E-23	3.82E-22	43.0146966
SGIP1	0.588709478	1.202391173	10.71137533	1.14E-23	4.00E-22	42.96609115
RUNX1	0.35051171	2.9552133	10.69626352	1.29E-23	4.52E-22	42.84133593
ADAM9	0.503466053	4.945151005	10.68799229	1.38E-23	4.83E-22	42.77309373
LAMP3	0.816036035	3.151947847	10.68222628	1.45E-23	5.06E-22	42.72553809
CHST13	-0.621902509	1.120323037	-10.67789169	1.51E-23	5.23E-22	42.68979744
MS4A8	-0.811457888	5.351512893	-10.66635679	1.66E-23	5.74E-22	42.59472582
VIPR1	-0.754856999	4.647068684	-10.6551368	1.82E-23	6.28E-22	42.50230383
GIPC2	-0.442158205	4.145583322	-10.6526718	1.86E-23	6.39E-22	42.4820061
CEACAM19	-0.49677203	1.846302654	-10.6525098	1.86E-23	6.39E-22	42.48067224
VWF	0.864960251	3.500074904	10.65186784	1.87E-23	6.40E-22	42.47538658
GOLT1B	0.333507829	3.947200339	10.64651523	1.96E-23	6.67E-22	42.43132198
SSTR1	-0.482378025	2.004536039	-10.64620972	1.96E-23	6.67E-22	42.42880727
ANKS4B	-0.452059183	4.216362498	-10.64097918	2.05E-23	6.95E-22	42.38576005
CTSS	0.687123213	7.596751557	10.63421594	2.17E-23	7.33E-22	42.33011607
RCN1	0.411327698	4.961911331	10.63344208	2.18E-23	7.36E-22	42.32375047
STRADB	-0.483304789	4.172464556	-10.63183828	2.21E-23	7.44E-22	42.31055867
WNT5A	0.787536499	2.704836861	10.62733059	2.30E-23	7.70E-22	42.2734874
REEP6	-0.795375317	4.481535147	-10.62705986	2.30E-23	7.70E-22	42.27126121
SLC6A19	-1.330879795	4.489706312	-10.62430491	2.36E-23	7.85E-22	42.24860907
MMP14	0.509430526	5.615335535	10.618653	2.47E-23	8.21E-22	42.20214731
MAP3K8	0.463860032	3.058161266	10.61765366	2.49E-23	8.25E-22	42.19393355
SLC31A2	0.493514332	4.159009851	10.60162561	2.85E-23	9.41E-22	42.0622554
ACSF2	-0.741318539	4.673096116	-10.59791173	2.93E-23	9.67E-22	42.03175978
ALDH1A2	1.010726387	1.556592636	10.59642574	2.97E-23	9.77E-22	42.01955961
ANXA5	0.450247401	6.863045874	10.5884687	3.17E-23	1.04E-21	41.95424728
MLKL	0.447234846	3.877928235	10.58844333	3.18E-23	1.04E-21	41.95403903
SLC11A1	1.033721797	1.490884974	10.58820324	3.18E-23	1.04E-21	41.95206883
SLC23A3	-0.834335103	2.815843966	-10.58811563	3.18E-23	1.04E-21	41.95134982
CCL11	1.1816781	4.444023084	10.58675177	3.22E-23	1.04E-21	41.94015807
EPS8L2	-0.477505549	6.115058766	-10.58065269	3.39E-23	1.10E-21	41.89011899
SLC27A2	-0.502888738	4.322608198	-10.57914054	3.43E-23	1.11E-21	41.87771525
ASTE1	-0.327555333	2.632863807	-10.56890009	3.74E-23	1.20E-21	41.79374151
RAB17	-0.751122632	4.628152566	-10.56767162	3.77E-23	1.21E-21	41.7836709
IGFBP3	-0.66955825	5.459510992	-10.55472048	4.20E-23	1.34E-21	41.67754047
ETV7	0.653085185	3.332409536	10.54065506	4.72E-23	1.50E-21	41.56236099
PLA2G2A	1.153547107	9.781713095	10.53785539	4.83E-23	1.53E-21	41.53944517
CMTM6	0.380389067	5.28307043	10.53730146	4.86E-23	1.53E-21	41.53491149
LEAP2	-0.747059355	3.525076951	-10.53205685	5.07E-23	1.60E-21	41.4919938
P2RY13	0.616817041	3.32196163	10.51789049	5.70E-23	1.79E-21	41.37612704
TMEM120A	-0.480264902	5.915253772	-10.50516297	6.34E-23	1.98E-21	41.27210287
CORO1C	0.354488684	4.7053	10.50316262	6.44E-23	2.01E-21	41.25576009
TCIRG1	0.418499571	6.464389404	10.50015614	6.61E-23	2.06E-21	41.23120047
SEMA4G	-0.497608986	4.921165798	-10.49162921	7.09E-23	2.20E-21	41.16156648
PRSS3	-0.507146686	6.387769311	-10.47612198	8.06E-23	2.50E-21	41.03501005
EVPL	-0.573332538	2.632311837	-10.47500287	8.13E-23	2.51E-21	41.02588095
DNASE2	0.422352379	4.758915167	10.4712156	8.39E-23	2.59E-21	40.99499044
ATG4D	-0.434850955	4.549424008	-10.46748743	8.66E-23	2.66E-21	40.96458806
GNS	0.341896504	5.265575332	10.46674121	8.71E-23	2.67E-21	40.95850349
SERPINE1	1.118066021	2.089125111	10.46041844	9.18E-23	2.80E-21	40.90695869
LCP2	0.650519056	4.886719681	10.45973275	9.23E-23	2.81E-21	40.90136989
CHN2	-0.609019475	3.724338824	-10.45114031	9.91E-23	3.01E-21	40.83135281
ZNF91	-0.390777278	3.286815606	-10.44527566	1.04E-22	3.14E-21	40.78358227
NMT2	-0.322172683	2.758919846	-10.44221788	1.07E-22	3.21E-21	40.75868112
GATA6	-0.450304775	3.965467006	-10.43928131	1.09E-22	3.28E-21	40.73477093
AOC1	-0.707511464	7.234853913	-10.435898	1.12E-22	3.37E-21	40.70722794
ACVR2A	-0.364732036	2.625929766	-10.43216325	1.16E-22	3.46E-21	40.67682975
MMP12	1.262741497	5.022545667	10.42526211	1.23E-22	3.66E-21	40.6206757
CENPV	-0.436564367	4.955072819	-10.41981306	1.28E-22	3.82E-21	40.57635197
PHTF1	0.312489314	2.441277735	10.41696498	1.31E-22	3.90E-21	40.55319031
GUCA2B	-1.788509644	5.795007538	-10.41360708	1.35E-22	4.00E-21	40.52588711
SLC36A1	-0.616494915	3.910852632	-10.4121903	1.37E-22	4.03E-21	40.51436882
GLUL	0.694641642	6.461676688	10.41147732	1.37E-22	4.05E-21	40.50857265
ELL3	-0.6007809	4.177656598	-10.40171001	1.49E-22	4.37E-21	40.42919203
IGDCC4	0.362430303	1.724323405	10.40091079	1.50E-22	4.39E-21	40.42269851
PPT1	0.380190318	5.514343068	10.40025193	1.51E-22	4.40E-21	40.4173456
PRKAR2B	0.407130027	3.362174927	10.37059883	1.92E-22	5.59E-21	40.17662767
RAB3IP	-0.307509848	2.973654651	-10.36708745	1.98E-22	5.74E-21	40.14814883
PTPN1	0.332759591	4.452006409	10.36562007	2.00E-22	5.80E-21	40.13624938
MRAP2	0.488228579	2.415682755	10.35646455	2.16E-22	6.22E-21	40.06202586
CTSC	0.491081494	6.266179632	10.35646252	2.16E-22	6.22E-21	40.06200941
BAK1	0.308793347	4.84142647	10.33101034	2.66E-22	7.63E-21	39.85586578
SPI1	0.601291627	5.389367851	10.33098006	2.66E-22	7.63E-21	39.85562076
CCL3	1.295815235	3.379615481	10.33028931	2.68E-22	7.66E-21	39.85003027
DEPDC7	-0.607948694	2.763149959	-10.33003755	2.68E-22	7.66E-21	39.84799268
CCR1	0.650776658	3.0268993	10.32573488	2.78E-22	7.91E-21	39.81317479
LTBP4	-0.3989484	6.041937975	-10.32180672	2.87E-22	8.15E-21	39.78139462
SPCS3	0.390117731	5.229159046	10.30857225	3.20E-22	9.06E-21	39.67437435
P2RY14	0.493425712	2.3349465	10.29256636	3.65E-22	1.03E-20	39.54504809
EDN3	-0.792437963	4.219150223	-10.27373472	4.26E-22	1.19E-20	39.39303758
CALU	0.48962253	4.505275298	10.26843377	4.45E-22	1.24E-20	39.35027672
ZSWIM5	-0.41952473	1.84277962	-10.26481182	4.58E-22	1.28E-20	39.32106703
LST1	0.638620908	4.936402905	10.26229483	4.67E-22	1.30E-20	39.30077193
C1QA	0.588686756	7.890592585	10.25731171	4.87E-22	1.35E-20	39.26060027
KBTBD11	-0.347205081	3.410682472	-10.25511775	4.96E-22	1.37E-20	39.24291719
RNF149	0.327027972	5.062423473	10.25420861	4.99E-22	1.38E-20	39.23559022
HCK	0.584250607	4.637008508	10.25354379	5.02E-22	1.39E-20	39.23023251
BPHL	-0.489928156	3.65902896	-10.25326493	5.03E-22	1.39E-20	39.22798526
THSD4	-0.535695832	2.236311003	-10.25268826	5.06E-22	1.39E-20	39.22333825
TRIM3	-0.398328866	3.679358883	-10.243145	5.47E-22	1.49E-20	39.14645615
BLVRA	0.506043593	4.217884338	10.24066485	5.58E-22	1.52E-20	39.12648246
RAMP3	0.609623473	3.931904735	10.21955789	6.63E-22	1.80E-20	38.95661192
WIPF3	-0.37510766	0.952546967	-10.21691484	6.77E-22	1.84E-20	38.93535469
LYPD5	0.608534331	1.161366363	10.21539933	6.85E-22	1.86E-20	38.92316738
TRAK1	-0.319360698	3.98498738	-10.20854723	7.25E-22	1.96E-20	38.86807764
HAVCR2	0.43956075	2.932906981	10.2076386	7.30E-22	1.97E-20	38.86077404
STEAP4	0.731904557	1.868785724	10.20520068	7.45E-22	2.00E-20	38.84117968
TMEM106A	0.345484209	2.375651559	10.19831509	7.88E-22	2.12E-20	38.78585276
CKAP4	0.405068185	5.245449486	10.18289159	8.93E-22	2.39E-20	38.66200092
DNAJB9	0.429062627	4.422186358	10.18063186	9.10E-22	2.43E-20	38.64386418
GUCA2A	-1.400871122	8.924274133	-10.17771105	9.32E-22	2.48E-20	38.62042518
ITGB2	0.656566216	5.761593101	10.17520386	9.51E-22	2.53E-20	38.60030848
SOWAHA	-0.615027211	4.001768837	-10.17278264	9.70E-22	2.57E-20	38.5808843
SPINT1	-0.446243312	6.719110431	-10.16681562	1.02E-21	2.69E-20	38.53302543
B3GNT9	0.331584777	2.115934615	10.1559611	1.11E-21	2.93E-20	38.4460081
GRHL1	0.367072198	0.875275064	10.14598438	1.21E-21	3.17E-20	38.3660755
RETSAT	-0.555355842	6.02891079	-10.14544067	1.21E-21	3.17E-20	38.36172071
SLC22A4	-0.63826547	2.25249132	-10.12580434	1.42E-21	3.71E-20	38.20453503
APOL4	0.707654465	2.581209396	10.12480843	1.43E-21	3.73E-20	38.19656766
TMEM132A	0.733928862	2.752320238	10.11715848	1.52E-21	3.96E-20	38.13538274
BIRC3	0.728104309	5.453086472	10.11670948	1.53E-21	3.97E-20	38.13179239
TNFRSF4	0.667944196	3.271501516	10.11618223	1.54E-21	3.98E-20	38.12757651
PFN2	-0.414993092	4.619960806	-10.11132946	1.60E-21	4.13E-20	38.08877988
DEGS2	-0.610849061	4.57344753	-10.1044162	1.69E-21	4.36E-20	38.03352892
PECAM1	0.652938337	4.368756616	10.10328017	1.70E-21	4.39E-20	38.02445189
AGTRAP	0.487691237	4.259570904	10.08568997	1.97E-21	5.03E-20	37.88397975
C1QC	0.505690973	7.624396273	10.0845804	1.98E-21	5.06E-20	37.87512379
ITGAX	0.773027526	3.884271469	10.0843351	1.99E-21	5.06E-20	37.87316594
PHLPP2	-0.651776039	3.275863523	-10.07890799	2.08E-21	5.28E-20	37.82985846
MLXIPL	-0.586224554	3.651158014	-10.07739815	2.10E-21	5.33E-20	37.81781259
TM6SF2	-0.849362034	4.139769998	-10.05965106	2.43E-21	6.14E-20	37.67630174
NMI	0.365271751	4.711064042	10.05788701	2.46E-21	6.21E-20	37.66224363
SLC17A4	-0.828035785	3.81014018	-10.04782905	2.67E-21	6.73E-20	37.58211744
HMGCS2	-1.717122552	4.190113861	-10.04137563	2.81E-21	7.07E-20	37.53073155
SLC22A18	-0.492250326	5.898945907	-10.04052037	2.83E-21	7.11E-20	37.52392288
CAMK2N1	-0.562492639	6.0910878	-10.03600065	2.94E-21	7.35E-20	37.48794758
ADAMTS2	0.648441891	2.037898789	10.03509706	2.96E-21	7.39E-20	37.48075656
SLC28A2	-1.586893637	3.422920877	-10.03214968	3.03E-21	7.55E-20	37.45730289
MMP25	0.675891518	2.984925079	10.0278152	3.14E-21	7.81E-20	37.42281886
NAT8B	-0.934245327	2.641124562	-10.02512369	3.21E-21	7.96E-20	37.40141028
PC	-0.574498085	3.15538648	-10.023725	3.24E-21	8.03E-20	37.39028627
PDLIM1	-0.313846135	7.68498636	-10.01420174	3.50E-21	8.66E-20	37.31457084
CD40	0.605256923	4.563366935	10.01347805	3.52E-21	8.69E-20	37.30881884
GRIN3A	0.410658876	0.664751753	10.00656624	3.72E-21	9.17E-20	37.25389487
MRAS	0.402420767	1.912416196	10.0010622	3.89E-21	9.57E-20	37.21017372
FCER1A	-0.749794221	1.882363544	-9.987328169	4.35E-21	1.07E-19	37.10114009
CDS1	-0.403738157	4.089181405	-9.984051958	4.46E-21	1.09E-19	37.07514357
SPAG4	0.809124266	2.4929303	9.983203544	4.50E-21	1.10E-19	37.06841229
CTSL	0.577009322	5.634764237	9.981766329	4.55E-21	1.11E-19	37.05701026
DSE	0.441710481	3.017807155	9.980253811	4.60E-21	1.12E-19	37.04501187
ENKUR	0.612113377	1.033676195	9.979978279	4.61E-21	1.12E-19	37.04282627
SLC1A3	0.699660447	1.517388296	9.975399906	4.79E-21	1.16E-19	37.00651447
NNMT	0.933287931	4.644624278	9.96653444	5.14E-21	1.24E-19	36.93622922
CYP3A5	-0.684878539	5.449298176	-9.962698036	5.30E-21	1.28E-19	36.9058258
HELZ2	0.455032053	3.193023093	9.955136246	5.63E-21	1.35E-19	36.84591917
IFI27	0.684627242	9.007885099	9.953913391	5.69E-21	1.36E-19	36.83623391
KCNE3	0.577110461	4.505581549	9.953312379	5.72E-21	1.37E-19	36.83147404
RAPGEFL1	-0.532455446	4.927981259	-9.953062678	5.73E-21	1.37E-19	36.82949651
CD80	0.461185187	1.358486384	9.94714636	6.01E-21	1.43E-19	36.78265048
SLC1A7	-0.676735141	1.325223115	-9.940059178	6.36E-21	1.51E-19	36.72655527
MMP24	-0.304516485	0.630249335	-9.92978885	6.90E-21	1.63E-19	36.64530772
GYG1	0.36018989	4.292836434	9.929762337	6.91E-21	1.63E-19	36.64509805
LAX1	0.591871258	2.358084811	9.929710962	6.91E-21	1.63E-19	36.64469175
GCNT2	-0.431827649	2.04861551	-9.924646789	7.20E-21	1.69E-19	36.60464823
GSKIP	0.395179522	5.560909575	9.919107571	7.52E-21	1.76E-19	36.5608624
GZMB	0.920854672	2.733786872	9.919048239	7.53E-21	1.76E-19	36.56039347
ASRGL1	0.483837736	3.61360604	9.910473258	8.06E-21	1.89E-19	36.49263993
ENG	0.485891578	5.064020996	9.908523085	8.19E-21	1.91E-19	36.47723591
SORD	0.444740876	2.961030465	9.902998996	8.56E-21	2.00E-19	36.4336121
A1CF	-0.484934528	3.109022249	-9.900586799	8.73E-21	2.03E-19	36.41456752
SEMA5A	-0.399816799	2.365177163	-9.900263375	8.75E-21	2.03E-19	36.41201426
OAS3	0.561523055	3.394427819	9.897709236	8.93E-21	2.07E-19	36.39185245
SLC9A2	-0.61325166	2.315487941	-9.89435295	9.17E-21	2.12E-19	36.36536341
TACC2	-0.321685327	3.238938118	-9.890551889	9.46E-21	2.18E-19	36.33537055
RGS18	0.439695253	2.182038913	9.885278193	9.86E-21	2.27E-19	36.29376908
ZNF219	-0.337663434	4.03586893	-9.881381753	1.02E-20	2.34E-19	36.26304062
PLA2G12B	-0.720992472	3.202030014	-9.872956827	1.09E-20	2.50E-19	36.19662408
SI	-0.892279255	6.062470035	-9.871646362	1.10E-20	2.52E-19	36.1862963
PTPN13	0.377227902	1.256462112	9.869446884	1.12E-20	2.56E-19	36.16896405
DERL3	0.804425424	5.062598217	9.86181813	1.19E-20	2.72E-19	36.10886622
PEBP1	-0.352955403	7.50065538	-9.860289793	1.20E-20	2.74E-19	36.09682964
TMEM253	-0.649278492	4.955473379	-9.855135316	1.26E-20	2.85E-19	36.05624329
TMEM125	-0.398867569	4.522947005	-9.854031441	1.27E-20	2.87E-19	36.04755304
GCH1	0.376908234	4.185887613	9.851012351	1.30E-20	2.94E-19	36.02378825
CCL28	0.687141987	4.015996223	9.848706396	1.32E-20	2.99E-19	36.00563988
PEA15	0.393464711	5.403175205	9.841010542	1.40E-20	3.17E-19	35.94509032
LILRB4	0.77792618	3.544182465	9.835285518	1.47E-20	3.31E-19	35.9000654
CDHR5	-0.747351227	7.371739313	-9.832739308	1.50E-20	3.37E-19	35.8800456
ZNF395	-0.330667635	4.162167548	-9.824031923	1.61E-20	3.61E-19	35.81160666
SMIM19	-0.33145074	4.690546059	-9.823896973	1.61E-20	3.61E-19	35.81054626
OAS2	0.601191469	3.390772141	9.822765248	1.62E-20	3.63E-19	35.80165381
TRIM21	0.338427173	4.73025327	9.814177528	1.74E-20	3.88E-19	35.73419656
CYS1	-0.439682548	1.421451852	-9.809419249	1.81E-20	4.02E-19	35.69683524
EEPD1	-0.470970232	2.475141071	-9.805886143	1.86E-20	4.13E-19	35.66910089
SAT2	-0.439735382	6.183003325	-9.801576428	1.92E-20	4.27E-19	35.63527847
EDN2	-0.808743608	2.896076747	-9.799139223	1.96E-20	4.34E-19	35.61615539
OSGIN1	-0.558895784	3.38542302	-9.799090348	1.96E-20	4.34E-19	35.61577193
RRAS2	-0.365505809	3.690381349	-9.759877834	2.68E-20	5.89E-19	35.30849581
NAT2	-0.491673176	3.636588905	-9.747982131	2.95E-20	6.46E-19	35.21542705
TRIM22	0.621111761	5.293339142	9.747088891	2.97E-20	6.49E-19	35.20844137
ENTPD5	-0.724919324	4.447297962	-9.738456732	3.18E-20	6.94E-19	35.14095273
PRCP	0.373931248	5.380663715	9.738246195	3.18E-20	6.94E-19	35.13930715
GFRA2	-0.425177899	1.397487626	-9.731997545	3.34E-20	7.28E-19	35.09047684
C5AR1	0.764127425	2.753832315	9.730813489	3.37E-20	7.33E-19	35.08122615
ANO10	-0.305681686	4.849974838	-9.723745975	3.57E-20	7.73E-19	35.02602393
SUCLG1	-0.322133334	7.008826245	-9.715488678	3.81E-20	8.24E-19	34.96155971
CHST15	0.463477503	2.893675729	9.706102509	4.10E-20	8.86E-19	34.88832309
NRROS	0.382494848	2.277889494	9.705538455	4.12E-20	8.88E-19	34.88392337
MYOM3	-0.524415491	1.361098694	-9.70083235	4.28E-20	9.18E-19	34.84722107
C1orf210	-0.460459948	4.76277243	-9.700093148	4.30E-20	9.22E-19	34.84145712
RNF19B	0.33597776	4.957931091	9.697608019	4.39E-20	9.39E-19	34.82208122
TNFRSF18	0.590916111	3.135014457	9.695995216	4.45E-20	9.49E-19	34.80950824
BCL2A1	0.898485078	4.1116067	9.691234814	4.62E-20	9.84E-19	34.7724049
SLC16A9	-0.754566486	1.682604805	-9.678316724	5.11E-20	1.09E-18	34.67177549
SLC50A1	0.31197556	5.740454022	9.675843417	5.21E-20	1.10E-18	34.6525183
METTL7B	-0.577792522	4.617534503	-9.672065255	5.37E-20	1.14E-18	34.62310732
C9orf40	-0.402686266	3.423289908	-9.663947082	5.73E-20	1.21E-18	34.55993554
KCNJ10	0.553146282	1.372253254	9.660914018	5.87E-20	1.23E-18	34.53634202
IFI35	0.396876897	5.614976617	9.660393598	5.89E-20	1.24E-18	34.53229426
SLC51B	-0.760589074	5.438870298	-9.655680738	6.11E-20	1.28E-18	34.49564424
RUFY4	0.403846333	0.929306973	9.650520009	6.37E-20	1.33E-18	34.45552394
CHP2	-1.006851007	6.247945412	-9.645692456	6.62E-20	1.38E-18	34.41800575
C6orf136	-0.413481394	4.739293437	-9.639368125	6.95E-20	1.44E-18	34.36887258
FLNB	-0.369572376	5.843820321	-9.637918292	7.03E-20	1.46E-18	34.35761174
IL2RA	0.699817615	2.568066079	9.634472832	7.23E-20	1.49E-18	34.3308551
PCK2	-0.478083654	6.233430205	-9.633121933	7.30E-20	1.51E-18	34.32036593
ERBB2	-0.429546087	5.449187281	-9.632039878	7.37E-20	1.52E-18	34.31196489
PTGES	0.644393722	3.137758765	9.631161057	7.42E-20	1.53E-18	34.30514218
ABCC1	0.308055515	3.236216122	9.630643732	7.45E-20	1.53E-18	34.30112611
ELMO3	-0.415558009	4.510643028	-9.629902707	7.49E-20	1.54E-18	34.29537366
PFKFB3	0.721016932	3.865657922	9.629457894	7.52E-20	1.54E-18	34.29192078
CTHRC1	0.747860882	2.130444339	9.626615946	7.69E-20	1.57E-18	34.26986239
ITGA8	0.379942857	2.189166102	9.624490103	7.82E-20	1.59E-18	34.25336482
GPX4	-0.360398299	6.967444686	-9.622557614	7.94E-20	1.62E-18	34.23836973
CYP7B1	0.532539483	1.375930585	9.620939351	8.04E-20	1.63E-18	34.22581429
AHNAK	-0.415321783	5.388500448	-9.618462143	8.20E-20	1.66E-18	34.20659718
IGLL5	0.955491952	9.447984922	9.617892033	8.24E-20	1.67E-18	34.20217494
CEBPB	0.650414077	4.170064761	9.617541568	8.26E-20	1.67E-18	34.19945653
PIGR	0.666174454	9.709822366	9.615058501	8.42E-20	1.70E-18	34.18019817
MAFF	0.611164075	3.260841799	9.613909885	8.50E-20	1.71E-18	34.17129069
TLDC2	-0.382542512	3.533142353	-9.605109185	9.11E-20	1.83E-18	34.10306331
SAP30	0.360830806	2.924206535	9.603619249	9.21E-20	1.85E-18	34.09151642
CAPN13	-0.870670687	3.715254937	-9.601195992	9.39E-20	1.88E-18	34.07273872
COL18A1	0.67469106	4.989011806	9.595888199	9.79E-20	1.95E-18	34.03161913
SCN4B	-0.368967728	1.391652529	-9.592591269	1.00E-19	2.00E-18	34.00608482
REG1A	2.063418847	9.205933734	9.583657305	1.08E-19	2.14E-18	33.9369197
HNF1A	-0.414384163	3.200354013	-9.581302041	1.10E-19	2.18E-18	33.91869233
CD300A	0.521491514	3.997353442	9.578481768	1.12E-19	2.22E-18	33.8968699
PRDM1	0.587493513	3.344191986	9.578060097	1.13E-19	2.23E-18	33.89360747
ALPL	0.921664259	2.578419936	9.577736798	1.13E-19	2.23E-18	33.89110621
PDIA4	0.427724961	6.380440706	9.572682238	1.17E-19	2.32E-18	33.8520074
FHL2	0.433369533	5.504587938	9.566564911	1.23E-19	2.43E-18	33.80470482
LILRB1	0.561937806	3.125735224	9.561820214	1.28E-19	2.51E-18	33.76802911
CYP4F2	-1.150268412	2.692616235	-9.561292691	1.28E-19	2.52E-18	33.76395215
TM4SF4	-0.907549202	2.231808571	-9.557281852	1.33E-19	2.59E-18	33.73295891
NAGS	-0.514841622	2.941000062	-9.549550349	1.41E-19	2.74E-18	33.67323753
TINAG	-0.616038133	3.08743021	-9.547481908	1.43E-19	2.79E-18	33.65726511
TIFA	0.545024047	3.280903329	9.546200083	1.45E-19	2.81E-18	33.64736799
SIRPB1	0.721055275	1.523995962	9.541270525	1.50E-19	2.91E-18	33.60931401
SLC1A4	0.351087648	3.253347029	9.539297164	1.53E-19	2.95E-18	33.59408397
GNB4	0.366105478	2.750936211	9.538474801	1.54E-19	2.97E-18	33.5877377
DOK2	0.432498958	3.874266776	9.535090213	1.58E-19	3.03E-18	33.56162204
IMPDH1	0.343967703	3.795086402	9.530873541	1.63E-19	3.13E-18	33.52909405
IL1R1	0.493625459	4.202931004	9.530091445	1.64E-19	3.15E-18	33.52306184
RAVER2	-0.405371248	4.097247546	-9.528262883	1.66E-19	3.19E-18	33.50895956
PLB1	-0.800893173	2.977199315	-9.527325656	1.68E-19	3.20E-18	33.50173211
KIF12	-0.610266907	3.681358562	-9.523013857	1.73E-19	3.31E-18	33.46848728
KCNJ8	0.409159255	1.365097774	9.52127157	1.76E-19	3.35E-18	33.45505657
GUCY2C	-0.463257925	4.825038321	-9.518988194	1.79E-19	3.40E-18	33.43745709
NSMF	-0.341849273	4.280796933	-9.510093847	1.92E-19	3.64E-18	33.36892763
ERBB3	-0.45845109	5.680462913	-9.510032642	1.92E-19	3.64E-18	33.3684562
NBPF1	-0.503011676	3.410970612	-9.506979961	1.97E-19	3.72E-18	33.34494512
MFSD12	0.301414673	4.58613235	9.501770059	2.05E-19	3.86E-18	33.30483047
CPVL	0.513624255	5.783021921	9.497208454	2.12E-19	4.00E-18	33.2697188
KCNH6	-0.509015695	0.990891562	-9.495407653	2.15E-19	4.05E-18	33.25586054
HTRA3	0.669093807	2.861926916	9.48102617	2.41E-19	4.52E-18	33.14524527
COBL	-0.423666307	3.122887584	-9.479918982	2.43E-19	4.55E-18	33.13673368
CCR2	0.571955317	2.685265612	9.474363247	2.54E-19	4.75E-18	33.09403294
SLC39A4	-0.708923856	5.111251196	-9.467723756	2.67E-19	4.98E-18	33.04302315
TREH	-0.881077047	3.191843338	-9.467663384	2.67E-19	4.98E-18	33.04255943
EPHX2	-0.577028793	5.639526131	-9.464317256	2.74E-19	5.10E-18	33.01686045
ZYX	0.397744919	5.966938978	9.458402947	2.87E-19	5.33E-18	32.97145122
SLC22A23	-0.42518973	4.078719824	-9.450898669	3.04E-19	5.65E-18	32.91386007
VILL	-0.381921679	5.651352933	-9.447671303	3.12E-19	5.78E-18	32.88910066
GMPPB	0.345101454	4.624873355	9.442733964	3.24E-19	5.99E-18	32.85123313
AGPAT2	-0.446475838	6.997147677	-9.43520176	3.44E-19	6.34E-18	32.79348793
WNK2	-0.466591368	3.779942344	-9.432736261	3.51E-19	6.44E-18	32.77459262
IL12RB2	0.370916489	0.771607795	9.42911151	3.61E-19	6.62E-18	32.74681859
PDE4B	0.723397725	2.959030006	9.424887639	3.73E-19	6.83E-18	32.71446236
CNKSR3	-0.456556324	2.961425923	-9.419251309	3.90E-19	7.12E-18	32.67130048
CCL4	1.02157682	3.74797328	9.415307856	4.02E-19	7.33E-18	32.64111197
F2RL2	0.587292858	1.556207178	9.415105256	4.02E-19	7.33E-18	32.63956122
KDR	0.430199941	2.01293935	9.410743377	4.16E-19	7.57E-18	32.60617925
EMILIN2	0.447030785	3.214108467	9.400661087	4.50E-19	8.17E-18	32.52905568
RGS13	-0.831205247	2.338542288	-9.391215586	4.84E-19	8.77E-18	32.45685051
PTN	-0.612128416	2.616708554	-9.389520044	4.91E-19	8.88E-18	32.44389397
RILPL2	0.349594902	3.201747537	9.380662047	5.26E-19	9.49E-18	32.37622933
ACTN1	0.375192575	5.309577329	9.374653901	5.51E-19	9.93E-18	32.33035718
ASPH	0.396665085	4.375957242	9.368955394	5.75E-19	1.04E-17	32.28686632
BTN2A2	0.404147154	3.089285725	9.367970367	5.80E-19	1.04E-17	32.27935032
LPL	0.611190876	2.135679156	9.359899856	6.17E-19	1.11E-17	32.21778914
ZMYND15	0.376939865	1.780691232	9.357381462	6.29E-19	1.13E-17	32.19858593
HOOK2	-0.344155615	4.83638426	-9.35564548	6.38E-19	1.14E-17	32.18535065
TERT	-0.328290668	0.775258155	-9.355019329	6.41E-19	1.14E-17	32.18057721
GATM	-0.508850057	4.354341952	-9.353530844	6.49E-19	1.16E-17	32.1692306
SCAPER	-0.414435187	2.367151872	-9.352097445	6.56E-19	1.17E-17	32.15830499
ACBD4	-0.35091623	3.507579443	-9.348827267	6.73E-19	1.19E-17	32.13338311
CHSY1	0.370071323	2.937342584	9.343710006	7.00E-19	1.24E-17	32.09439579
CCL2	0.859442442	5.440093692	9.340733586	7.16E-19	1.27E-17	32.07172532
PPP1R36	-0.489434586	1.779418903	-9.338985842	7.26E-19	1.28E-17	32.05841543
STRIP2	0.409308678	0.979604886	9.337394387	7.35E-19	1.30E-17	32.04629713
TMIGD1	-1.218906466	5.854613216	-9.332013416	7.66E-19	1.35E-17	32.00533289
SCPEP1	0.404436355	5.316139303	9.330988379	7.72E-19	1.36E-17	31.9975312
DHRS7	-0.371939238	6.556716656	-9.3306992	7.74E-19	1.36E-17	31.99533031
PRAP1	-1.05976405	7.412836501	-9.326592985	7.99E-19	1.40E-17	31.96408343
HYAL2	0.407835172	4.120674683	9.321749245	8.29E-19	1.45E-17	31.92723549
MPST	-0.460662963	6.371211883	-9.321031456	8.34E-19	1.46E-17	31.92177606
AATK	-0.595594033	2.973830883	-9.315176456	8.72E-19	1.52E-17	31.87725357
SLC4A11	0.329049273	0.684292789	9.30992	9.08E-19	1.58E-17	31.83729769
APOM	-0.569848181	2.433799453	-9.303695225	9.53E-19	1.66E-17	31.78999992
RHBDF2	0.467633855	3.78059699	9.298498601	9.92E-19	1.72E-17	31.7505298
CSF2RB	0.625592345	3.982844608	9.294536016	1.02E-18	1.77E-17	31.72044208
TRPM5	-0.477109067	1.27263309	-9.293685753	1.03E-18	1.78E-17	31.71398714
PON3	-0.561931388	1.758418396	-9.293557236	1.03E-18	1.78E-17	31.71301151
RGS9	-0.391191125	1.324035472	-9.292356846	1.04E-18	1.79E-17	31.70389924
CBLC	-0.435172898	4.816078217	-9.29076519	1.05E-18	1.81E-17	31.69181798
MYL5	-0.466489519	3.860680253	-9.286130918	1.09E-18	1.88E-17	31.65664967
CREB3L3	-0.945182815	4.24872376	-9.284639149	1.10E-18	1.90E-17	31.6453314
TUBAL3	-0.69571407	3.775152226	-9.282625103	1.12E-18	1.92E-17	31.63005238
RITA1	-0.322210791	3.661788961	-9.27746358	1.17E-18	2.00E-17	31.59090553
RIPK4	-0.418560816	2.589675009	-9.275531085	1.18E-18	2.02E-17	31.57625238
IFIT5	0.322388474	3.069383066	9.272932094	1.21E-18	2.06E-17	31.55654859
SIGLEC7	0.449203325	1.899399479	9.271546869	1.22E-18	2.08E-17	31.54604819
SOCS1	0.762605468	3.851265461	9.271206973	1.22E-18	2.08E-17	31.54347184
SPHK1	0.636181762	2.368942198	9.271128947	1.23E-18	2.08E-17	31.54288042
AIF1	0.473339801	5.675416156	9.265783733	1.28E-18	2.16E-17	31.50237277
CPZ	0.613395294	1.914211331	9.258879992	1.35E-18	2.28E-17	31.45007626
KCNG1	-0.615225229	2.064404104	-9.252295826	1.42E-18	2.39E-17	31.40022382
CLRN3	-0.45482907	6.265204045	-9.248795763	1.45E-18	2.45E-17	31.37373212
OCIAD2	-0.339206923	6.598720295	-9.246881825	1.48E-18	2.48E-17	31.35924838
SLC40A1	0.538528975	7.073868756	9.246473496	1.48E-18	2.49E-17	31.3561586
ETFDH	-0.345198893	4.613380923	-9.245203806	1.50E-18	2.51E-17	31.34655155
SSUH2	-0.657312502	1.750831266	-9.243159647	1.52E-18	2.54E-17	31.33108629
MYEOV	0.722447017	1.610662105	9.230937787	1.67E-18	2.79E-17	31.23866657
F2R	0.507661028	3.648304477	9.208580378	1.98E-18	3.30E-17	31.06980683
IKBIP	0.36104124	2.441078612	9.206206661	2.02E-18	3.36E-17	31.05189421
RTP4	0.393334528	3.468017033	9.203946728	2.05E-18	3.41E-17	31.03484301
TMEM252	-0.75967456	1.467044205	-9.203520879	2.06E-18	3.42E-17	31.03163028
CD276	0.337861597	4.049582503	9.198158395	2.15E-18	3.55E-17	30.99118231
EDNRA	0.454355699	1.730318998	9.192645846	2.24E-18	3.70E-17	30.94961827
GCA	0.43963807	4.015623899	9.191417289	2.26E-18	3.73E-17	30.94035727
LDLRAD3	0.333187022	1.529875536	9.191228838	2.26E-18	3.73E-17	30.93893678
SULT1A2	-0.901274324	4.335892999	-9.186715517	2.34E-18	3.85E-17	30.90492215
PTGIR	0.426947178	1.853213165	9.184266746	2.39E-18	3.92E-17	30.8864715
OVOL1	-0.409773476	3.343568297	-9.1785742	2.49E-18	4.08E-17	30.8435924
CASS4	0.413643081	1.302328235	9.172750294	2.61E-18	4.26E-17	30.79974159
PDZK1	-0.911064423	2.669194754	-9.169261806	2.68E-18	4.37E-17	30.77348379
ASB13	-0.470847817	4.292150451	-9.168461577	2.69E-18	4.39E-17	30.7674614
RGS5	0.679652756	4.483477757	9.16756912	2.71E-18	4.42E-17	30.7607453
CDX1	-0.396872397	6.807489935	-9.167269163	2.72E-18	4.42E-17	30.7584881
SIGLEC9	0.47701571	1.663735461	9.162841559	2.81E-18	4.57E-17	30.72517558
TBXAS1	0.427717772	3.769282127	9.161447453	2.84E-18	4.61E-17	30.71468872
CYP2B6	-0.771409247	2.117275389	-9.160907086	2.85E-18	4.62E-17	30.71062421
P2RY2	-0.339828754	2.216016555	-9.151971758	3.05E-18	4.94E-17	30.64343722
HPS5	0.333395135	3.313267259	9.149559814	3.11E-18	5.03E-17	30.62530848
PHGR1	-0.700488348	10.98554414	-9.147513799	3.16E-18	5.09E-17	30.60993256
ISX	-0.692318139	4.184888785	-9.145219543	3.22E-18	5.18E-17	30.59269376
ABCD3	-0.348717371	5.006955563	-9.143834467	3.25E-18	5.23E-17	30.5822878
HM13	0.356602303	5.811638511	9.1391502	3.37E-18	5.41E-17	30.54710285
ARL14	-0.679209727	4.473505871	-9.13645602	3.44E-18	5.51E-17	30.52687133
TPBG	0.319469919	2.8449778	9.132757701	3.54E-18	5.66E-17	30.4991057
LRRC25	0.443150708	2.794645224	9.130799638	3.59E-18	5.74E-17	30.48440822
PPARGC1A	-0.455720266	2.207240509	-9.127660135	3.68E-18	5.87E-17	30.46084697
OVOL2	-0.46500427	3.018362587	-9.120502511	3.88E-18	6.19E-17	30.4071503
ADH6	-0.446865851	3.172601783	-9.11610845	4.01E-18	6.39E-17	30.37419949
KLC4	-0.358372622	5.199121829	-9.107561533	4.28E-18	6.82E-17	30.31013621
ECT2	0.360771882	3.070154313	9.092476404	4.81E-18	7.62E-17	30.19716121
ENDOV	-0.320288984	2.577599993	-9.091883264	4.83E-18	7.65E-17	30.19272157
NEDD4L	-0.387585049	4.072412017	-9.089561941	4.91E-18	7.77E-17	30.17534836
REG1B	2.110951791	7.229979057	9.089413755	4.92E-18	7.77E-17	30.17423941
OSMR	0.509850067	2.57215778	9.085071021	5.08E-18	8.01E-17	30.14174569
CHPT1	-0.368295036	5.686699665	-9.083330584	5.15E-18	8.11E-17	30.12872602
MYO1F	0.485434144	4.112269021	9.078297206	5.35E-18	8.39E-17	30.09108204
SMPD3	-0.459799046	4.548994271	-9.077183565	5.40E-18	8.45E-17	30.08275511
IGFBP7	0.502749048	7.491686314	9.072487591	5.59E-18	8.73E-17	30.0476496
KLKB1	-0.458399125	1.364953404	-9.066504091	5.85E-18	9.13E-17	30.00293617
ANKH	-0.368499863	4.035353121	-9.061478332	6.08E-18	9.46E-17	29.9653946
CDC14A	-0.449340891	2.435387715	-9.056739756	6.30E-18	9.79E-17	29.93001069
PCSK5	-0.379010842	2.642499716	-9.055353475	6.37E-18	9.88E-17	29.91966133
LY6E	0.544664757	5.569659464	9.052431861	6.51E-18	1.01E-16	29.89785326
MR1	0.335335135	2.416658141	9.050786843	6.60E-18	1.02E-16	29.88557622
CDH5	0.426189472	2.683329215	9.048589381	6.71E-18	1.04E-16	29.86917848
CFDP1	-0.360103658	5.768513515	-9.043103958	6.99E-18	1.08E-16	29.82825691
SIRPB2	0.455826545	1.71948885	9.038704029	7.23E-18	1.11E-16	29.79544492
TLR1	0.490817791	2.651407413	9.035250725	7.42E-18	1.14E-16	29.7696996
LRRK2	0.482856622	1.685656206	9.033529145	7.52E-18	1.15E-16	29.75686717
CLEC4A	0.538621306	3.126195431	9.020840244	8.28E-18	1.27E-16	29.66233511
AQP11	-0.458201499	2.585752814	-9.015023057	8.65E-18	1.32E-16	29.61902631
MANF	0.427348335	6.572479622	9.011570858	8.88E-18	1.36E-16	29.59333344
IGSF3	-0.406689353	2.53798481	-9.002297908	9.52E-18	1.45E-16	29.52435181
IYD	-0.487954924	2.650024229	-8.996107673	9.98E-18	1.52E-16	29.47832851
TLR4	0.491140176	2.832381355	8.995419301	1.00E-17	1.52E-16	29.47321187
COL4A1	0.759927343	4.461146102	8.989084306	1.05E-17	1.59E-16	29.42613621
SLC28A3	0.403753829	1.446021279	8.987583714	1.06E-17	1.61E-16	29.41498843
SORBS3	-0.338260144	5.046705507	-8.986896644	1.07E-17	1.62E-16	29.40988466
CHST11	0.379411262	2.634209165	8.984640681	1.09E-17	1.64E-16	29.39312843
ST3GAL5	0.386484455	3.151594415	8.97973529	1.13E-17	1.70E-16	29.35670307
PPARG	-0.45635574	3.867711723	-8.978222881	1.14E-17	1.72E-16	29.34547519
TMEM98	-0.440397856	5.859043772	-8.97330649	1.19E-17	1.78E-16	29.30898533
IER3	0.83371735	5.44635256	8.972023831	1.20E-17	1.79E-16	29.29946749
STAP2	-0.534603616	6.369913104	-8.957580136	1.33E-17	2.00E-16	29.19235146
TRHDE	-0.478338681	1.195124694	-8.955388476	1.36E-17	2.03E-16	29.17610781
F10	-0.534263492	1.959826193	-8.951578914	1.40E-17	2.08E-16	29.1478792
SLC23A1	-0.734603112	3.507994219	-8.944475114	1.47E-17	2.20E-16	29.09526168
STAT2	0.457086807	5.34416398	8.940268899	1.52E-17	2.26E-16	29.06411944
CD300C	0.428481823	1.611349935	8.939975666	1.52E-17	2.26E-16	29.06194874
BAG3	0.348570887	3.666153453	8.939491955	1.53E-17	2.27E-16	29.05836811
SLC39A8	0.490484684	4.329435877	8.939104268	1.53E-17	2.27E-16	29.05549838
PLCH2	-0.413147112	1.685721966	-8.938546499	1.54E-17	2.28E-16	29.05136982
LPCAT2	0.360753743	2.751991354	8.938356684	1.54E-17	2.28E-16	29.04996486
ZG16B	0.7398929	4.765684665	8.929507248	1.65E-17	2.43E-16	28.98448571
LMAN1	0.352201676	5.027956692	8.926317121	1.69E-17	2.49E-16	28.9608917
SCIN	-0.676830883	4.703737105	-8.924852797	1.71E-17	2.51E-16	28.9500635
GCSAM	-0.422636573	2.293460371	-8.923584716	1.72E-17	2.53E-16	28.9406874
PMM1	-0.433034366	5.009293993	-8.917537493	1.80E-17	2.64E-16	28.89598682
SLC37A1	0.335066713	4.97076683	8.913474401	1.86E-17	2.72E-16	28.86596405
PDXP	-0.611111591	4.06085857	-8.913065816	1.86E-17	2.73E-16	28.86294546
MCTP1	0.44701295	2.030340819	8.905556629	1.97E-17	2.88E-16	28.80748452
RAB24	0.332433349	4.943301613	8.904301288	1.99E-17	2.91E-16	28.79821591
EPS8L3	-0.466045777	6.758079694	-8.89912146	2.07E-17	3.02E-16	28.75998066
RARRES1	0.785598934	5.940002672	8.896646101	2.11E-17	3.07E-16	28.74171384
ALDH1L2	0.350758824	1.18647524	8.896413879	2.11E-17	3.07E-16	28.74000034
ADCY9	-0.353704906	2.704835439	-8.895790865	2.12E-17	3.08E-16	28.73540344
DPYD	0.379264548	3.126757023	8.894913788	2.14E-17	3.10E-16	28.72893231
GMDS	0.359052765	6.614293054	8.88335954	2.33E-17	3.37E-16	28.64372379
DHRS3	-0.383530433	5.443147805	-8.881657782	2.36E-17	3.41E-16	28.63118014
IL18RAP	0.481121036	1.849739828	8.877591808	2.43E-17	3.50E-16	28.60121633
SLPI	0.916690204	4.400527299	8.872278361	2.53E-17	3.64E-16	28.56207313
NBEAL1	-0.311628612	1.946794343	-8.871239707	2.55E-17	3.67E-16	28.55442337
XYLB	-0.341381083	1.738200925	-8.869898594	2.58E-17	3.70E-16	28.54454686
ITGA5	0.607858551	3.720650973	8.867887277	2.62E-17	3.75E-16	28.52973656
ECHDC2	-0.39095655	5.528658735	-8.867305436	2.63E-17	3.76E-16	28.5254526
DOCK4	0.401887935	1.652761915	8.865082453	2.67E-17	3.82E-16	28.50908701
PTPRF	-0.405672549	5.820439764	-8.863518532	2.70E-17	3.86E-16	28.49757508
UBTD1	0.411658223	1.823071364	8.858885457	2.80E-17	3.99E-16	28.46347919
C2orf88	-0.709180514	4.574961545	-8.855480149	2.87E-17	4.08E-16	28.43842629
NETO2	0.479402607	2.47697425	8.853388812	2.92E-17	4.14E-16	28.42304348
SAMSN1	0.475512063	3.739709047	8.850133634	2.99E-17	4.24E-16	28.39910486
FABP1	-0.800328999	11.01327942	-8.847347869	3.05E-17	4.32E-16	28.37862297
CYP4X1	0.335031182	0.932370159	8.840885058	3.20E-17	4.53E-16	28.33112272
TMPRSS3	0.490490168	1.313703137	8.837689374	3.28E-17	4.63E-16	28.3076437
MRO	-0.375066201	0.886847738	-8.837578704	3.28E-17	4.63E-16	28.3068307
CTLA4	0.597992925	2.610645905	8.833104014	3.39E-17	4.77E-16	28.27396449
ABCA8	-0.658766983	2.301799648	-8.832145026	3.42E-17	4.80E-16	28.26692225
MUC4	0.680678439	3.557914275	8.830238831	3.47E-17	4.86E-16	28.25292579
CDH11	0.568643019	3.575638968	8.82977792	3.48E-17	4.87E-16	28.24954181
LGMN	-0.347472405	6.365119774	-8.82963864	3.48E-17	4.87E-16	28.24851924
AGR3	-0.46171257	7.113289407	-8.824582985	3.62E-17	5.05E-16	28.21140898
ACOX1	-0.389383594	4.653087705	-8.815795085	3.86E-17	5.38E-16	28.14693653
POMT1	-0.310431893	3.54209916	-8.812170887	3.97E-17	5.52E-16	28.1203601
ROR2	0.318383438	1.596880417	8.80258146	4.26E-17	5.91E-16	28.05007559
IL12RB1	0.388718827	2.691110968	8.801095244	4.31E-17	5.97E-16	28.03918715
APOE	0.580821908	7.502517633	8.799692983	4.35E-17	6.02E-16	28.0289149
SLC7A1	0.341032039	3.262394005	8.799646166	4.35E-17	6.02E-16	28.02857196
CMTM4	-0.360316716	4.15368225	-8.788162098	4.74E-17	6.54E-16	27.94448713
CD93	0.452019285	3.267254264	8.78395122	4.89E-17	6.75E-16	27.91367408
MT1F	-1.133193876	6.033381522	-8.779788556	5.05E-17	6.94E-16	27.88322356
CPXM1	0.695305649	2.400903739	8.77807528	5.11E-17	7.02E-16	27.8706935
ADAMTS4	0.726962717	1.334912345	8.773609695	5.29E-17	7.24E-16	27.83804212
PDZD3	-0.706602215	4.468687727	-8.76806511	5.51E-17	7.54E-16	27.79751683
LGALS9	0.307542495	6.756075626	8.764642989	5.65E-17	7.71E-16	27.77251319
CYTH4	0.420810177	4.049699558	8.760933378	5.81E-17	7.92E-16	27.74541641
ANGPTL6	-0.346753558	1.160192947	-8.759760985	5.86E-17	7.98E-16	27.73685429
FZD5	-0.360154006	3.753510735	-8.756186027	6.02E-17	8.19E-16	27.71075073
LGALS2	-0.694124589	6.985825585	-8.755787205	6.03E-17	8.20E-16	27.70783906
BCAM	-0.320250089	3.396494128	-8.749103505	6.34E-17	8.60E-16	27.65905686
ADPRHL1	-0.355636378	1.497221714	-8.739736583	6.80E-17	9.21E-16	27.59073284
RASGRP4	0.432894204	1.631688773	8.738467545	6.86E-17	9.27E-16	27.58148003
ZNF768	-0.302440172	4.692509167	-8.733762513	7.10E-17	9.58E-16	27.54718263
PRLR	-0.39989223	1.854151427	-8.722913356	7.70E-17	1.04E-15	27.46814496
VASN	0.435908465	2.452796286	8.722743979	7.71E-17	1.04E-15	27.46691155
CRELD2	0.441476779	5.139676369	8.722069292	7.75E-17	1.04E-15	27.46199861
TDO2	0.765324254	2.999888847	8.717310481	8.02E-17	1.08E-15	27.42735315
HSPA6	0.586957197	1.605729785	8.709851247	8.48E-17	1.13E-15	27.37307355
EEF2K	-0.310947457	2.86223328	-8.709805785	8.48E-17	1.13E-15	27.37274283
BMP3	-0.666848341	1.859978393	-8.709505292	8.50E-17	1.14E-15	27.37055685
LY96	0.566105681	4.077675763	8.704883984	8.80E-17	1.17E-15	27.336945
BEND7	-0.422159475	2.682734646	-8.703819245	8.87E-17	1.18E-15	27.3292026
NEBL	0.318067096	1.875380905	8.703806349	8.87E-17	1.18E-15	27.32910884
SNAI1	0.452722762	1.198375686	8.695906638	9.40E-17	1.25E-15	27.27168511
SMIM24	-0.810671876	6.277670055	-8.695599885	9.42E-17	1.25E-15	27.269456
LPCAT1	0.432473906	4.333868711	8.695464013	9.43E-17	1.25E-15	27.26846867
PTP4A3	0.574497871	3.21595735	8.695296114	9.44E-17	1.25E-15	27.26724862
VWA7	-0.370461417	1.799627891	-8.693292849	9.58E-17	1.26E-15	27.25269299
NEU4	-0.715262914	3.3080996	-8.692885094	9.61E-17	1.27E-15	27.24973055
DSP	-0.391955794	4.661829708	-8.688183514	9.95E-17	1.31E-15	27.21557909
CBLN2	-0.436319514	1.066498789	-8.685867242	1.01E-16	1.33E-15	27.19875869
TGFA	-0.304795576	2.760786459	-8.680396467	1.05E-16	1.38E-15	27.15904283
SPIB	-0.62671455	4.283920591	-8.675058457	1.10E-16	1.43E-15	27.12030713
C3AR1	0.468506503	3.721370571	8.672831281	1.11E-16	1.46E-15	27.10415022
UGT2A3	-1.022667792	4.61233333	-8.67208053	1.12E-16	1.46E-15	27.09870458
PDGFRB	0.476942473	3.954893026	8.669355239	1.14E-16	1.49E-15	27.07893911
PSAP	0.34287109	9.085407532	8.666731423	1.17E-16	1.52E-15	27.05991357
BCO2	-0.415956366	1.144432918	-8.657505677	1.25E-16	1.62E-15	26.99304783
GPR4	0.372769525	1.025024011	8.654241152	1.28E-16	1.66E-15	26.969399
FAM20A	0.626164602	1.892469808	8.648332852	1.34E-16	1.73E-15	26.92661355
RMDN2	-0.419084882	2.869845141	-8.643950708	1.38E-16	1.78E-15	26.8948927
MSRA	-0.345279861	3.792466491	-8.642032512	1.40E-16	1.80E-15	26.88101097
CHODL	-0.405739562	0.855436041	-8.641948779	1.40E-16	1.80E-15	26.88040505
VIL1	-0.580728871	6.625439712	-8.639205935	1.43E-16	1.84E-15	26.86055922
ROBO4	0.355793704	2.156010477	8.631835071	1.51E-16	1.94E-15	26.80724859
OAT	-0.489565317	7.100867111	-8.629014345	1.54E-16	1.97E-15	26.78685555
ZNF439	-0.341096901	2.274254296	-8.628367064	1.55E-16	1.98E-15	26.78217653
SULF2	0.370423437	4.907366865	8.625241415	1.58E-16	2.03E-15	26.75958543
TMEM220	-0.663056816	3.662146413	-8.624750491	1.59E-16	2.03E-15	26.75603771
MARVELD2	-0.319747775	2.843133669	-8.624268727	1.59E-16	2.04E-15	26.75255632
PHF7	-0.325742787	2.382678649	-8.621535453	1.63E-16	2.07E-15	26.73280725
CERCAM	0.420678471	3.137909186	8.61166741	1.75E-16	2.22E-15	26.6615419
MDFI	0.528621264	1.643170936	8.608344487	1.79E-16	2.27E-15	26.63755682
CLYBL	-0.430133474	2.91691794	-8.607490123	1.80E-16	2.29E-15	26.63139099
PCDH17	0.312330248	0.870272171	8.606881203	1.81E-16	2.29E-15	26.62699675
LUM	0.541985926	7.39909384	8.606461034	1.82E-16	2.30E-15	26.62396474
TPM4	0.449871307	6.879032443	8.605531591	1.83E-16	2.31E-15	26.61725809
ACP5	0.507229357	6.256368221	8.602885571	1.87E-16	2.35E-15	26.5981677
DENND5A	0.39394172	3.425090764	8.59522681	1.97E-16	2.49E-15	26.5429342
CYBA	0.323815347	8.238284745	8.593893195	1.99E-16	2.50E-15	26.53331985
NELL2	-0.538944002	1.860664008	-8.593854299	1.99E-16	2.50E-15	26.53303946
NPL	0.449998233	3.20654061	8.592761966	2.01E-16	2.52E-15	26.52516536
P2RX7	0.369759547	1.404800788	8.590315895	2.05E-16	2.56E-15	26.50753529
INSR	-0.333514884	3.272503866	-8.586511524	2.10E-16	2.63E-15	26.48012207
FAM83D	0.402261133	2.278761009	8.586233857	2.11E-16	2.63E-15	26.47812161
CD163	0.565169318	4.173832406	8.579127125	2.22E-16	2.77E-15	26.42693587
QPCT	0.428249658	3.192822642	8.57807043	2.24E-16	2.79E-15	26.41932757
MGST3	-0.301141286	7.077408976	-8.571402555	2.35E-16	2.92E-15	26.37133304
CLCA4	1.331405303	5.907310774	8.559941206	2.55E-16	3.18E-15	26.28889534
HSD17B11	-0.461640058	7.238316771	-8.558083246	2.59E-16	3.22E-15	26.27553876
MEP1A	-0.850491054	7.28014535	-8.557643731	2.60E-16	3.22E-15	26.27237944
PLEKHO1	0.436924301	5.568286426	8.554437063	2.66E-16	3.30E-15	26.24933269
TMTC1	0.317892932	1.464327088	8.546254084	2.82E-16	3.49E-15	26.19054734
PPDPF	-0.338986223	8.075987778	-8.546241005	2.82E-16	3.49E-15	26.19045341
CYYR1	0.325856714	2.361347322	8.541382735	2.93E-16	3.60E-15	26.15557057
FAM167B	0.543615377	2.549607802	8.538028822	3.00E-16	3.68E-15	26.1314971
CCDC71L	0.423750838	3.644491413	8.535297264	3.06E-16	3.75E-15	26.1118955
PCK1	-1.389902563	5.698784326	-8.53465319	3.07E-16	3.76E-15	26.10727427
LTK	-0.535687905	2.50255637	-8.531089529	3.15E-16	3.86E-15	26.08170932
ULK3	-0.340256861	5.079530839	-8.527511083	3.24E-16	3.96E-15	26.05604568
LAMA1	-0.65055805	1.611758065	-8.526300881	3.27E-16	3.99E-15	26.04736811
GSTA2	-0.76986224	2.409193194	-8.517183813	3.49E-16	4.25E-15	25.98202277
HGF	0.492285342	1.141158576	8.514699406	3.55E-16	4.32E-15	25.96422445
ITPKA	-0.555913761	3.882797584	-8.507234361	3.75E-16	4.55E-15	25.91076626
GPT2	0.377635469	2.421546212	8.498274432	4.01E-16	4.85E-15	25.8466456
GPR35	-0.337766569	4.680360857	-8.494256186	4.12E-16	4.99E-15	25.8179046
FMNL2	0.320277217	3.030627565	8.493298104	4.15E-16	5.02E-15	25.81105318
CDK18	-0.302519523	3.810746334	-8.489106763	4.28E-16	5.17E-15	25.7810864
GIMAP8	0.317889614	3.316310541	8.485804584	4.39E-16	5.28E-15	25.75748404
GRTP1	-0.363491949	4.199151193	-8.480484533	4.56E-16	5.49E-15	25.71947221
GNPNAT1	0.364765303	3.87384432	8.478813262	4.62E-16	5.55E-15	25.70753435
THRB	-0.457686426	1.559997528	-8.477396605	4.66E-16	5.60E-15	25.69741647
COL5A2	0.5187932	3.774667479	8.467617474	5.01E-16	5.99E-15	25.62760489
MEP1B	-0.842627061	4.329225013	-8.461267106	5.24E-16	6.26E-15	25.58230047
CLDN3	-0.420820845	7.456289766	-8.460909304	5.26E-16	6.26E-15	25.57974856
DHRS4	-0.420429447	3.912596471	-8.460827443	5.26E-16	6.26E-15	25.57916472
FAAH	-0.409178798	4.714907134	-8.455027073	5.49E-16	6.52E-15	25.53780606
ISG20	0.47982312	5.900355001	8.454713845	5.50E-16	6.53E-15	25.53557319
CIB2	-0.501552797	3.533421684	-8.452991826	5.57E-16	6.61E-15	25.52329869
TIFAB	0.393928194	2.118355871	8.451108266	5.64E-16	6.68E-15	25.50987469
GM2A	0.398195984	4.836245924	8.4510938	5.64E-16	6.68E-15	25.50977161
GRB7	-0.440272638	3.076664375	-8.446898657	5.82E-16	6.87E-15	25.4798806
CXCR6	0.502337766	3.190980587	8.440576609	6.09E-16	7.18E-15	25.43485448
GBA3	-0.620897602	4.131686272	-8.439275829	6.15E-16	7.25E-15	25.42559312
CEMIP	0.83505616	1.657293969	8.43709736	6.25E-16	7.35E-15	25.41008495
TPK1	0.354844991	3.085804723	8.420600273	7.04E-16	8.21E-15	25.29273486
LRRC75B	-0.405550727	3.345902692	-8.418976404	7.12E-16	8.30E-15	25.28119226
CD207	-0.516295798	1.335164683	-8.412854356	7.44E-16	8.65E-15	25.23769011
CBS	-0.624570631	2.059445839	-8.409160088	7.65E-16	8.87E-15	25.21144994
BHLHE22	0.351039608	1.170333255	8.408672173	7.67E-16	8.89E-15	25.2079849
MOCS1	-0.369270339	2.461671672	-8.408019113	7.71E-16	8.92E-15	25.20334727
SCIMP	0.464732812	3.010721382	8.407119799	7.76E-16	8.97E-15	25.19696131
EZR	-0.365661247	7.27653077	-8.406351224	7.80E-16	9.02E-15	25.19150408
TDP2	-0.46062928	7.178947509	-8.405983283	7.82E-16	9.03E-15	25.18889166
TMEM116	-0.331986851	2.28788447	-8.405530044	7.85E-16	9.05E-15	25.18567373
MAMDC2	-0.439447718	1.782469955	-8.400608017	8.13E-16	9.37E-15	25.15073575
SLC1A1	-0.650618392	4.099160189	-8.386994945	8.97E-16	1.03E-14	25.05418024
RFX2	-0.358541171	1.477394749	-8.38473839	9.12E-16	1.05E-14	25.03818535
MATK	-0.411592621	2.379427515	-8.382763451	9.25E-16	1.06E-14	25.02418906
ENDOD1	-0.382599935	4.138201504	-8.380534659	9.40E-16	1.08E-14	25.00839648
HSD11B2	-0.563646052	6.899699081	-8.37430248	9.83E-16	1.13E-14	24.96425256
SUGCT	-0.551518335	2.246177325	-8.372897254	9.93E-16	1.14E-14	24.95430219
ZNF704	-0.31594088	1.752256781	-8.371438124	1.00E-15	1.15E-14	24.94397135
GJA5	0.357442709	1.013744486	8.368993024	1.02E-15	1.17E-14	24.92666252
SEMA6C	-0.400562378	2.032010939	-8.368564495	1.02E-15	1.17E-14	24.92362934
SLAMF1	0.431915923	2.700126451	8.364116416	1.06E-15	1.21E-14	24.89215161
TNFSF13B	0.535572129	3.696909553	8.360712599	1.08E-15	1.23E-14	24.86807168
MOGAT3	-0.413365483	4.1852148	-8.34354697	1.23E-15	1.39E-14	24.74673947
CLC	0.953659326	3.811029604	8.341203719	1.25E-15	1.41E-14	24.73019011
HTR1D	-0.444247495	1.531759145	-8.340324016	1.26E-15	1.42E-14	24.72397799
PANK1	-0.437894425	2.813213955	-8.340071362	1.26E-15	1.42E-14	24.72219394
ACVRL1	0.359595934	4.967572393	8.329435176	1.36E-15	1.53E-14	24.64712313
PMP22	-0.48348502	6.255438758	-8.323412968	1.42E-15	1.59E-14	24.60464772
SLC25A23	-0.436092093	4.810266593	-8.321656922	1.44E-15	1.61E-14	24.59226614
HEBP1	-0.410056344	5.644855024	-8.319333078	1.46E-15	1.63E-14	24.57588393
TFPI2	0.907750615	2.043819245	8.309874973	1.56E-15	1.75E-14	24.50924094
SELP	0.617336765	2.259810052	8.309343995	1.57E-15	1.75E-14	24.50550117
SLC6A4	-0.605556704	1.938012734	-8.305054057	1.62E-15	1.80E-14	24.47529258
SPP1	0.907863286	2.790948397	8.301813457	1.66E-15	1.84E-14	24.45248037
DBP	-0.509760618	3.656903737	-8.299702253	1.68E-15	1.87E-14	24.43762191
GPR160	-0.410998738	5.737802493	-8.299548344	1.68E-15	1.87E-14	24.43653882
CSF1R	0.341021962	4.839704137	8.299231071	1.69E-15	1.87E-14	24.43430614
SERINC2	-0.41444096	6.158044884	-8.297016509	1.71E-15	1.90E-14	24.41872372
CYB5A	-0.348555449	6.742612698	-8.295399191	1.73E-15	1.92E-14	24.40734556
MSRB1	0.322577963	4.991873025	8.291675937	1.78E-15	1.97E-14	24.3811576
TGFBI	0.453475186	6.1866833	8.290050921	1.80E-15	1.99E-14	24.36973045
RGCC	0.397742686	4.001507051	8.289778496	1.80E-15	1.99E-14	24.3678149
GDA	-0.526116999	4.5323302	-8.285776516	1.86E-15	2.05E-14	24.33968021
FMO4	-0.401406509	2.673174867	-8.284195287	1.88E-15	2.07E-14	24.32856648
DHRS4L2	-0.380719999	3.563896465	-8.283583826	1.89E-15	2.08E-14	24.32426921
FOXQ1	0.459786498	0.951182614	8.283232364	1.89E-15	2.08E-14	24.32179928
CD4	0.355400652	5.122630318	8.282254109	1.90E-15	2.09E-14	24.31492489
EML6	-0.47240781	1.275288614	-8.280876366	1.92E-15	2.11E-14	24.30524419
NHEJ1	-0.405840739	3.919437916	-8.280421479	1.93E-15	2.12E-14	24.30204817
APOBEC3G	0.36190025	3.627300923	8.272300882	2.04E-15	2.24E-14	24.245014
BAMBI	-0.513600777	2.260714764	-8.271941998	2.05E-15	2.24E-14	24.24249431
SURF2	-0.382496324	3.655563803	-8.26232413	2.20E-15	2.40E-14	24.17499711
CYSLTR2	0.323710997	1.256940203	8.260396704	2.23E-15	2.42E-14	24.16147728
TMEM86B	-0.362592965	2.453549596	-8.259023024	2.25E-15	2.45E-14	24.15184302
MAF	-0.384588029	4.64962187	-8.254164635	2.33E-15	2.53E-14	24.11777791
PLXNC1	0.350179082	2.845899662	8.253439559	2.34E-15	2.54E-14	24.11269517
MICB	0.345054218	2.340155821	8.248174442	2.43E-15	2.63E-14	24.07579644
APCDD1	0.46203662	3.301011625	8.247645484	2.44E-15	2.64E-14	24.07209034
MMRN1	0.546274692	2.39461034	8.245686561	2.47E-15	2.67E-14	24.05836676
ACKR4	0.510841034	1.523156983	8.243964349	2.50E-15	2.70E-14	24.0463034
CD59	0.330502032	5.813849152	8.243283272	2.52E-15	2.71E-14	24.04153324
RRM2	0.522780182	4.181263054	8.240680615	2.56E-15	2.75E-14	24.02330716
ARID5A	0.390572582	3.989587871	8.236401778	2.64E-15	2.83E-14	23.99335182
SLC25A37	0.39162883	4.195479348	8.235409539	2.66E-15	2.85E-14	23.9864069
SERPINB9	0.460324447	3.433265362	8.231978138	2.73E-15	2.92E-14	23.96239426
FOLH1	1.009931531	2.840548141	8.230278979	2.76E-15	2.95E-14	23.9505063
TPPP3	-0.618121792	3.350595347	-8.21785729	3.02E-15	3.21E-14	23.86365207
HR	-0.364512397	3.226217206	-8.213630728	3.11E-15	3.30E-14	23.83412045
ALPI	-0.814107302	4.915511839	-8.211548823	3.15E-15	3.35E-14	23.81957781
HNF1B	-0.344748727	3.352942677	-8.210922572	3.17E-15	3.36E-14	23.81520379
MARVELD3	-0.389685875	4.347044942	-8.207989059	3.23E-15	3.43E-14	23.79471797
PTPRE	0.313534869	3.520766202	8.205989453	3.28E-15	3.48E-14	23.78075694
B3GNT6	0.700348748	3.764308574	8.203247271	3.35E-15	3.54E-14	23.76161522
IFI44	0.51588289	3.928346201	8.186939495	3.76E-15	3.95E-14	23.64787273
NID1	0.430253099	4.078661591	8.185246542	3.80E-15	4.00E-14	23.636074
GPR137B	0.31528515	3.683757503	8.183400353	3.85E-15	4.05E-14	23.62320928
NBN	0.305381382	3.867320928	8.182295218	3.88E-15	4.08E-14	23.6155094
DNAJC5B	0.442736264	1.735907025	8.177874073	4.01E-15	4.20E-14	23.58471302
CD163L1	-0.59621121	3.881815234	-8.177844584	4.01E-15	4.20E-14	23.58450765
MNX1	-0.421480745	2.362462705	-8.172485319	4.16E-15	4.35E-14	23.54719251
EHD3	0.304446983	1.717666309	8.168697459	4.28E-15	4.46E-14	23.5208291
NRP2	0.332118398	1.875491641	8.163542464	4.43E-15	4.62E-14	23.48496438
TESK2	-0.336477398	2.768340719	-8.162505541	4.47E-15	4.65E-14	23.47775216
RAB40B	-0.392331979	3.32304268	-8.157858601	4.62E-15	4.80E-14	23.44543878
GPD1L	-0.334265738	4.300616923	-8.15723622	4.64E-15	4.81E-14	23.44111193
MYO1B	0.360721539	4.051941549	8.153060067	4.78E-15	4.95E-14	23.41208497
PTPN12	0.324522756	4.486512513	8.152270985	4.80E-15	4.98E-14	23.40660152
SIL1	0.318645332	4.821288696	8.151660683	4.82E-15	4.99E-14	23.4023607
PEG10	-0.357799041	1.015833157	-8.145982905	5.02E-15	5.19E-14	23.3629182
ANGPTL2	0.567051866	3.403310483	8.1449491	5.06E-15	5.22E-14	23.35573864
C1orf115	-0.486719032	5.520887938	-8.144496979	5.07E-15	5.24E-14	23.35259896
SLC37A4	-0.303024987	5.156470707	-8.14100043	5.20E-15	5.36E-14	23.32832192
PADI2	-0.743282259	4.188758087	-8.135783634	5.40E-15	5.55E-14	23.29211472
IHH	-0.497535709	4.395723005	-8.13358946	5.48E-15	5.63E-14	23.27689098
CX3CL1	0.375975692	3.002263077	8.129421216	5.64E-15	5.79E-14	23.24797866
FPR3	0.42422032	4.087877412	8.126234398	5.77E-15	5.92E-14	23.22588095
BACH2	-0.344231378	1.153586759	-8.123817363	5.87E-15	6.02E-14	23.2091251
SLC27A4	-0.407464059	4.436712051	-8.123036629	5.91E-15	6.05E-14	23.20371349
DUSP4	0.378634443	1.423768241	8.121776568	5.96E-15	6.09E-14	23.19498025
PDLIM2	-0.339562959	3.778645977	-8.119667221	6.05E-15	6.18E-14	23.18036293
IFNAR2	0.318591647	4.008277125	8.115301304	6.24E-15	6.37E-14	23.15011663
CHST2	0.432447558	2.927663772	8.114165839	6.29E-15	6.41E-14	23.14225224
ITIH3	-0.450138678	0.703644448	-8.111599572	6.40E-15	6.53E-14	23.12448077
PTGS2	0.938401577	2.015393922	8.108216488	6.56E-15	6.68E-14	23.10105895
ACOT4	-0.359083029	1.714088	-8.106644647	6.63E-15	6.75E-14	23.09017912
BCL11A	-0.391489694	2.326250344	-8.100249168	6.93E-15	7.05E-14	23.04592697
TMEM45A	0.352443138	2.854884456	8.095738898	7.16E-15	7.27E-14	23.01473408
GRAMD1A	0.36633528	4.511552592	8.092843657	7.31E-15	7.42E-14	22.99471722
B4GALT1	0.382932953	5.162481859	8.087893381	7.57E-15	7.66E-14	22.96050426
CHST6	-0.420159621	1.360431582	-8.080557516	7.97E-15	8.03E-14	22.9098312
TNIP3	0.935750335	1.326571656	8.074301921	8.32E-15	8.38E-14	22.86664613
ESPN	-0.585807493	4.252788244	-8.073518648	8.37E-15	8.42E-14	22.86124054
IRF6	-0.311326087	4.369149169	-8.063347365	8.99E-15	9.02E-14	22.79107967
MAST2	-0.321076126	4.491901562	-8.058308131	9.31E-15	9.34E-14	22.75634277
TRIP6	0.317308238	4.201047704	8.051228882	9.79E-15	9.79E-14	22.70756971
USP2	-0.644695756	2.344495293	-8.046433642	1.01E-14	1.01E-13	22.67454995
PGAP3	-0.364337231	4.196123419	-8.045758588	1.02E-14	1.02E-13	22.66990269
TTLL6	-0.482355505	1.98632589	-8.044643008	1.03E-14	1.02E-13	22.66222335
NLRC4	0.371635286	1.48722405	8.039433708	1.06E-14	1.06E-13	22.62637408
SERPINB8	0.372807699	3.003120878	8.035644273	1.09E-14	1.09E-13	22.60030645
NR1I2	-0.43739921	4.159089114	-8.035529036	1.09E-14	1.09E-13	22.59951387
AQP1	-0.416924422	5.517153571	-8.023084407	1.19E-14	1.18E-13	22.51396982
CYP27A1	-0.409776745	5.307405307	-8.021828212	1.20E-14	1.19E-13	22.50534005
BCL7A	-0.318917169	2.047742715	-8.014139161	1.27E-14	1.25E-13	22.4525392
ATP9A	-0.310013588	3.690239422	-8.000833342	1.39E-14	1.37E-13	22.36125382
SFI1	-0.329637112	3.869314619	-7.999113266	1.41E-14	1.39E-13	22.3494611
PEPD	-0.422504971	5.942993128	-7.992811178	1.47E-14	1.45E-13	22.30626997
ANGPT2	0.356249463	1.005140084	7.990679945	1.50E-14	1.47E-13	22.29166918
GNLY	0.730139157	4.034891415	7.989785631	1.50E-14	1.47E-13	22.2855432
PMAIP1	0.339439988	2.387528808	7.987975658	1.52E-14	1.49E-13	22.27314652
CDKN2B	-0.599660685	4.415184049	-7.986113148	1.54E-14	1.51E-13	22.26039212
NT5DC2	0.394399492	3.874121495	7.978659055	1.63E-14	1.59E-13	22.20936819
SLC17A9	0.465087369	3.715020235	7.978114736	1.63E-14	1.59E-13	22.20564363
SMAD7	-0.318856824	3.751785388	-7.977967585	1.63E-14	1.59E-13	22.20463676
PRSS36	-0.434894761	1.895665647	-7.97247344	1.70E-14	1.65E-13	22.16705316
SCARF1	0.348294403	2.858487045	7.971404114	1.71E-14	1.66E-13	22.15974043
APOC1	0.756476728	6.050303924	7.971116136	1.71E-14	1.66E-13	22.15777118
CEP128	0.333703062	1.278426716	7.968438287	1.75E-14	1.69E-13	22.13946193
VCAN	0.515611507	2.900600809	7.967523362	1.76E-14	1.70E-13	22.13320733
PPP1R16A	-0.303243661	5.582315645	-7.966659904	1.77E-14	1.70E-13	22.12730504
DAPP1	0.483575745	3.232836946	7.966577725	1.77E-14	1.70E-13	22.12674332
C4BPA	0.833754056	1.285712019	7.958745489	1.87E-14	1.79E-13	22.07322646
CBR3	0.5017663	2.207976464	7.952955853	1.95E-14	1.86E-13	22.03369088
SLFN11	0.401687602	3.00939926	7.952670222	1.95E-14	1.87E-13	22.03174094
FCAMR	-0.618526456	1.709341729	-7.951400644	1.97E-14	1.88E-13	22.02307439
NAAA	-0.475851086	5.413069376	-7.950321703	1.98E-14	1.89E-13	22.01570999
MT1E	-0.726999108	7.771399129	-7.948983856	2.00E-14	1.91E-13	22.00657939
ADAMTS14	0.312174049	2.025767244	7.948838616	2.00E-14	1.91E-13	22.00558822
SLC51A	-0.678004156	4.41537176	-7.947493087	2.02E-14	1.92E-13	21.99640644
HYKK	-0.336202489	1.674329604	-7.94482814	2.06E-14	1.96E-13	21.97822437
IRF4	0.499783458	3.401094474	7.939880768	2.13E-14	2.03E-13	21.94448173
GDPD1	-0.302635782	1.640152592	-7.938718475	2.15E-14	2.04E-13	21.93655673
GIMAP4	0.385129274	4.938327837	7.936892588	2.18E-14	2.06E-13	21.92410875
OAF	-0.356231752	5.81498509	-7.936260782	2.18E-14	2.07E-13	21.9198019
RNF213	0.447335532	4.64371888	7.933372729	2.23E-14	2.11E-13	21.90011798
APOA1	-1.272176584	5.507117844	-7.925784416	2.35E-14	2.23E-13	21.84842347
SRI	-0.375972683	7.100411783	-7.923889802	2.38E-14	2.25E-13	21.83552221
SLC15A3	0.426781157	4.912773314	7.918478484	2.47E-14	2.34E-13	21.79868646
GRIA4	-0.303260522	0.988904403	-7.913522914	2.56E-14	2.41E-13	21.76496904
CMKLR1	0.377710438	2.955961601	7.912150833	2.58E-14	2.44E-13	21.75563619
IL17RE	-0.338160136	4.371142025	-7.910606266	2.61E-14	2.46E-13	21.74513149
RDX	0.320839999	2.876574934	7.908216727	2.65E-14	2.50E-13	21.728883
ZNF385A	0.344147352	3.401439755	7.900796625	2.79E-14	2.63E-13	21.67845015
SLC3A1	-0.785703315	4.197791845	-7.889290724	3.03E-14	2.83E-13	21.60031488
ADAP2	0.303830539	2.79686658	7.887440976	3.06E-14	2.86E-13	21.58776117
CLCN2	-0.467623034	3.551181449	-7.880237159	3.22E-14	3.00E-13	21.53889124
TRABD2A	-0.410740103	4.563726167	-7.87550182	3.33E-14	3.10E-13	21.50678487
KHK	-0.574554241	4.313692546	-7.866345793	3.55E-14	3.30E-13	21.44474528
IL2RB	0.366088713	3.583314993	7.865676691	3.56E-14	3.31E-13	21.44021362
DSC2	-0.369746007	5.101716778	-7.864300633	3.60E-14	3.34E-13	21.43089481
TEF	-0.50648607	3.14243344	-7.861134327	3.68E-14	3.41E-13	21.40945675
HERPUD1	0.347375627	7.134945421	7.85633826	3.80E-14	3.52E-13	21.37699605
MS4A10	-0.759996724	2.997284383	-7.851119551	3.94E-14	3.64E-13	21.34169121
SLFN12	0.304423751	1.635607267	7.850816698	3.95E-14	3.65E-13	21.33964292
SAMD9	0.413529438	3.528909342	7.848004455	4.02E-14	3.71E-13	21.32062556
KDM8	-0.399336634	2.717827955	-7.841106656	4.22E-14	3.88E-13	21.27400127
PIK3AP1	0.386339321	3.858679157	7.837316449	4.33E-14	3.97E-13	21.24839483
C1orf116	-0.350810334	3.45959978	-7.837236047	4.33E-14	3.97E-13	21.24785174
EFNA1	-0.520841511	5.821434784	-7.82658788	4.66E-14	4.26E-13	21.17596212
SELPLG	0.41462423	4.188945955	7.820677052	4.86E-14	4.43E-13	21.13608677
ANO5	-0.342504461	1.278359469	-7.816500321	5.00E-14	4.55E-13	21.10792314
P4HA1	0.320866236	4.165972627	7.816478749	5.00E-14	4.55E-13	21.10777771
SLC5A12	-0.719607242	2.373777472	-7.813927918	5.09E-14	4.62E-13	21.09058294
CASZ1	-0.301076731	3.056088842	-7.812830077	5.13E-14	4.65E-13	21.08318382
NBAS	-0.336855246	3.353632154	-7.80381165	5.45E-14	4.94E-13	21.02243105
TRPV3	-0.610187132	1.581866895	-7.799338723	5.62E-14	5.09E-13	20.99231813
ATP2B1	-0.347361806	4.118579452	-7.798186094	5.67E-14	5.13E-13	20.98456037
AGMO	-0.411223656	1.92647592	-7.789629357	6.01E-14	5.42E-13	20.92699556
LSS	0.312919792	3.977045424	7.781948697	6.34E-14	5.71E-13	20.87536387
HOXB7	-0.302824964	4.51808635	-7.781868111	6.34E-14	5.71E-13	20.87482235
MMP19	0.513741965	2.609161329	7.780018858	6.42E-14	5.78E-13	20.86239679
RELT	0.314835181	2.57456773	7.778912894	6.47E-14	5.82E-13	20.85496658
ITGAV	0.339815909	3.946535349	7.77214878	6.78E-14	6.07E-13	20.80954006
HOXD1	-0.360309885	2.084375215	-7.763479559	7.19E-14	6.42E-13	20.75136152
PHLDA1	0.564142169	3.220725957	7.758110592	7.46E-14	6.66E-13	20.71535463
CSGALNACT2	0.30444509	2.992046708	7.75673275	7.53E-14	6.71E-13	20.7061171
GPRIN2	-0.503032282	3.372579096	-7.75539656	7.60E-14	6.77E-13	20.69715996
FGL2	0.392137873	5.685631431	7.750299113	7.87E-14	6.99E-13	20.6629997
LDB2	0.302522579	2.570586834	7.748573377	7.96E-14	7.07E-13	20.6514385
LOXL2	0.493891609	3.35516927	7.743481978	8.24E-14	7.31E-13	20.6173408
FADS2	0.730787236	3.674828935	7.740203587	8.43E-14	7.46E-13	20.59539373
IL18BP	0.449978678	3.892689674	7.737335215	8.60E-14	7.60E-13	20.57619712
BHLHE40	0.408953715	4.894238126	7.73697205	8.62E-14	7.61E-13	20.57376701
OIT3	-0.327487359	1.426578303	-7.731943909	8.92E-14	7.86E-13	20.54012989
GNA11	-0.332945694	6.217399479	-7.725939932	9.29E-14	8.16E-13	20.49998572
CXADR	-0.352075303	3.544573911	-7.725627306	9.31E-14	8.17E-13	20.49789605
SPNS2	0.501599057	3.447920297	7.723704091	9.44E-14	8.27E-13	20.48504216
SLC28A1	-0.564025556	1.87077776	-7.713510255	1.01E-13	8.84E-13	20.41695052
MTMR11	-0.400762205	5.464219264	-7.709925053	1.04E-13	9.05E-13	20.39301822
SLA	0.447045172	3.847169602	7.708220725	1.05E-13	9.15E-13	20.38164419
CUBN	-0.739904597	1.933099192	-7.707575605	1.05E-13	9.18E-13	20.3773394
MEOX1	0.411320114	1.97780138	7.705138478	1.07E-13	9.32E-13	20.36107917
SLC5A9	-0.532297653	2.998582642	-7.702268674	1.09E-13	9.49E-13	20.34193703
CALCRL	0.369471531	2.051127211	7.702045724	1.09E-13	9.50E-13	20.34045014
EVA1A	0.401944967	1.498665447	7.698864686	1.12E-13	9.70E-13	20.3192386
PREX1	0.30929964	3.711570125	7.693241023	1.16E-13	1.01E-12	20.28175516
B9D1	0.374435533	2.11001328	7.692226637	1.17E-13	1.01E-12	20.2749961
PLAC8	0.446794816	6.831070688	7.684302019	1.23E-13	1.07E-12	20.22221551
IFI6	0.601097049	6.073848216	7.682721704	1.25E-13	1.08E-12	20.21169488
COL6A3	0.574521373	4.329839097	7.681204996	1.26E-13	1.09E-12	20.2015992
ABCC2	-0.520675398	1.513320503	-7.677911378	1.29E-13	1.11E-12	20.17968094
FKBP10	0.375345858	3.839101193	7.677833164	1.29E-13	1.11E-12	20.17916053
IFIT2	0.537627319	3.453954783	7.670754822	1.35E-13	1.16E-12	20.13207964
DUSP6	0.454497313	4.892766729	7.66789836	1.38E-13	1.19E-12	20.11308925
AADAC	-0.740923771	3.035660484	-7.665506686	1.40E-13	1.21E-12	20.0971929
SFRP5	-0.610683389	2.028328821	-7.662795699	1.43E-13	1.23E-12	20.07917864
GRAMD1C	-0.425043629	2.998919993	-7.658371507	1.47E-13	1.26E-12	20.04979042
ZNF577	-0.313254356	2.295711609	-7.655654551	1.50E-13	1.28E-12	20.03174893
SRD5A3	0.482167119	3.107994042	7.649782503	1.56E-13	1.33E-12	19.99277277
BTN3A2	0.459557223	5.081635323	7.646377027	1.60E-13	1.36E-12	19.97017881
OCEL1	-0.35738638	4.733805989	-7.645757833	1.60E-13	1.37E-12	19.9660715
MT1G	-1.072872028	8.304645422	-7.638983011	1.68E-13	1.43E-12	19.92114811
SULT2B1	-0.542241592	2.28574236	-7.62331458	1.86E-13	1.58E-12	19.81736481
F3	0.406617386	5.241819569	7.623152063	1.87E-13	1.58E-12	19.81628917
OASL	0.603844238	2.661212793	7.619136198	1.92E-13	1.62E-12	19.78971505
MMP2	0.520141237	6.159570192	7.616695363	1.95E-13	1.64E-12	19.77356844
VASH1	0.303869204	2.870299785	7.616209713	1.96E-13	1.65E-12	19.77035622
RHOQ	0.304281636	3.534953265	7.612860143	2.00E-13	1.68E-12	19.74820543
MOGAT2	-0.518556233	5.529178807	-7.60809621	2.07E-13	1.74E-12	19.71671387
DHCR24	0.330746688	5.315051264	7.604954205	2.11E-13	1.77E-12	19.69595194
ITGA2	0.423182534	2.699888404	7.60329095	2.13E-13	1.79E-12	19.68496396
TMEM184A	-0.355987415	3.655432302	-7.59987433	2.18E-13	1.83E-12	19.66239829
ETS2	0.32570888	6.349845938	7.593699207	2.28E-13	1.91E-12	19.62163274
IFI44L	0.585656205	2.082402948	7.593542423	2.28E-13	1.91E-12	19.62059804
CCRL2	0.304943004	3.724935236	7.593453699	2.28E-13	1.91E-12	19.6200125
LAMC1	0.380214591	4.028535304	7.581278206	2.48E-13	2.06E-12	19.53970914
UBE2E2	0.342116847	3.034272347	7.580291004	2.49E-13	2.08E-12	19.53320226
CRYM	-0.469243673	2.035884193	-7.578555055	2.52E-13	2.10E-12	19.52176173
ZNF821	-0.321100879	2.567853091	-7.578006789	2.53E-13	2.11E-12	19.51814887
GMPR	0.425023655	1.920702151	7.574940476	2.58E-13	2.15E-12	19.49794663
IL17RB	-0.405449669	3.528345629	-7.573702826	2.60E-13	2.16E-12	19.48979416
ADAMDEC1	-0.466391291	8.419674202	-7.561510623	2.83E-13	2.34E-12	19.40953647
TMEM52	-0.409436669	1.593244371	-7.559894828	2.86E-13	2.36E-12	19.39890739
PLXND1	0.322217276	4.156272605	7.557986065	2.89E-13	2.39E-12	19.38635328
LRRC19	-0.462342933	4.760857696	-7.554040527	2.97E-13	2.45E-12	19.36041061
SLC2A3	0.645796517	3.276854747	7.549276426	3.07E-13	2.53E-12	19.32909919
PDGFB	0.319823476	2.05337372	7.547850091	3.10E-13	2.55E-12	19.31972766
MMEL1	-0.669199422	1.638676564	-7.540016995	3.27E-13	2.68E-12	19.26828497
GLB1L2	-0.359836125	2.322189402	-7.538475554	3.30E-13	2.70E-12	19.25816648
KAZALD1	-0.389536772	2.438307917	-7.534642744	3.39E-13	2.77E-12	19.23301344
TMEM158	0.593728133	2.178040507	7.526626942	3.57E-13	2.92E-12	19.18044014
ABLIM2	-0.433217079	1.743410568	-7.518643669	3.77E-13	3.06E-12	19.12812175
PNRC1	0.306297839	5.933164247	7.517770962	3.79E-13	3.08E-12	19.12240498
LRRC32	0.403799266	2.844422701	7.511089647	3.96E-13	3.22E-12	19.07865468
CYP2C18	-0.494226899	3.634160323	-7.510967753	3.97E-13	3.22E-12	19.07785677
ABCA2	-0.321746193	3.443402759	-7.508192248	4.04E-13	3.27E-12	19.0596911
COL4A2	0.456419792	5.118116991	7.497465909	4.34E-13	3.50E-12	18.9895345
PNLIPRP2	-1.244286083	3.73621686	-7.495130992	4.41E-13	3.55E-12	18.97427271
SERPINA5	-0.371639035	1.038503223	-7.492230747	4.49E-13	3.62E-12	18.95532072
NOTCH3	0.454264325	2.397776467	7.49189297	4.51E-13	3.62E-12	18.95311384
MT1M	-1.171107805	4.79318504	-7.483878457	4.75E-13	3.81E-12	18.90077239
JSRP1	0.549662526	2.368090937	7.481499816	4.83E-13	3.86E-12	18.88524597
ENHO	-0.482914579	1.954660961	-7.462006603	5.50E-13	4.38E-12	18.7581448
MEI1	0.453954789	2.84622565	7.45378585	5.81E-13	4.62E-12	18.70461784
ASS1	0.556571659	7.779681014	7.451242851	5.91E-13	4.69E-12	18.68806885
SETD9	-0.442104353	2.45461375	-7.446569341	6.09E-13	4.83E-12	18.65766627
LGALS4	-0.394126994	10.711553	-7.443432794	6.22E-13	4.93E-12	18.63727013
GPBAR1	0.330425021	1.215002453	7.441749537	6.29E-13	4.98E-12	18.62632702
IL11RA	-0.329590345	3.633224272	-7.431548343	6.73E-13	5.31E-12	18.56004734
HAAO	-0.448993165	4.323226804	-7.417953601	7.36E-13	5.79E-12	18.47182533
BCAN	-0.339610369	1.151663463	-7.412993088	7.61E-13	5.98E-12	18.43966477
FAH	-0.332090846	3.354356626	-7.411900225	7.67E-13	6.02E-12	18.43258158
ACADS	-0.41213796	5.884676303	-7.408253859	7.85E-13	6.16E-12	18.40895402
GAL3ST4	-0.32526434	2.43297579	-7.406352219	7.95E-13	6.23E-12	18.39663533
GNG4	-0.403581911	1.227000433	-7.388225167	8.96E-13	6.98E-12	18.27932943
GPX2	0.424605633	7.638597743	7.383358779	9.26E-13	7.21E-12	18.24787445
ISG15	0.578577975	5.905161063	7.375259463	9.77E-13	7.58E-12	18.19555743
HAPLN4	-0.447495322	1.886153674	-7.374584733	9.81E-13	7.61E-12	18.19120102
TMEM82	-0.505871984	3.54842327	-7.358219272	1.09E-12	8.44E-12	18.08562922
SPINK4	1.061322986	9.262382646	7.355070345	1.12E-12	8.61E-12	18.0653362
TC2N	0.395738091	4.347204629	7.354572284	1.12E-12	8.63E-12	18.06212708
ERRFI1	0.545968424	4.177446656	7.352863066	1.13E-12	8.73E-12	18.05111547
FRZB	-0.350709734	3.810243962	-7.351032627	1.15E-12	8.81E-12	18.03932505
GJA1	0.394822874	3.877579961	7.338583008	1.24E-12	9.52E-12	17.95919223
CDHR2	-0.591039275	5.937468185	-7.337573649	1.25E-12	9.57E-12	17.95269993
HNF4A	-0.356997968	5.361842109	-7.337313251	1.25E-12	9.58E-12	17.95102513
PLLP	-0.600010791	4.201690361	-7.335549951	1.27E-12	9.68E-12	17.93968534
RHEBL1	0.316351891	1.316898755	7.334537203	1.28E-12	9.74E-12	17.93317329
SLC7A9	-0.578437855	4.006618628	-7.325664272	1.35E-12	1.03E-11	17.87614878
ITPRIPL2	0.347996667	2.972114151	7.320256327	1.40E-12	1.06E-11	17.84141872
ABHD6	-0.369430065	3.933856878	-7.319205584	1.41E-12	1.07E-11	17.83467306
UPP1	0.374038716	4.040382338	7.317313279	1.43E-12	1.08E-11	17.82252652
UGT2B7	-0.623616709	3.170337517	-7.317159308	1.43E-12	1.08E-11	17.8215383
SLC10A2	-0.630217564	3.085493761	-7.311061716	1.49E-12	1.12E-11	17.78241523
SPIRE2	-0.334940067	3.862780725	-7.302466427	1.58E-12	1.18E-11	17.72730865
SLFN5	0.374118261	2.610264372	7.285225032	1.76E-12	1.32E-11	17.61691833
IFI16	0.308746321	5.445523886	7.284198563	1.78E-12	1.33E-11	17.61035249
AKAP9	-0.326509458	4.463745167	-7.278535979	1.84E-12	1.38E-11	17.57414426
NINJ1	0.330211138	5.299407863	7.277138608	1.86E-12	1.39E-11	17.56521235
BATF	0.490366558	3.439115954	7.274152775	1.90E-12	1.41E-11	17.54613148
HYOU1	0.326796063	5.352532285	7.269175019	1.96E-12	1.46E-11	17.51433455
LAMP5	0.326703942	1.270296214	7.267386215	1.98E-12	1.47E-11	17.50291207
FLVCR1	-0.428993386	3.033523018	-7.265971807	2.00E-12	1.49E-11	17.49388183
CRAT	-0.305256355	4.970341401	-7.263065495	2.04E-12	1.51E-11	17.47533079
TRIM36	-0.323741999	2.652636484	-7.256928534	2.12E-12	1.57E-11	17.43617704
TNFRSF17	0.500743686	4.183014789	7.255291999	2.14E-12	1.59E-11	17.42574023
CA7	-0.832872151	3.263381618	-7.251770903	2.19E-12	1.62E-11	17.40329094
FBP1	-0.444411485	5.905456102	-7.248924592	2.24E-12	1.65E-11	17.38514992
ANK3	-0.422875436	2.496655486	-7.240408347	2.36E-12	1.74E-11	17.33090394
PLEKHF1	0.300766277	2.824593529	7.22716085	2.58E-12	1.89E-11	17.24661811
STOM	0.428434163	5.910573919	7.222514025	2.65E-12	1.94E-11	17.21708113
FCGRT	-0.331530033	7.669551016	-7.219747543	2.70E-12	1.97E-11	17.19950322
S100A14	-0.356552364	7.665613533	-7.206524921	2.94E-12	2.14E-11	17.11555936
MMP11	-0.393630104	2.554769994	-7.206040587	2.95E-12	2.15E-11	17.1124868
SCN1B	0.351164747	1.851566519	7.203172724	3.01E-12	2.19E-11	17.09429665
C2CD4B	0.471269519	1.903774148	7.196637598	3.14E-12	2.28E-11	17.05286667
SLC15A1	-0.736536196	4.701376419	-7.196234464	3.15E-12	2.28E-11	17.05031191
SLCO2A1	0.351018802	3.863215679	7.193745929	3.20E-12	2.32E-11	17.03454389
HDC	0.47173896	2.446385579	7.19359065	3.20E-12	2.32E-11	17.03356013
ABAT	-0.306249338	2.709957656	-7.191659764	3.24E-12	2.35E-11	17.02132861
CA9	0.600241433	1.64749555	7.189478269	3.29E-12	2.37E-11	17.00751258
TMC4	-0.391912315	5.750836609	-7.185500429	3.37E-12	2.44E-11	16.98232806
CD1C	-0.493231824	2.739192685	-7.184094029	3.40E-12	2.45E-11	16.97342642
CD74	0.399884949	11.28597732	7.174720838	3.62E-12	2.60E-11	16.91413404
ATP10B	0.458229938	4.338971653	7.174176026	3.63E-12	2.61E-11	16.91068952
YJEFN3	-0.392541836	2.348982821	-7.172441567	3.67E-12	2.64E-11	16.89972493
SMPDL3A	-0.419316274	5.706577192	-7.168658646	3.76E-12	2.70E-11	16.87581781
SULT1A1	-0.603595378	5.142198398	-7.159299419	4.00E-12	2.85E-11	16.81671146
PAPSS2	-0.312659188	5.641545337	-7.151524926	4.20E-12	2.99E-11	16.76765831
NEIL1	-0.34162258	3.600080651	-7.14595973	4.36E-12	3.10E-11	16.73256988
FAS	0.307825678	4.117119573	7.137698746	4.59E-12	3.26E-11	16.68052332
ENPEP	-0.539672729	4.326071022	-7.134806803	4.68E-12	3.32E-11	16.6623142
MYBL1	-0.345681348	1.344676924	-7.132883953	4.74E-12	3.36E-11	16.65021012
ECSCR	0.437378677	2.991946869	7.127512154	4.90E-12	3.47E-11	16.61640869
SCD	0.548738509	4.515383207	7.125194478	4.98E-12	3.52E-11	16.60183104
LDLR	0.464485867	3.872837296	7.124935128	4.99E-12	3.52E-11	16.60020001
SLITRK6	-0.413059423	2.323042324	-7.123430258	5.04E-12	3.55E-11	16.59073694
TBX3	-0.306129075	3.492877001	-7.117329416	5.24E-12	3.68E-11	16.55238882
OCLN	-0.324683665	2.68727506	-7.091848945	6.17E-12	4.31E-11	16.39249998
CLIC6	0.46366527	2.506483161	7.088088201	6.32E-12	4.41E-11	16.36893897
AOX1	0.410373314	0.932472202	7.081745523	6.58E-12	4.58E-11	16.32922405
CREB5	0.320201294	0.880959811	7.074445555	6.89E-12	4.80E-11	16.28354905
PTGFR	0.310756548	1.549412201	7.064173334	7.36E-12	5.12E-11	16.21933872
CDC42BPG	-0.327060738	3.112941894	-7.060156362	7.55E-12	5.24E-11	16.19424879
CD300LF	0.419089661	2.898405942	7.058295138	7.64E-12	5.30E-11	16.18262736
P2RY6	0.377061612	2.361727643	7.055956503	7.76E-12	5.38E-11	16.16802836
STARD4	0.366738753	3.812823033	7.052038254	7.96E-12	5.51E-11	16.14357696
THBD	0.386025017	2.361148408	7.051959602	7.96E-12	5.51E-11	16.14308625
FCRL4	-0.427035773	1.187246247	-7.047490155	8.19E-12	5.66E-11	16.11520825
ZNF600	-0.307580752	2.959238595	-7.044699873	8.34E-12	5.76E-11	16.09781092
BCAT1	0.33314242	1.287508568	7.042927913	8.43E-12	5.82E-11	16.08676556
SGK2	-0.477228697	3.799310849	-7.04284614	8.44E-12	5.82E-11	16.08625589
REC8	0.368028357	3.517255937	7.039473802	8.62E-12	5.94E-11	16.06524087
MT1H	-1.159159892	5.64060186	-7.039431071	8.62E-12	5.94E-11	16.06497464
GPA33	-0.402051119	7.080751366	-7.038439905	8.68E-12	5.97E-11	16.05879962
BCAS4	-0.463469189	2.364655171	-7.03400014	8.93E-12	6.13E-11	16.03114789
P2RY1	-0.324534501	1.938135977	-7.030674468	9.12E-12	6.26E-11	16.01044381
KLF5	-0.365430227	6.606842611	-7.02993396	9.16E-12	6.28E-11	16.00583479
ENTPD8	-0.498088108	4.899107403	-7.024629624	9.47E-12	6.48E-11	15.97283089
SLC17A8	-0.53786101	1.871256512	-7.024388793	9.49E-12	6.49E-11	15.97133289
FASN	0.303332069	3.613918925	7.022801987	9.59E-12	6.55E-11	15.96146371
SORL1	-0.359214287	4.09369353	-7.021250798	9.68E-12	6.61E-11	15.95181772
ACAT2	0.316467558	4.30328792	7.020327555	9.74E-12	6.64E-11	15.94607737
ASGR1	0.317396287	1.13484208	7.016908218	9.95E-12	6.79E-11	15.92482241
SLC16A14	0.33229227	1.404692843	7.006819181	1.06E-11	7.22E-11	15.86215478
PCBP3	0.323473265	1.936544812	7.000863548	1.10E-11	7.49E-11	15.82519452
CSGALNACT1	0.330535097	1.79733759	6.99218164	1.16E-11	7.91E-11	15.77135894
ENTPD1	0.323228887	3.133853482	6.98435415	1.22E-11	8.28E-11	15.72286608
DDR2	0.328243293	2.10741265	6.982701244	1.24E-11	8.36E-11	15.71263141
CATSPERB	0.380117216	1.304102479	6.982348058	1.24E-11	8.37E-11	15.71044475
GZMH	0.515200695	1.590386312	6.981833247	1.24E-11	8.39E-11	15.70725758
CLDN23	-0.435142755	4.591197658	-6.981073288	1.25E-11	8.43E-11	15.70255306
CCR3	0.394232431	1.004501065	6.976067789	1.29E-11	8.68E-11	15.67157649
PBLD	-0.494429209	5.15791158	-6.97602211	1.29E-11	8.68E-11	15.67129389
CADM1	0.363262696	2.784779712	6.974021005	1.31E-11	8.78E-11	15.65891494
C1orf54	0.371729579	4.326450108	6.973336882	1.31E-11	8.82E-11	15.65468356
GCNT4	-0.351539251	1.9066975	-6.971639678	1.33E-11	8.90E-11	15.64418753
ST3GAL4	0.444413062	4.194437002	6.955309415	1.47E-11	9.84E-11	15.54329797
SH3PXD2B	0.390754981	2.469128142	6.953697002	1.49E-11	9.92E-11	15.53334638
COL1A1	0.557161903	5.940101782	6.952290793	1.50E-11	1.00E-10	15.52466891
MRC2	0.320544154	3.451241562	6.94159941	1.60E-11	1.07E-10	15.4587391
CCL24	0.635351612	5.295367817	6.938977178	1.63E-11	1.09E-10	15.44258086
SNX20	0.337593894	2.335814281	6.930576391	1.72E-11	1.14E-10	15.39084718
C16orf89	-0.443462347	2.220586716	-6.922260995	1.81E-11	1.20E-10	15.33968758
CCDC3	0.438273298	1.894849055	6.912787266	1.92E-11	1.27E-10	15.28146
TST	-0.324923043	7.114209595	-6.912361781	1.93E-11	1.27E-10	15.27884634
ABCG5	-0.308066496	1.554122938	-6.907779959	1.98E-11	1.31E-10	15.25070921
MSC	0.365023332	2.761674601	6.906224386	2.00E-11	1.32E-10	15.2411597
NR3C2	-0.350861407	3.674276133	-6.900365736	2.08E-11	1.37E-10	15.20520915
CYP4F3	-0.407071079	2.122785928	-6.894670602	2.15E-11	1.42E-10	15.17028489
FSCN1	0.38136135	3.772245821	6.892370983	2.19E-11	1.44E-10	15.15618934
SNPH	0.321378601	1.423259043	6.87976156	2.37E-11	1.54E-10	15.07896522
DDTL	-0.365348851	1.945962609	-6.873299429	2.46E-11	1.60E-10	15.03943205
CDH17	-0.353807721	7.319056443	-6.871672568	2.49E-11	1.62E-10	15.02948405
SLC43A3	0.304054197	3.522500847	6.870671391	2.50E-11	1.62E-10	15.02336293
ADAMTSL4	0.312382886	2.500952848	6.869892765	2.52E-11	1.63E-10	15.01860295
FJX1	0.329097493	1.133759144	6.85922007	2.69E-11	1.74E-10	14.9534002
MT1X	-0.785191974	6.556058117	-6.854592924	2.77E-11	1.79E-10	14.9251563
PMEPA1	0.332592921	3.718399607	6.849467615	2.86E-11	1.84E-10	14.89388911
SLC38A2	0.309173859	5.03198708	6.845102114	2.94E-11	1.89E-10	14.86727166
COL1A2	0.442121593	6.586246414	6.845040749	2.94E-11	1.89E-10	14.8668976
ATP1A1	-0.340124814	8.742611886	-6.841016075	3.01E-11	1.93E-10	14.84237025
ST3GAL1	0.319950625	2.871196735	6.838768617	3.06E-11	1.96E-10	14.82867862
PCSK1	0.428146488	2.338628294	6.83762692	3.08E-11	1.97E-10	14.8217247
C1orf162	0.391979151	4.187601557	6.834622081	3.14E-11	2.01E-10	14.80342701
EMILIN1	0.329998235	5.230184218	6.829572908	3.24E-11	2.06E-10	14.77269478
ALDOC	-0.54162836	4.496984558	-6.826850561	3.29E-11	2.10E-10	14.75613239
TRPM4	-0.342552358	5.278798132	-6.822638779	3.38E-11	2.15E-10	14.73051873
RHOD	-0.548686074	2.745742802	-6.81960179	3.44E-11	2.19E-10	14.71205722
FITM1	-0.326638908	1.19543477	-6.817023204	3.50E-11	2.22E-10	14.69638738
SLCO4A1	0.358380515	2.365789047	6.812967162	3.59E-11	2.27E-10	14.67174859
IL10RA	0.31672549	4.408921734	6.811188122	3.63E-11	2.29E-10	14.66094531
USP18	0.304647378	1.797048635	6.805098736	3.77E-11	2.38E-10	14.62398412
EBI3	0.39061227	3.141448783	6.803175674	3.81E-11	2.40E-10	14.61231699
DECR2	-0.311250471	4.441757809	-6.801441944	3.86E-11	2.43E-10	14.60180075
HOXA5	-0.350328777	3.502206212	-6.799915415	3.89E-11	2.45E-10	14.59254308
S100P	0.646591987	6.333894403	6.790421286	4.13E-11	2.60E-10	14.53500251
SPON1	-0.419821523	4.116689181	-6.787813186	4.20E-11	2.63E-10	14.51920684
CALD1	0.351921713	5.12425199	6.787694094	4.20E-11	2.64E-10	14.51848569
GALNT15	0.32993071	0.795438256	6.776105198	4.51E-11	2.83E-10	14.44835776
PLAC9	-0.457258664	2.604870686	-6.775846449	4.52E-11	2.83E-10	14.44679307
QPRT	-0.389561109	4.58178771	-6.766621862	4.79E-11	2.99E-10	14.39104166
PXDN	0.382452835	3.225440244	6.763381734	4.88E-11	3.05E-10	14.37147327
PDLIM7	0.350747479	4.278130467	6.754277336	5.16E-11	3.22E-10	14.31652797
CIITA	0.395507474	3.9251956	6.738052686	5.71E-11	3.54E-10	14.21875699
ASGR2	0.337934463	0.998320743	6.731837864	5.93E-11	3.67E-10	14.18135533
STC1	0.4628922	0.975049998	6.730568873	5.98E-11	3.69E-10	14.17372173
KLK1	-0.466775036	5.003215895	-6.727726612	6.08E-11	3.75E-10	14.15662827
HLX	0.315856536	2.663721457	6.722779508	6.27E-11	3.86E-10	14.12688988
CD68	0.308213615	7.218205663	6.719122606	6.42E-11	3.94E-10	14.1049184
VNN2	0.595889726	3.125622682	6.718102486	6.46E-11	3.97E-10	14.09879099
MYO15B	-0.337544568	6.276981324	-6.7050146	7.00E-11	4.28E-10	14.02024325
CLEC2B	0.328805202	3.709744081	6.700770776	7.18E-11	4.39E-10	13.9947998
TMEM255B	0.351394756	1.818990446	6.699706262	7.23E-11	4.41E-10	13.98841961
FGD2	0.327794714	3.908988452	6.699221902	7.25E-11	4.42E-10	13.98551685
MYOF	0.381094587	3.699298839	6.694419198	7.47E-11	4.54E-10	13.9567434
NT5E	-0.419996018	3.789520429	-6.69170872	7.59E-11	4.62E-10	13.94051191
NR0B2	-0.428235186	1.722352199	-6.691489183	7.60E-11	4.62E-10	13.93919746
PYGL	0.471331778	3.480842202	6.686173633	7.86E-11	4.76E-10	13.9073817
CPO	-0.717115946	3.461375677	-6.68510622	7.91E-11	4.78E-10	13.90099521
PCDH18	0.318626783	3.157153248	6.684352035	7.94E-11	4.80E-10	13.89648331
FLRT3	0.313964643	1.480154162	6.682238278	8.05E-11	4.86E-10	13.88383992
FBN1	0.36509743	2.812840185	6.68142314	8.09E-11	4.88E-10	13.87896504
ANPEP	-0.676619399	8.36079417	-6.678512759	8.23E-11	4.97E-10	13.86156357
FGF7	0.487033436	1.911188703	6.661621871	9.13E-11	5.47E-10	13.7606903
DDAH2	-0.301790454	5.331359365	-6.658945789	9.28E-11	5.55E-10	13.74472726
IQGAP3	0.303978008	2.248390728	6.65795288	9.34E-11	5.58E-10	13.73880577
FN3K	-0.302957908	3.711363906	-6.649008257	9.86E-11	5.88E-10	13.68549383
VPREB3	-0.755219349	4.323157978	-6.647559814	9.95E-11	5.93E-10	13.67686615
QKI	0.311994557	2.820486358	6.640741321	1.04E-10	6.16E-10	13.63627184
IL22RA1	-0.358606984	4.249874397	-6.632904047	1.09E-10	6.45E-10	13.5896532
APOB	-0.636130852	4.050278917	-6.631750708	1.10E-10	6.48E-10	13.58279648
ADA	0.333546028	3.282889234	6.631181633	1.10E-10	6.50E-10	13.57941362
OSR1	-0.464141691	1.24479287	-6.628793726	1.12E-10	6.58E-10	13.56522125
RBBP8NL	-0.318928967	2.106364427	-6.618168197	1.19E-10	7.01E-10	13.5021186
VAV3	-0.360269783	4.143224942	-6.610411391	1.25E-10	7.31E-10	13.45610373
RHOBTB2	-0.358000752	2.986435539	-6.607861569	1.27E-10	7.42E-10	13.4409871
FHL3	0.31208399	2.770602687	6.604026711	1.30E-10	7.59E-10	13.41826092
WSB1	0.354677918	5.512905144	6.603418499	1.30E-10	7.61E-10	13.4146575
FABP6	-0.996498166	5.761563463	-6.600580112	1.32E-10	7.74E-10	13.39784465
IL33	0.397599467	3.130687649	6.593466682	1.38E-10	8.06E-10	13.35573449
CEP55	0.323693093	2.94947182	6.591152242	1.40E-10	8.17E-10	13.34204128
DTX1	-0.442160264	2.887741529	-6.586946356	1.44E-10	8.36E-10	13.31716731
RBP2	-0.732843312	5.404676014	-6.586451654	1.44E-10	8.38E-10	13.31424244
SUSD2	-0.571162384	2.937117383	-6.584258746	1.46E-10	8.48E-10	13.30127922
MAFB	0.304402771	3.671564675	6.56989356	1.60E-10	9.19E-10	13.21644593
TNFAIP3	0.44842004	4.597121289	6.555694886	1.74E-10	9.97E-10	13.13274194
SHISA3	-0.333174905	1.474636089	-6.55347778	1.76E-10	1.01E-09	13.11968477
DQX1	-0.310658175	3.833305164	-6.550915441	1.79E-10	1.02E-09	13.10459884
MS4A7	0.366353103	4.244318828	6.527655772	2.06E-10	1.17E-09	12.96787278
PKIB	-0.474723913	5.030891721	-6.524192865	2.10E-10	1.19E-09	12.94755038
SLC2A6	0.367901758	2.776786414	6.5220541	2.13E-10	1.21E-09	12.93500316
EVI2B	0.351260635	5.273743918	6.520221682	2.15E-10	1.22E-09	12.92425578
AEBP1	0.350721978	4.812515629	6.517191125	2.19E-10	1.24E-09	12.90648649
WNK4	-0.336673468	2.911618062	-6.515793811	2.21E-10	1.25E-09	12.89829575
ZNF488	-0.350228495	2.152530421	-6.494048509	2.52E-10	1.42E-09	12.77101187
BMP8B	-0.323920545	1.828176183	-6.491136902	2.56E-10	1.44E-09	12.75399509
CCR5	0.31186994	2.625678334	6.490992461	2.57E-10	1.44E-09	12.75315107
CPA3	0.490514576	5.1266143	6.484970434	2.66E-10	1.49E-09	12.71797569
APPL2	-0.358777574	5.391297409	-6.481025088	2.72E-10	1.52E-09	12.69494473
B3GNT8	-0.397377081	4.269973683	-6.478929539	2.76E-10	1.54E-09	12.68271656
CD44	0.356965257	5.747530039	6.477762091	2.78E-10	1.55E-09	12.67590552
ANXA1	0.438723528	5.739377525	6.473760641	2.85E-10	1.59E-09	12.65256808
SDR16C5	-0.456614697	2.175422822	-6.466252129	2.98E-10	1.65E-09	12.60880798
ACKR1	0.397204569	3.90684691	6.461283673	3.07E-10	1.70E-09	12.57987402
NEUROD1	-0.354466997	1.591663634	-6.458507966	3.12E-10	1.73E-09	12.56371743
MUC17	-0.550532481	3.912260861	-6.454010414	3.20E-10	1.77E-09	12.53755037
GJA4	0.352681057	2.000967998	6.437642267	3.53E-10	1.94E-09	12.44244373
IFI27L2	0.358695857	5.6201869	6.433982227	3.61E-10	1.98E-09	12.42120389
TRIB2	0.339233366	3.59987203	6.418882538	3.95E-10	2.16E-09	12.33368111
SATB2	-0.335126247	3.391787119	-6.38291731	4.89E-10	2.64E-09	12.12588594
ROBO1	0.358505533	2.962743226	6.380179063	4.97E-10	2.68E-09	12.11010405
G0S2	0.806770663	4.558429375	6.376862994	5.06E-10	2.73E-09	12.09099924
TNF	0.473961462	2.343861991	6.373744389	5.16E-10	2.77E-09	12.07303944
FCRLA	-0.558976659	2.984286273	-6.372490211	5.20E-10	2.79E-09	12.06581874
CHST5	-0.50351883	4.537130807	-6.362370373	5.52E-10	2.95E-09	12.00759784
BATF3	0.385491125	2.370152198	6.353644391	5.81E-10	3.10E-09	11.95745637
BCHE	-0.336183618	1.307495789	-6.350239923	5.93E-10	3.16E-09	11.93790871
SP6	0.305063923	1.934573347	6.327543492	6.77E-10	3.58E-09	11.80780893
TK1	0.301972336	4.565403176	6.322638707	6.97E-10	3.68E-09	11.77974372
ABCC6	-0.358210363	2.753789937	-6.319000558	7.12E-10	3.75E-09	11.75893766
DHRS1	-0.318897138	4.573668191	-6.299548719	7.98E-10	4.19E-09	11.64786101
SRM	0.310434667	4.943149845	6.293936276	8.25E-10	4.31E-09	11.61586399
THY1	0.526743843	4.463361316	6.282505826	8.82E-10	4.60E-09	11.55076999
MX2	0.315448996	3.368400419	6.275187638	9.21E-10	4.78E-09	11.50914522
GGT5	0.349272823	4.152505496	6.27344096	9.30E-10	4.83E-09	11.49921623
JUNB	0.480197219	6.53952832	6.269411273	9.52E-10	4.93E-09	11.4763181
RPS26	-0.336210128	4.737558612	-6.266465947	9.69E-10	5.01E-09	11.45958931
GFPT2	0.353516766	1.298997971	6.258696534	1.01E-09	5.23E-09	11.41549164
SHC2	0.317151235	2.654698123	6.257102884	1.02E-09	5.28E-09	11.40645192
SLC30A10	-0.538644718	2.287134053	-6.245759879	1.09E-09	5.61E-09	11.34216505
FABP2	-0.580243204	6.280028115	-6.244659573	1.10E-09	5.64E-09	11.33593411
COL15A1	0.425857216	3.453773674	6.238572871	1.14E-09	5.84E-09	11.30148186
MRGPRF	0.339761483	2.661648343	6.237353392	1.15E-09	5.88E-09	11.29458262
CIDEC	-0.600470981	4.095435793	-6.231372082	1.19E-09	6.07E-09	11.26075915
B4GALNT4	-0.322663	1.244695197	-6.228267932	1.21E-09	6.17E-09	11.2432161
CD14	0.376296249	5.62745904	6.228123099	1.21E-09	6.17E-09	11.24239776
SCGN	-0.465084046	2.693327767	-6.225264959	1.23E-09	6.27E-09	11.22625168
PNPLA7	-0.31330181	2.344291538	-6.218831368	1.28E-09	6.49E-09	11.18992954
SLC26A3	-0.730741626	7.568183099	-6.214084658	1.31E-09	6.66E-09	11.16315079
NID2	0.327378727	2.404738544	6.209387306	1.35E-09	6.84E-09	11.136667
C12orf75	-0.344527994	4.508444605	-6.206031694	1.38E-09	6.95E-09	11.11775805
MCAM	0.358496097	3.820385098	6.197517236	1.45E-09	7.28E-09	11.06981653
SOSTDC1	-0.411214536	2.980214742	-6.196001067	1.46E-09	7.33E-09	11.06128526
BEST4	-0.701249084	2.841433813	-6.192182459	1.49E-09	7.49E-09	11.03980608
SQLE	0.396420794	3.817557579	6.185915456	1.55E-09	7.74E-09	11.00457858
ADAM8	0.364721876	3.598856718	6.185779929	1.55E-09	7.75E-09	11.00381709
SCUBE2	-0.377927999	1.932506252	-6.164846746	1.75E-09	8.69E-09	10.88636417
CRISPLD2	0.373166901	3.503767333	6.157335462	1.82E-09	9.06E-09	10.84429937
PI15	0.577208714	1.198945189	6.154501058	1.85E-09	9.21E-09	10.82843708
STEAP1	0.406013334	2.997895975	6.152925529	1.87E-09	9.29E-09	10.81962248
NDRG1	-0.322315755	7.262047534	-6.149924441	1.90E-09	9.43E-09	10.80283746
KLRB1	-0.351479352	4.58546676	-6.144209183	1.97E-09	9.73E-09	10.77089081
PGF	0.368959115	2.239869117	6.140331072	2.01E-09	9.92E-09	10.74922723
IGFBP2	0.582736489	5.327470331	6.129381111	2.14E-09	1.06E-08	10.68812034
HHLA2	-0.443171731	5.927326972	-6.116895109	2.30E-09	1.13E-08	10.6185513
AAMDC	-0.330532428	4.48382558	-6.114654198	2.33E-09	1.14E-08	10.60607787
CCR10	0.355640107	1.564007983	6.108196028	2.42E-09	1.19E-08	10.57015131
CNFN	-0.414835531	2.237760723	-6.093331434	2.63E-09	1.28E-08	10.48757933
SOX18	0.408928874	2.869511668	6.090212923	2.68E-09	1.31E-08	10.47027728
MUC5B	0.569271393	2.861633485	6.085200297	2.76E-09	1.34E-08	10.4424817
TEAD4	0.310773415	2.082262774	6.07963283	2.85E-09	1.38E-08	10.41163167
APOC3	-0.801285654	4.936240286	-6.079369772	2.85E-09	1.38E-08	10.41017461
PKDCC	-0.383280783	5.115229908	-6.067396574	3.05E-09	1.48E-08	10.34391116
GP2	-0.477724758	2.28168322	-6.065849447	3.08E-09	1.49E-08	10.33535677
MGP	0.445304301	4.782966106	6.058021832	3.22E-09	1.55E-08	10.29210391
DISP2	-0.434395009	1.945031112	-6.047119792	3.43E-09	1.64E-08	10.23193991
FAM161B	-0.331973733	1.746874411	-6.03159241	3.74E-09	1.78E-08	10.14640568
MMP9	0.607572294	5.233597537	6.027570305	3.83E-09	1.82E-08	10.12427925
GPD1	-0.353044711	3.730047234	-5.999368731	4.49E-09	2.12E-08	9.969481001
PLIN2	-0.316715178	5.476859629	-5.993338379	4.64E-09	2.19E-08	9.936458769
CD8B	-0.37148181	2.347546806	-5.990686183	4.71E-09	2.22E-08	9.921944086
AKR7A3	-0.367893159	5.142646456	-5.983210914	4.92E-09	2.31E-08	9.881062914
FMNL1	0.316468242	4.433214507	5.966155348	5.41E-09	2.52E-08	9.787947623
ANKRD9	-0.30915117	5.034688692	-5.959070706	5.63E-09	2.62E-08	9.749333955
SPINK1	0.43297842	8.165996706	5.957943136	5.67E-09	2.63E-08	9.743191849
XAF1	0.543400032	4.620864025	5.957622392	5.68E-09	2.64E-08	9.741444868
MASP1	0.396086649	1.301120568	5.956919376	5.70E-09	2.65E-08	9.737616059
ELOVL6	0.34768606	3.564104057	5.951880973	5.86E-09	2.72E-08	9.710186619
NDUFA4L2	0.322035255	2.507128509	5.948495662	5.97E-09	2.77E-08	9.691767607
ELOVL5	0.305826565	4.325591422	5.935878734	6.41E-09	2.96E-08	9.62319768
VLDLR	-0.321313385	1.200347612	-5.9323248	6.54E-09	3.02E-08	9.603904854
ACE	-0.46913843	5.587645206	-5.899425905	7.86E-09	3.58E-08	9.425768989
CTSE	-0.586043937	3.940700747	-5.86700898	9.41E-09	4.24E-08	9.251053993
SDF2L1	0.330277038	5.563923111	5.863986865	9.57E-09	4.30E-08	9.234807045
TAGAP	0.445669107	3.312269672	5.848962884	1.04E-08	4.66E-08	9.154142083
HNF4G	-0.373680161	5.072921779	-5.847485582	1.05E-08	4.69E-08	9.146219707
TCEA3	-0.313970131	5.522751713	-5.834778226	1.12E-08	5.00E-08	9.078142943
SERPINA3	0.736169603	3.259776579	5.834470206	1.13E-08	5.01E-08	9.076494343
TMED6	-0.468478376	2.18994378	-5.830628402	1.15E-08	5.11E-08	9.055938157
EPS8L1	0.329390123	3.562950236	5.82926672	1.16E-08	5.14E-08	9.048654987
CATSPER2	-0.302295675	1.890316693	-5.82133462	1.21E-08	5.36E-08	9.006257352
INSIG1	0.358556381	4.626320251	5.816249985	1.25E-08	5.50E-08	8.979105148
FCER2	-0.535502654	3.000952157	-5.815280253	1.25E-08	5.52E-08	8.973928993
S100A4	0.36002134	6.465246322	5.810442254	1.29E-08	5.67E-08	8.948115983
NR4A3	0.398582143	0.986517892	5.809798176	1.29E-08	5.68E-08	8.944680886
OXER1	-0.337014269	2.592516189	-5.809263824	1.29E-08	5.69E-08	8.941831244
CR2	-0.712408979	3.793266484	-5.777802773	1.54E-08	6.70E-08	8.774441643
AOAH	0.300448761	4.386630963	5.773637098	1.57E-08	6.84E-08	8.752335451
TMEM37	-0.477103458	5.475824381	-5.761641675	1.68E-08	7.27E-08	8.688753852
SPARC	0.396324538	7.049567273	5.74047707	1.89E-08	8.11E-08	8.57684332
RCN3	-0.345653402	4.514563494	-5.716030377	2.15E-08	9.20E-08	8.448011529
SLC2A2	-0.368052326	2.325211656	-5.714760066	2.17E-08	9.26E-08	8.441329817
RGS16	0.33795857	1.870064792	5.6989164	2.36E-08	1.01E-07	8.358099301
CAPN9	-0.407209592	3.293175205	-5.690334661	2.48E-08	1.05E-07	8.313099096
FAM229A	-0.323009352	2.624104713	-5.663706223	2.86E-08	1.20E-07	8.173833118
AIM2	0.350225637	2.898496137	5.660505581	2.91E-08	1.22E-07	8.157131159
PEX11G	-0.304531057	2.628778464	-5.654026866	3.01E-08	1.26E-07	8.123347711
MUC3A	-0.378685081	5.909435222	-5.653762741	3.02E-08	1.26E-07	8.12197112
CBR1	-0.335683702	6.075281264	-5.64449154	3.17E-08	1.32E-07	8.073685242
IL1RL1	0.314539104	0.952859426	5.635524203	3.33E-08	1.39E-07	8.027045987
RAB11FIP1	-0.329410226	4.653127482	-5.634835965	3.34E-08	1.39E-07	8.023469055
HPGDS	-0.359853027	2.322416889	-5.622169564	3.58E-08	1.48E-07	7.957705172
GGT1	-0.495000257	3.747998004	-5.612373312	3.77E-08	1.56E-07	7.906929427
HPN	0.300399225	0.948704281	5.604512066	3.93E-08	1.63E-07	7.866237683
CHGA	-0.461901547	7.187635279	-5.60432036	3.93E-08	1.63E-07	7.865245972
PTGDS	0.561158046	6.985863015	5.594339568	4.15E-08	1.71E-07	7.813654427
LCP1	0.351532727	6.493040062	5.590059328	4.25E-08	1.75E-07	7.791553517
ENTPD2	-0.31448226	3.094600739	-5.5631942	4.90E-08	2.00E-07	7.65316553
APOA4	-0.822408541	5.786283124	-5.560098528	4.98E-08	2.03E-07	7.637255617
SMOX	0.330093441	2.636416975	5.503582987	6.71E-08	2.69E-07	7.348130236
CXCR5	-0.369210199	2.75678196	-5.490601533	7.19E-08	2.87E-07	7.282076099
FMO1	-0.558896326	2.136887531	-5.463521966	8.29E-08	3.28E-07	7.144716442
BRINP3	-0.349245267	2.378996798	-5.44891449	8.95E-08	3.53E-07	7.070862844
KCNJ13	-0.444092206	2.900298987	-5.446577072	9.06E-08	3.57E-07	7.059060909
NLRP3	0.305741814	1.398171997	5.434346044	9.65E-08	3.79E-07	6.997375791
FXYD3	-0.367740691	8.017757373	-5.423315903	1.02E-07	3.99E-07	6.941849402
EGR2	0.395765485	1.956412798	5.420514335	1.04E-07	4.05E-07	6.927761599
MIER3	-0.31001906	3.851582148	-5.420076984	1.04E-07	4.05E-07	6.925562927
TMEM63C	-0.343156028	1.132839513	-5.415666563	1.06E-07	4.14E-07	6.903399167
TBX10	-0.467424923	3.048656135	-5.402269825	1.14E-07	4.41E-07	6.836171576
C11orf86	-0.475046449	5.189466974	-5.399284139	1.16E-07	4.47E-07	6.821208328
B3GALT5	-0.401625933	3.831418809	-5.3974638	1.17E-07	4.50E-07	6.812088903
SLC26A2	-0.724474159	4.709261948	-5.382231575	1.27E-07	4.86E-07	6.735883293
DDIT4	0.450603242	5.069169589	5.374269778	1.32E-07	5.05E-07	6.696124958
FEV	-0.357788333	1.765915567	-5.364154816	1.39E-07	5.30E-07	6.645687734
KCNJ2	0.30058466	1.699602143	5.357732442	1.44E-07	5.45E-07	6.613705792
MSR1	0.303482867	2.008137005	5.350036088	1.49E-07	5.66E-07	6.575423303
HMCN2	0.374394335	2.714599221	5.349040209	1.50E-07	5.69E-07	6.570473169
CCL13	0.60218192	3.713010736	5.314064877	1.80E-07	6.74E-07	6.397129497
CEBPD	0.337301347	5.645430111	5.313839925	1.80E-07	6.75E-07	6.396017782
PAX5	-0.403527174	2.04422592	-5.302409142	1.91E-07	7.13E-07	6.339580311
ANXA3	0.333849331	4.409403402	5.301648312	1.92E-07	7.15E-07	6.335827584
SULT2A1	-0.53535261	2.292601862	-5.29539743	1.98E-07	7.37E-07	6.305013311
LILRA4	-0.308280003	1.255892853	-5.291271237	2.02E-07	7.52E-07	6.284690136
CCL23	-0.601688829	3.084015847	-5.284361149	2.09E-07	7.76E-07	6.250685905
GSTM3	-0.327741607	3.0387957	-5.281158033	2.13E-07	7.88E-07	6.234936578
TRIM40	0.59080176	2.928118145	5.280994827	2.13E-07	7.89E-07	6.234134336
OLFML2B	0.349987584	2.241123457	5.274714892	2.20E-07	8.13E-07	6.203281537
VNN1	0.653668119	3.862893702	5.257974996	2.39E-07	8.80E-07	6.121195434
CCL20	0.575311474	5.449071476	5.239086869	2.63E-07	9.63E-07	6.028847284
EHF	0.419063454	5.215459379	5.236337178	2.67E-07	9.76E-07	6.015427524
TNS4	0.366161567	1.527825979	5.228833167	2.77E-07	1.01E-06	5.97883566
DHRS9	0.384783016	4.363981831	5.226539223	2.81E-07	1.02E-06	5.967658793
DPEP1	-0.526552954	5.109635659	-5.199731413	3.21E-07	1.16E-06	5.837358462
STAP1	-0.343452986	2.527741015	-5.192840942	3.33E-07	1.20E-06	5.803961328
ZG16	-0.704395	7.292971519	-5.168593267	3.76E-07	1.34E-06	5.686743231
CCL21	-0.585590935	7.236818307	-5.166512476	3.80E-07	1.35E-06	5.676706566
OSR2	-0.300820299	2.64831919	-5.161115774	3.90E-07	1.39E-06	5.650692075
PCOLCE	0.31423755	4.636562169	5.160440653	3.91E-07	1.39E-06	5.647439365
OGN	-0.381305926	1.747689599	-5.159757473	3.93E-07	1.40E-06	5.644148201
BLK	-0.433014073	2.911027999	-5.158660212	3.95E-07	1.40E-06	5.638863033
SCAMP5	-0.319090408	3.370401567	-5.1486537	4.15E-07	1.47E-06	5.590710043
GAS1	0.45391021	1.290642161	5.147194454	4.18E-07	1.48E-06	5.583694732
YBX2	-0.348654632	3.694770871	-5.113903359	4.93E-07	1.73E-06	5.424120227
BCL6	0.368666522	3.314697123	5.108051556	5.08E-07	1.77E-06	5.396164305
CST7	0.365719889	3.90637119	5.092116218	5.50E-07	1.91E-06	5.320178184
FCRL3	-0.394556672	2.592088603	-5.091785676	5.51E-07	1.91E-06	5.318604223
ATF3	0.54235263	4.169734915	5.091442996	5.52E-07	1.92E-06	5.316972567
SIK1	0.55333185	2.417871496	5.089815441	5.56E-07	1.93E-06	5.309224327
SCT	-0.460160037	2.429084707	-5.08113669	5.80E-07	2.01E-06	5.267944362
NR1H4	-0.303159381	3.395521211	-5.07653355	5.94E-07	2.05E-06	5.246074857
TMEM236	-0.331961376	1.930202756	-5.065301574	6.28E-07	2.16E-06	5.192784709
DCN	0.307403081	7.061843187	5.061116597	6.41E-07	2.20E-06	5.17295554
PTPRR	-0.388776881	2.752455348	-5.045401881	6.92E-07	2.37E-06	5.098624823
AGR2	0.3518017	10.13598451	5.010100911	8.23E-07	2.79E-06	4.932391487
HEPACAM2	-0.386547015	5.129707983	-5.006463633	8.38E-07	2.84E-06	4.915321752
NCF1	0.334662843	3.66713619	4.999603265	8.66E-07	2.93E-06	4.883155753
B3GNT7	-0.475160358	5.440169543	-4.984898816	9.30E-07	3.13E-06	4.814342247
FXYD1	-0.38785177	2.93762195	-4.981508494	9.46E-07	3.18E-06	4.798501621
CLEC17A	-0.343739845	1.78475396	-4.977395459	9.65E-07	3.24E-06	4.779297009
SMIM6	-0.302242947	2.850550557	-4.958775798	1.06E-06	3.53E-06	4.692532871
THBS2	0.36711435	1.296200878	4.955245976	1.07E-06	3.59E-06	4.676116887
F13A1	-0.414589697	2.739249244	-4.94521804	1.13E-06	3.75E-06	4.629536693
PRRX1	0.395918106	2.018789476	4.937602508	1.17E-06	3.88E-06	4.594217856
DEFB1	-0.541026319	2.89779735	-4.93421602	1.19E-06	3.94E-06	4.578527647
YBEY	-0.301155201	3.159823405	-4.925617852	1.24E-06	4.09E-06	4.538733505
TCL1A	-0.638772726	3.615040941	-4.911423073	1.33E-06	4.37E-06	4.473171244
CKB	-0.526073513	6.543625853	-4.903048885	1.38E-06	4.53E-06	4.434571341
ALDOB	-0.603334435	7.592656533	-4.872064445	1.60E-06	5.19E-06	4.29225879
PYY	-0.495193974	6.472357692	-4.856776104	1.72E-06	5.55E-06	4.222333357
RSAD2	0.384759787	2.675605106	4.828963603	1.97E-06	6.30E-06	4.095625027
ADAMTS1	0.392378832	2.906019922	4.805032156	2.20E-06	7.01E-06	3.987115151
MME	-0.441882326	4.315222712	-4.79862557	2.27E-06	7.20E-06	3.958147717
PDIA2	-0.31834167	1.418658169	-4.771468014	2.58E-06	8.13E-06	3.835736318
LCT	-0.418510659	1.06982605	-4.749923468	2.85E-06	8.91E-06	3.739065284
VMO1	0.355029166	2.130167855	4.733839667	3.08E-06	9.57E-06	3.667150962
CRABP2	0.316484133	1.117864117	4.730965293	3.12E-06	9.69E-06	3.654321892
MT1HL1	-0.449491988	2.492800157	-4.728876422	3.15E-06	9.78E-06	3.645003084
NTS	-0.435089268	3.614549065	-4.697528308	3.64E-06	1.12E-05	3.505595089
TNFRSF12A	0.360119673	4.10345726	4.692782785	3.72E-06	1.14E-05	3.484563472
TNFRSF13C	-0.360015597	2.929859177	-4.692533187	3.73E-06	1.14E-05	3.483457805
POU2F2	-0.310914312	2.690173269	-4.664000481	4.25E-06	1.29E-05	3.357410816
RNASE1	-0.334335274	7.030492305	-4.653621096	4.46E-06	1.35E-05	3.311729125
EGR3	0.365026704	1.874137929	4.648857052	4.56E-06	1.38E-05	3.290792148
KRT20	-0.323364242	8.986680854	-4.637813963	4.80E-06	1.45E-05	3.242333947
PRRT2	0.323677387	2.211268655	4.63141132	4.94E-06	1.49E-05	3.214285778
EPHA2	0.323048309	3.347879213	4.628501924	5.01E-06	1.51E-05	3.201552016
PLD4	-0.308280375	2.512795481	-4.580627008	6.23E-06	1.85E-05	2.993045516
C4orf48	0.364078506	4.427239668	4.548367891	7.21E-06	2.12E-05	2.85364793
TNFRSF11B	0.321257992	2.373260231	4.547116177	7.25E-06	2.13E-05	2.848256904
FCRL2	-0.302682336	3.007657711	-4.497392544	9.06E-06	2.62E-05	2.635182408
MGAM	-0.431511889	3.496733096	-4.490281211	9.35E-06	2.70E-05	2.604881717
PER3	-0.318492075	2.295793471	-4.479636036	9.81E-06	2.82E-05	2.559604524
CCDC152	-0.403802442	3.024171297	-4.473940571	1.01E-05	2.88E-05	2.535419799
HBB	0.646904129	4.474060829	4.449291732	1.12E-05	3.19E-05	2.431073509
HPGD	-0.33646944	6.041352941	-4.393786682	1.43E-05	4.02E-05	2.198012624
SST	-0.484351133	6.161638465	-4.391239864	1.45E-05	4.06E-05	2.187382331
GPNMB	0.329705358	5.724245226	4.37777934	1.54E-05	4.28E-05	2.131291545
LRRN2	-0.343151895	1.723974235	-4.361390759	1.65E-05	4.57E-05	2.063210205
IL7R	0.306673854	4.575390191	4.325042769	1.93E-05	5.28E-05	1.913040935
SELL	0.420424854	4.566164418	4.320191802	1.98E-05	5.38E-05	1.893085857
CETP	0.31204332	1.700763921	4.308003284	2.08E-05	5.65E-05	1.843036676
CD79B	-0.428325429	4.875768987	-4.287922733	2.27E-05	6.12E-05	1.760861355
ALDH1L1	0.365340739	2.179564821	4.260030458	2.56E-05	6.84E-05	1.647298377
C7	-0.312050095	3.347229889	-4.180529014	3.59E-05	9.36E-05	1.327321309
CSTA	0.311978264	3.317142515	4.176394184	3.65E-05	9.51E-05	1.310830169
BTNL8	-0.388375834	5.116936555	-4.144281815	4.17E-05	0.000107974	1.183263339
SCG2	-0.304921166	2.173449209	-4.125725284	4.51E-05	0.000116084	1.109958476
CEACAM1	0.303156528	6.375814675	4.098691334	5.05E-05	0.000128873	1.003704717
REG4	0.50077548	7.961894257	4.034611472	6.57E-05	0.000165064	0.754409803
ADH1C	-0.444162852	6.023625755	-4.025293702	6.82E-05	0.000171142	0.718461043
ZFP36	0.318284648	6.766097335	3.954305418	9.10E-05	0.000223125	0.447097607
ENPP3	-0.340532115	3.018623455	-3.951151044	9.22E-05	0.0002256	0.435142909
RNF186	0.303755698	4.049717959	3.948382853	9.32E-05	0.000227841	0.424659054
VSIG2	-0.363786268	4.041218883	-3.931108973	9.99E-05	0.000243377	0.359391733
PDK4	-0.374458875	4.612846944	-3.864501649	0.00013013	0.000311629	0.110202474
BTNL3	-0.320094502	5.309256037	-3.826272682	0.000151226	0.000358675	-0.031036261
TPSAB1	0.363698679	5.360733878	3.821262951	0.000154219	0.000365335	-0.049448415
CHI3L2	0.392918991	3.476422873	3.760429678	0.000195323	0.000456421	-0.27123894
C11orf96	0.316875717	4.71403056	3.696750179	0.000249297	0.000572398	-0.499856994
THNSL2	-0.374085625	2.891886909	-3.600371962	0.000358303	0.000801287	-0.838933528
MS4A1	-0.450074714	5.039713721	-3.518060531	0.000485378	0.00105951	-1.121879255
GREM1	0.443435937	3.923303536	3.470095333	0.000577757	0.001243546	-1.283926653
C8G	-0.315419169	3.428298968	-3.395075233	0.000755755	0.001599962	-1.533179046
MT2A	-0.302301787	8.45670555	-3.364878027	0.000840892	0.001766646	-1.632058889
CCL8	0.341896047	2.47164031	3.34639013	0.000897337	0.001875604	-1.692185421
HBEGF	0.346430606	2.945315096	3.256312543	0.001226341	0.002497546	-1.980654943
FAM3B	0.309240417	4.616468969	3.234866136	0.001319666	0.002675408	-2.048237608
SLC5A2	-0.316557393	1.067166372	-3.20764958	0.001447573	0.002915787	-2.133393679
REG3A	0.499552684	7.866829067	3.200467075	0.001483191	0.002980952	-2.155752701
EGR1	0.432592639	4.693726599	3.119501043	0.001944765	0.003832045	-2.404504072
CA4	0.402267551	5.101035596	3.111635702	0.001996032	0.003924593	-2.428345683
HRCT1	-0.366424424	3.370271923	-3.02992862	0.002607316	0.005005406	-2.67262539
PLA2G2D	0.316485582	4.225154717	3.005511762	0.002820863	0.005379905	-2.744421138
CLCA1	-0.307847537	9.243259096	-2.879417653	0.00420135	0.0077762	-3.106345654
CA2	0.327925751	5.491585585	2.770630757	0.005859579	0.010560413	-3.406639665
LYPD8	-0.328848694	5.791728013	-2.676078296	0.007759577	0.013652898	-3.658603774
