# Supplementary material for: Identification of platelet-related subtypes and diagnostic markers in pediatric Crohn’s disease based on WGCNA and machine learning
Source: Front Immunol. 2024 Feb 14;15:1323418. doi: 10.3389/fimmu.2024.1323418 (PMC10899512; doi:10.3389/fimmu.2024.1323418)
Supplement: Supplementary Table 2 — Module cutting results by Weighted gene co-expression network analysis. [file Table_2.xls]

probes	moduleColor	GS.Normal	p.GS.Normal	GS.Tumor	p.GS.Tumor	MMcyan	p.MMcyan	MMsalmon	p.MMsalmon	MMmagenta	p.MMmagenta	MMred	p.MMred	MMturquoise	p.MMturquoise	MMblack	p.MMblack	MMgreenyellow	p.MMgreenyellow	MMpurple	p.MMpurple	MMpink	p.MMpink	MMbrown	p.MMbrown	MMtan	p.MMtan
AACS	black	-0.0684037885902403	0.176508281467634	0.0684037885902403	0.176508281467634	0.315835290449588	1.57694031092662e-10	0.0372278134446917	0.462355271820488	0.257477876276058	2.35441610830932e-07	-0.187213632738454	0.000193146945411214	0.111019992675829	0.027958900684588	-0.357755442304681	2.79951760753577e-13	-0.280456382209437	1.61587030535955e-08	0.101280257893717	0.0450701914385556	-0.170401975837207	0.000704497847635276	-0.213885781037763	1.94842008493077e-05	-0.277885045322151	2.20820116243219e-08
AAMP	black	-0.0915657682203056	0.0701522725694998	0.0915657682203056	0.0701522725694998	0.257066526010028	2.46448986329146e-07	0.1867394377533	0.000200644914093116	0.0883161902693579	0.0807412550920376	-0.237389561157151	2.0024327753753e-06	0.0935029940940275	0.0643991580234922	-0.33421119632314	1.10436181438309e-11	-0.266936224972125	8.05631035228509e-08	-0.0874094337924408	0.0839162949312504	0.108014539972912	0.0325160850875316	0.00986790468220754	0.845584466439663	-0.059040929727851	0.243519306259852
ABCA7	black	-0.119104330312717	0.0183233860341789	0.119104330312717	0.0183233860341789	-0.0245286647661676	0.628268947636115	-0.241175499939785	1.35656880515027e-06	0.153073049621258	0.00237410535764982	-0.0490666169494215	0.332569723443734	-0.315703924645379	1.60617045515461e-10	0.506226884922894	6.68503613452406e-27	0.377977451698154	9.26102355757776e-15	-0.0227271939628161	0.653722794411768	-0.239618145862699	1.59348245721651e-06	-0.374469581943973	1.70200662355139e-14	-0.171780905970026	0.000636297882862572
ABTB1	black	-0.0466951412913877	0.356493486609165	0.0466951412913877	0.356493486609165	0.0332195162831889	0.511956997124701	-0.223285818604936	8.07487580982296e-06	0.246055608847896	8.13394520163751e-07	-0.0581194805286733	0.250967374803286	-0.137010230892255	0.00659115359620485	0.418893526591844	4.35555033278803e-18	0.205313520548024	4.20833394050514e-05	-0.313640892031591	2.1406503193569e-10	-0.24068716295121	1.42696421487924e-06	-0.281838801604822	1.36430675908293e-08	-0.242227136247765	1.2160958368611e-06
ADAM19	black	-0.190816863687703	0.000144173088483101	0.190816863687703	0.000144173088483101	-0.141965505568448	0.00486144976339971	0.0347662448203933	0.492495034329414	-0.388582127955867	1.40610149112956e-15	-0.0633692555426605	0.210606624826737	-0.607533742744514	6.50665069068936e-41	0.811183106381065	6.71524634672479e-93	0.45935321520878	7.40239756747905e-22	0.0487498679058486	0.335703968575074	0.0326262252618638	0.519526851313016	-0.113851688550952	0.0241782828037272	0.21818561511638	1.30847080339042e-05
ADAM8	black	-0.297373173333318	1.91008188324113e-09	0.297373173333318	1.91008188324113e-09	-0.0158703845938698	0.754102987649068	-0.0648171336118173	0.200347382921951	-0.180737245578032	0.000322341068668019	-0.123019820113702	0.0148033790853377	-0.627542743220918	2.60328338908919e-44	0.754395158612041	2.68375367543798e-73	0.298730462709264	1.59946827903014e-09	-0.0339487294520945	0.502732043459712	-0.0983002634223352	0.0518059231253079	-0.338905069320072	5.43938263160839e-12	-0.075588529286762	0.135192548733251
AIM2	black	-0.271483688287742	4.73906228100166e-08	0.271483688287742	4.73906228100166e-08	-0.0269713911373364	0.59445048456368	0.00948979786038272	0.851431213423791	-0.237921120847903	1.89662868480017e-06	-0.175584017578035	0.000478603542159017	-0.587205590347216	1.06370735247681e-37	0.671258424741638	1.14302595933007e-52	0.375153901436715	1.51234686239775e-14	0.102161842747894	0.0432245318297865	-0.0762551135978653	0.131772734760866	-0.261524275737824	1.49574767522068e-07	0.0883821571819243	0.0805141139191344
AKAP13	black	0.0887897697702503	0.0791220412887276	-0.0887897697702503	0.0791220412887276	-0.0374856505930018	0.459258710081909	-0.0938014379595789	0.0635483406125278	0.126539057590298	0.0121612131129424	-0.0289319983465186	0.567921951056996	-0.0362365749698188	0.474367212459231	0.270631116244331	5.23867793391894e-08	0.27147127477594	4.7459950926832e-08	-0.220375139272389	1.06505915240327e-05	-0.203230943571877	5.05011533143386e-05	-0.0600762699737564	0.235336851645211	0.156012761774881	0.00194817017341715
AKNA	black	-0.023921159919958	0.636805520578871	0.023921159919958	0.636805520578871	-0.252999370868055	3.85564491776659e-07	-0.314213337802065	1.97708531050099e-10	0.0474922487136488	0.348334340195038	0.15348542938926	0.0023096305795704	-0.176680786464332	0.000440386790624377	0.661968683367652	8.95238304269561e-51	0.669560613394523	2.56635182653853e-52	-0.0776919635253254	0.124628658044468	-0.183342215360182	0.000262874884731607	-0.0891871921242439	0.07778360866389	0.0588404931079353	0.245126120028138
ALDH1B1	black	-0.00538323698331275	0.915389510179188	0.00538323698331275	0.915389510179188	0.133186517030158	0.00828302161531024	0.104901901904755	0.0378893164708173	0.0219478491025389	0.664862413979275	-0.0990903139874729	0.0499431991469033	0.0209175645944768	0.679702400969894	-0.25928216443574	1.92503874185262e-07	-0.204006549943387	4.71956393854886e-05	0.141208601235445	0.00509592138444392	-0.102507903438154	0.0425176259825595	-0.0809205967640366	0.109675373214287	-0.0602218759882509	0.234201840088105
ALG12	black	0.0235538557624439	0.641990316226143	-0.0235538557624439	0.641990316226143	-0.00895784106074321	0.859670696201417	0.149589015875386	0.00298794243868857	-0.132063709288015	0.00884847989861175	-0.00306612071877678	0.951747562068929	0.0742265209760203	0.142392042305319	-0.236479737039995	2.19675991054458e-06	-0.108733752514287	0.0313714735154096	0.00387670150562841	0.939013400076659	0.217982943297459	1.33349878265942e-05	0.199287193013844	7.09708011042827e-05	0.10180960287589	0.0439541939148818
ALG14	black	-0.058630728025513	0.246815635737861	0.058630728025513	0.246815635737861	0.30729063955639	5.11164203333403e-10	0.155210734610767	0.0020568437802097	0.118319248372062	0.0191110605403784	-0.210111863837095	2.74534967198517e-05	0.0817753086783383	0.105963230198382	-0.390768634663138	9.45164684192693e-16	-0.316926928677532	1.35326006251597e-10	0.0884942161982147	0.0801294509751923	-0.090865282437243	0.0723332920449856	-0.16681073971116	0.000915135388644224	-0.195074957007771	0.000101339264506847
ALOX5	black	-0.204898855186592	4.36457377425173e-05	0.204898855186592	4.36457377425173e-05	-0.158025012710396	0.00169822767852995	-0.00357633645698089	0.943730474303519	-0.284089729977308	1.0336669904866e-08	-0.00806254767943241	0.873571879013965	-0.44600988082943	1.47476019565773e-20	0.638699016391712	2.57670911912894e-46	0.37265812626538	2.32380307761162e-14	0.0198862472711218	0.694682110055848	0.0218201149783569	0.666695325890146	-0.0607164163825801	0.230375718281638	0.128285225477903	0.0110119479733415
AMPD3	black	-0.0831210452917245	0.100320465793918	0.0831210452917245	0.100320465793918	-0.149055387374453	0.00309376700137526	0.0840265953447249	0.0966596437111929	-0.368189077245335	4.96869666172102e-14	-0.000384940757376553	0.993938449798057	-0.346130022819619	1.78602835660336e-12	0.580546153194714	1.07388006621381e-36	0.309086094213174	4.00492700325376e-10	-0.0800007309934429	0.113784091379998	0.104502626983964	0.0386301820011535	0.0953683261942764	0.0592318625670878	0.27918397633469	1.8866727597378e-08
ANKRD44	black	-0.10184487798852	0.0438806580831036	0.10184487798852	0.0438806580831036	-0.257226888367733	2.42100176713698e-07	0.0812509268570937	0.108228740708118	-0.465194882302628	1.91560415594381e-22	0.082440957132382	0.103141552096145	-0.34062513127538	4.18346372781396e-12	0.651255589835855	1.1313313622682e-48	0.462966756038825	3.21777997869633e-22	0.0450151360493413	0.374079032597015	0.399472635657322	1.88776170223104e-16	0.233694062431623	2.91032426074245e-06	0.421277891520585	2.69549369451187e-18
ANXA6	black	-0.24185736697013	1.26381946345346e-06	0.24185736697013	1.26381946345346e-06	0.0549517798306683	0.277773079588903	-0.0209886858308874	0.678673922570131	-0.115154101765667	0.0225932005048703	-0.240918521732522	1.39318764468222e-06	-0.604220896919651	2.25345230981936e-40	0.692282409592164	3.21038613048485e-57	0.380751944167682	5.69301716431992e-15	0.0177245998299849	0.726461797236559	-0.129034364882774	0.0105491030835482	-0.380703223717485	5.74209840281673e-15	-0.0624769366703466	0.217114963604959
APBB1IP	black	-0.0982518539758787	0.0519219174810107	0.0982518539758787	0.0519219174810107	-0.188269294748963	0.000177386506398714	-0.170271522341309	0.000711288539843819	-0.161137304154158	0.00136898770826842	0.0473057942773254	0.350232203641475	-0.430337454018754	4.20270883089826e-19	0.821599413562795	3.17338529691803e-97	0.546559203612995	6.51510573997825e-32	-0.0183061853478626	0.717862631541566	-0.132296746115466	0.00872837200387024	-0.17061055665719	0.000693764849187524	0.0418363490441436	0.408784829022213
ARFIP2	black	0.0394526728536985	0.436019838504223	-0.0394526728536985	0.436019838504223	0.108008537462534	0.0325257859350403	0.166938713556844	0.000906724968591667	-0.0234598911972453	0.643319512608362	-0.063054913293448	0.212883120278344	0.207443822772406	3.48558480531003e-05	-0.426206636917176	9.87547636435071e-19	-0.195215048189055	0.000100157784685544	0.0778854070940295	0.123690280740603	0.121534172722794	0.0160621574030116	0.171320100972771	0.000658376707191233	0.0922731081419229	0.0680047599537725
ARHGAP15	black	0.0582030140768159	0.250285717440223	-0.0582030140768159	0.250285717440223	-0.109238037961875	0.0305896050763236	-0.317210884478439	1.30033814019004e-10	0.183763135650963	0.000254287367091256	0.0423066954202739	0.40353252310434	-0.177351031003786	0.00041844982162749	0.540711844866732	3.82667837029896e-31	0.453795671433666	2.61520622925796e-21	-0.0774758655135771	0.125683459958465	-0.268715967107015	6.55322262046653e-08	-0.275375137650122	2.98603097637175e-08	-0.161795104970415	0.00130738720674986
ARHGAP24	black	0.0308595823068739	0.542403484249314	-0.0308595823068739	0.542403484249314	-0.33518635255562	9.54208735084094e-12	-0.0576360009129567	0.254938055368252	-0.25527206958162	3.00534345132282e-07	0.216109117400568	1.58746643296851e-05	-0.0820033735450581	0.104989676254027	0.345217079042601	2.0591855853068e-12	0.374098762163831	1.81432254923368e-14	-0.0137600976491081	0.785945842411831	0.198894019373558	7.33932830391992e-05	0.266767289990355	8.21514065710293e-08	0.269210058060871	6.1864578022421e-08
ARHGAP25	black	-0.166046346482136	0.000966889143437819	0.166046346482136	0.000966889143437819	-0.0958766512722975	0.0578847170040901	-0.105842394396079	0.0361916550207131	-0.188713485881442	0.000171122067636369	-0.068052415611376	0.178746192278519	-0.548094459981425	4.06939347025759e-32	0.825996994116954	3.88789235099877e-99	0.527761055658844	1.71091605006012e-29	0.0446051436929502	0.378450461656603	-0.140242622069354	0.0054099294286865	-0.263923081046125	1.13890468651649e-07	0.0126962058716775	0.802139306886491
ARHGAP30	black	-0.164076561685654	0.00111295086616293	0.164076561685654	0.00111295086616293	-0.136322354728459	0.00687053108976519	-0.117477138326555	0.0199885716376288	-0.209444586917554	2.91508707982532e-05	-0.0421673278674828	0.405084612484655	-0.53635122269925	1.40121970618181e-30	0.834056716178293	8.75137973512374e-103	0.55644584900502	3.0130033322778e-33	0.0331339004854488	0.513045826582812	-0.123023007210404	0.01480077453739	-0.220731758454846	1.02974199042674e-05	0.0304663901340686	0.547562234581206
ARHGAP9	black	-0.0257210264747819	0.611658084713032	0.0257210264747819	0.611658084713032	-0.269733062781793	5.81983437240404e-08	-0.344037948478733	2.47301314373473e-12	0.0201282783511028	0.69115570433345	0.158466355982922	0.00164749647025609	-0.283672732982522	1.08840541780613e-08	0.688370251562229	2.41475325440188e-56	0.62035981206385	4.60832178888314e-43	-0.0491406129197231	0.331840251597639	-0.136346081002338	0.00686072101409714	-0.168870588057407	0.000788131327667244	-0.0856597343157603	0.0903271745940578
ARHGDIB	black	-0.126911978447685	0.0119072430514048	0.126911978447685	0.0119072430514048	-0.231271474923709	3.70643643846374e-06	-0.0946954674047079	0.0610548098858436	-0.302390112016175	9.86617245595546e-10	0.0479537250588319	0.343665174485159	-0.477295430521018	1.07096733481713e-23	0.84158695766794	2.25056959362772e-106	0.633201444185891	2.56498688815412e-45	0.129133476932441	0.0104891775494248	-0.0107021824036644	0.832714216413637	-0.072906306071066	0.149646991938446	0.167201332261328	0.000889688737162945
ARID3A	black	-0.157245472527176	0.00179134388248486	0.157245472527176	0.00179134388248486	-0.354827814385102	4.49657369052396e-13	-0.149620853469628	0.00298173391539863	-0.213461329376487	2.02564739141864e-05	0.222469225438081	8.73033584109069e-06	-0.221902143711759	9.21498895158082e-06	0.371246294334591	2.95812809798626e-14	0.21394271241227	1.9382766462274e-05	-0.069282192214445	0.171004797075948	0.189912995134247	0.000155225323474989	0.13953618000399	0.00565047389934293	0.196118373138562	9.28450007353442e-05
ARL11	black	-0.0919555108758051	0.0689622416497417	0.0919555108758051	0.0689622416497417	-0.0660950891800516	0.191598369966823	-0.00106843690310052	0.983176715388289	-0.11436655889415	0.0235405426617667	-0.0239626745045243	0.636220615193646	-0.166752794284509	0.000918967187844696	0.295277399915091	2.50771094916272e-09	0.172007552210002	0.000625692008427102	-0.0397401279848244	0.432681258611478	0.0104464922869674	0.836654124110727	-0.00857790342591073	0.865564939321761	0.0839083189806742	0.0971316617089826
ATXN2L	black	0.0379587892404505	0.453606647279355	-0.0379587892404505	0.453606647279355	-0.0975429730284819	0.0536454078977156	-0.167631104550264	0.000862445561697425	0.0697819085087936	0.167931588450025	0.00758553641097002	0.88099460251789	-0.0701851793154768	0.165481782316278	0.201854783803881	5.69104923870247e-05	0.232223727185816	3.37142258125212e-06	0.0957593834258723	0.0581932236785134	-0.190544402329088	0.00014742440655865	-0.0953898327452411	0.0591743461020102	-0.0296286635491786	0.55863332592082
B3GNT3	black	0.0938205658517666	0.0634941268986867	-0.0938205658517666	0.0634941268986867	0.200669059549316	6.30410840587096e-05	0.233118300785156	3.08320519654857e-06	0.0162723692349851	0.748082413227281	-0.0732942616924442	0.147486510253954	0.281039233123288	1.50476659129568e-08	-0.451095143378682	4.78911024941751e-21	-0.317776486858846	1.20086113222175e-10	-0.181565082111601	0.000302204424776082	0.120563229569408	0.016934610883609	0.139220950106747	0.00576087809360671	0.0313820884077508	0.535585674134257
BASP1	black	-0.214993236974109	1.75985977188806e-05	0.214993236974109	1.75985977188806e-05	-0.0982840650696101	0.0518447120926355	-0.0378127858946038	0.455346604428684	-0.25889258004367	2.01083373091918e-07	-0.0765198541912388	0.130433199387723	-0.60000142369701	1.07373741399721e-39	0.826025213160752	3.77809531156573e-99	0.450829532293706	5.08126061260953e-21	0.0507948519628401	0.315801613463164	-0.118737593622525	0.0186877394150269	-0.26171041162628	1.46458720776171e-07	0.0700278548112038	0.166434297307972
BCL6	black	-0.248774315307352	6.08845271823095e-07	0.248774315307352	6.08845271823095e-07	-0.17218862011142	0.000617336947750497	0.046577050885928	0.357712377222547	-0.37938109986893	7.24441340826143e-15	-0.0506498637062872	0.317186724539216	-0.57764390501316	2.89331221597834e-36	0.696081293212249	4.38629126529841e-58	0.318167490653833	1.13646591371383e-10	0.0341667611211459	0.499990918020211	0.0720801616334409	0.154327732471639	-0.069711269198796	0.168363488908566	0.236023347060605	2.30090990504922e-06
BIN2	black	-0.220291089983637	1.07354902407466e-05	0.220291089983637	1.07354902407466e-05	0.0355728882274659	0.482504329981843	0.0294266367882147	0.561319362002727	-0.208262647377656	3.24039030877265e-05	-0.244936598799962	9.15488240316672e-07	-0.602115854139627	4.92470613518674e-40	0.744767816391319	1.67677058807784e-70	0.323488538271884	5.32536767631802e-11	-0.0281292458058753	0.578715465682735	-0.117725846486848	0.0197258335022672	-0.307307429227348	5.10003133002156e-10	-0.00354292458215184	0.944255314674443
BSG	black	-0.00136711436645661	0.978474842825157	0.00136711436645661	0.978474842825157	0.47112051392777	4.73332491756087e-23	0.219030490251545	1.20886598928903e-05	0.225762668442157	6.36136750342434e-06	-0.342926146484892	2.93704032272055e-12	0.154377626114717	0.0021755705129594	-0.343135518493471	2.84359908545416e-12	-0.341635352643221	3.58298542361839e-12	-0.150936387611795	0.00273522328606392	-0.14584162827291	0.00380630942432499	-0.178518156236066	0.000382659076058494	-0.206342160303226	3.84326471953364e-05
BTLA	black	-0.0515597164914047	0.308560247808119	0.0515597164914047	0.308560247808119	-0.128403902259765	0.0109374477524584	-0.195975546989528	9.39667945099692e-05	0.0470196283121689	0.353157683432275	0.0142411544495773	0.778653414938184	-0.212611381748694	2.18910485668364e-05	0.421975707065244	2.34062517364393e-18	0.518443202785455	2.3847780732775e-28	0.024040223653373	0.635128618494276	-0.10567321378505	0.0364921855475411	-0.148939490294835	0.00311719597150139	-0.0366359868726563	0.469506662153194
C11orf21	black	0.0519022460720446	0.305353088553424	-0.0519022460720446	0.305353088553424	-0.146972722161612	0.0035401429045809	-0.151722241477059	0.00259696485064153	-0.00644088090561173	0.898847785148577	0.0620020609872535	0.220636765410613	-0.130158367981835	0.0098869712551346	0.349908128035826	9.86192187690128e-13	0.331797729098464	1.58208953651479e-11	-0.0276009995759481	0.585870043017029	-0.0905125051255454	0.0734524554877228	-0.0644715498881338	0.202762428980207	0.00240012163041527	0.962219694644942
C16orf54	black	-0.015383558888218	0.761414187406559	0.015383558888218	0.761414187406559	-0.143614414934416	0.00438398770635136	-0.188330733275322	0.000176507416230616	-0.023131550319059	0.647973042790566	0.060205008066731	0.23433312878799	-0.243628378390441	1.05044642064586e-06	0.587285291734542	1.0343409159931e-37	0.47948840705998	6.27192362161971e-24	-0.222394432605347	8.79283883601048e-06	-0.0447899240840954	0.376476427484138	-0.12118128072295	0.0163745906193293	-0.0403359322463649	0.425808567973808
C4orf33	black	-0.0403557941997308	0.425580555874053	0.0403557941997308	0.425580555874053	0.216325697938805	1.55592042682826e-05	0.159335529997054	0.00155162677202184	0.0144551184212794	0.775416081511333	-0.124659698839583	0.0135152452578399	0.0781516899609453	0.122407563730521	-0.238466406990359	1.79366218435863e-06	-0.279396979013715	1.83846700386775e-08	-0.00520220143759957	0.918224799575562	0.0626675964332467	0.215712374790893	-0.0167997017373014	0.740207688178948	-0.0796648894833637	0.115313919041669
CADPS	black	0.0284202434484301	0.574791736856343	-0.0284202434484301	0.574791736856343	0.170170809080039	0.000716572504845003	0.12815118919069	0.0110966300282402	0.0153889562247595	0.761333011848686	-0.115334968125503	0.0223803551725442	0.0677071072300574	0.180965894321947	-0.158612999263076	0.00163095016279475	-0.138458739635402	0.00603587826139614	-0.0181684799257884	0.719895539043555	-0.00581444050240233	0.908640596796232	-0.0193272362872505	0.702852019902952	-0.0361064449791785	0.475956725814701
CAPN1	black	-0.054668228659582	0.28026386695095	0.054668228659582	0.28026386695095	0.188104930752773	0.000179758504684424	0.0645015853594993	0.202551697319329	0.0991893446685584	0.0497137067618197	-0.142555087045179	0.00468559643485527	0.0384001448898126	0.448369689620453	-0.254333801824258	3.33188888084386e-07	-0.183991708828053	0.000249734579736789	0.137592269562053	0.0063627566470235	0.0435667073028381	0.389661888629784	-0.0680614484905995	0.178688399372172	-0.164582217754836	0.00107363218707404
CBFA2T3	black	0.068028467614464	0.178899480045428	-0.068028467614464	0.178899480045428	-0.151601005973858	0.0026178704379858	-0.20577881390945	4.0393157512581e-05	-0.0154876841700422	0.759848613106338	0.180794756421065	0.00032090268549123	-0.0684903188996648	0.175960371896987	0.393845328123801	5.37752551659058e-16	0.394350229299537	4.89941322423637e-16	-0.000238362331332131	0.996246555486153	-0.0589766455093097	0.244033840024276	-0.0185447495708078	0.714345486122263	0.0188998272673167	0.709121780779938
CCDC69	black	-0.247179855101039	7.21871821215259e-07	0.247179855101039	7.21871821215259e-07	-0.155595562539251	0.00200402691822063	-0.0232374668067996	0.646470394157653	-0.289876339146138	5.00703315297237e-09	-0.065523993250147	0.195472914332767	-0.523843129705819	5.23188157257674e-29	0.711919355082714	7.71110698439144e-62	0.484626557052072	1.76335747021159e-24	0.111560324222531	0.0272006215848642	-0.0627883592383359	0.214827352673428	-0.130265749867118	0.00982568693956457	0.201281665748014	5.97998874020541e-05
CCNI2	black	-0.0728011838236486	0.150236527572878	0.0728011838236486	0.150236527572878	0.396675597035133	3.18423577804285e-16	0.0156281273526741	0.757738534170558	0.354113687211921	5.04382961179531e-13	-0.288201382080426	6.18636379172426e-09	0.0605755173115997	0.231461277488383	-0.403115786650837	9.48348583992055e-17	-0.323578636421529	5.25677678508581e-11	0.0454025152804978	0.369977424818627	-0.261083498806788	1.57210471018988e-07	-0.370130558450261	3.57676274344676e-14	-0.408250988490073	3.54210475814742e-17
CCR7	black	0.0471727359890958	0.351590551100419	-0.0471727359890958	0.351590551100419	-0.129053903610544	0.0105372655477247	-0.14026002109404	0.00540412303445369	-0.0347054251655744	0.493252771405662	0.0140723189251902	0.78121064903672	-0.291502148707577	4.07235262982967e-09	0.504324130502273	1.11012960277317e-26	0.49144987191524	3.16235996762522e-25	0.0607896743587259	0.229812727890007	-0.156311639309227	0.00190903432417175	-0.188494602954638	0.000174182612028006	-0.0298155251131169	0.556154469137767
CD27	black	-0.0358447659261979	0.479161872730555	0.0358447659261979	0.479161872730555	-0.0689870292856947	0.172839623906572	-0.257442859303593	2.36359897031547e-07	0.092194858416542	0.0682396476731496	-0.00226177714248969	0.964395890213526	-0.310199069117884	3.43991281496748e-10	0.549337040494411	2.77541816081072e-32	0.46256967578653	3.5279776414689e-22	0.0223749265810231	0.658748625031254	-0.251558879195623	4.50965243893682e-07	-0.32435612547762	4.69957067858192e-11	-0.147544040027063	0.00341221743290185
CD44	black	-0.317959474100557	1.17029417127543e-10	0.317959474100557	1.17029417127543e-10	-0.106140023196041	0.0356680508034659	0.142748928091808	0.00462904556071347	-0.49350497609363	1.87035519848785e-25	-0.152127462937767	0.00252818803878972	-0.720026162029825	7.32818058173114e-64	0.74098527443837	1.94413955370988e-69	0.201678163614746	5.77865794191211e-05	0.0530862705451842	0.294437103546579	0.113116463484011	0.0251148022372273	-0.10066783408102	0.0463909402953588	0.233464907523376	2.97799138945119e-06
CD48	black	-0.248732568362407	6.11574893991685e-07	0.248732568362407	6.11574893991685e-07	-0.0638393729300611	0.207234814939035	-0.0374695343797072	0.459451922207482	-0.191774867955872	0.000133267312218684	-0.152605945512004	0.00244911595733899	-0.560937139835379	7.20604782361294e-34	0.74275885999661	6.19501239952968e-70	0.473258246868704	2.83932700194903e-23	-0.0314822988039093	0.534283032612629	-0.0798747209862769	0.114356216218148	-0.254384292733902	3.31348023692023e-07	0.0524007127042114	0.300725355876383
CD53	black	-0.23215621701344	3.3941874518806e-06	0.23215621701344	3.3941874518806e-06	-0.0595037057221195	0.239837631450198	0.073055582089913	0.148812860866069	-0.378346183616915	8.68342048821592e-15	-0.16970493660732	0.000741490716540401	-0.659010030245763	3.47517021735219e-50	0.871287637223948	1.28521321105179e-122	0.475594482395123	1.61757688056199e-23	0.0574834701519192	0.25619972898835	0.0140836345721093	0.781039184771086	-0.189662111058755	0.000158431073338954	0.154755760700628	0.00212092752608912
CD69	black	-0.101046008026469	0.0455715948202466	0.101046008026469	0.0455715948202466	-0.17112105643552	0.000668131365262085	-0.108934716193079	0.0310578663496718	-0.104552109263896	0.0385377056602179	0.0640529330298854	0.205716060351479	-0.23362068884236	2.93182917114029e-06	0.440986401868434	4.39814396632827e-20	0.330124751643683	2.02605228764578e-11	-0.064188778967464	0.20475417963649	0.0685268126186994	0.175729672961224	-0.0312814877718488	0.536894989719786	-0.0175771334556178	0.728647713024474
CD82	black	-0.0627536835189548	0.215081209843406	0.0627536835189548	0.215081209843406	-0.585470984669866	1.95256488953847e-37	-0.310607182245324	3.2528160815067e-10	-0.19537814892658	9.87985711451121e-05	0.421229372439844	2.72204722137476e-18	-0.131536669876839	0.0091255576989661	0.405227588973288	6.33828767210028e-17	0.458667178857157	8.66122159839471e-22	0.0899444440542583	0.0752842085061084	0.207583926258364	3.44242277135787e-05	0.277833551531407	2.22198253611121e-08	0.126335107255537	0.0123021222048197
CD83	black	-0.0128765772852363	0.79938770471544	0.0128765772852363	0.79938770471544	-0.135869528928662	0.00706018235414343	-0.16817981686607	0.000828782711121306	-0.0685395950154142	0.175648920840885	0.0409725097976382	0.418536157574201	-0.277653352106851	2.27086741793178e-08	0.595040120408977	6.53715585576317e-39	0.460671121199976	5.46904385733055e-22	-0.0656479168175558	0.19462734362948	-0.134746134377425	0.00755104855392542	-0.152212614196853	0.00251394833525487	-0.0140685633211521	0.781267559472228
CDC42EP3	black	-0.165304270295356	0.00101970257710521	0.165304270295356	0.00101970257710521	-0.105549548773104	0.0367132004478734	0.131280077043831	0.00926322678726181	-0.330458349913951	1.92878095989175e-11	0.032189855672188	0.525131026244094	-0.213984196407592	1.93091703463724e-05	0.421657227456041	2.49648823476883e-18	0.177651219114738	0.000408958125759784	-0.095155823438988	0.0598026617749505	0.211785661599366	2.35982238591538e-05	0.160605515284435	0.00142072492097336	0.24734188599391	7.09525322076209e-07
CDK14	black	-0.0554129632530263	0.273754081498389	0.0554129632530263	0.273754081498389	-0.0943615987012073	0.0619763874808225	0.151523625331241	0.00263129379524121	-0.386279672370078	2.12955986992837e-15	-0.0788782021576568	0.118960510442369	-0.328470020250975	2.58378839108654e-11	0.540625536737282	3.92697971595718e-31	0.410824004348644	2.14864874943391e-17	0.0482166422077988	0.341022896799919	0.201129276842806	6.05911347365872e-05	0.116957374924985	0.0205474963451444	0.328857319359743	2.44116023325582e-11
CDYL2	black	0.00359040060599245	0.943509559119285	-0.00359040060599245	0.943509559119285	-0.517777848670044	2.86951435765967e-28	-0.188679342464852	0.000171596139950501	-0.270383067826677	5.39334174685976e-08	0.382390308982322	4.26196461849622e-15	-0.106912574450623	0.0343388899165292	0.325604404851696	3.92319558890714e-11	0.376518708860785	1.19386932251926e-14	0.121023305422658	0.0165161690262703	0.148679150336281	0.00317041313151982	0.292996285876425	3.36415857018378e-09	0.388966457009969	1.31155696778573e-15
CELSR2	black	0.090238053126578	0.0743328600569853	-0.090238053126578	0.0743328600569853	0.163028983070298	0.00119866158624809	0.181657586105085	0.000300028717216527	-0.0104192890814418	0.837073538185602	-0.110050397686649	0.029365148896052	0.128065711769554	0.0111509337910606	-0.21594305814463	1.61206412336527e-05	-0.191301908896266	0.000138550834776936	-0.0317250533454326	0.531134068963452	0.00932134798408642	0.854038631723562	0.0477870226217312	0.345347237143153	0.109567572728271	0.0300877352805003
CHST15	black	-0.43563458029016	1.38114228868354e-19	0.43563458029016	1.38114228868354e-19	0.0475172864610792	0.348079985312854	0.189180398638983	0.000164761023350054	-0.440465365521869	4.92085182575688e-20	-0.278228777469904	2.11830220972528e-08	-0.793327071956146	4.46612619144912e-86	0.737811360146961	1.47054924497718e-68	0.165292841416998	0.00102053637727165	0.0585914616381999	0.247132800697816	0.0631244374127859	0.212378102144456	-0.261060611274624	1.57617045116396e-07	0.159345756281615	0.00155052992094454
CLUH	black	0.0948053666096372	0.0607539401090579	-0.0948053666096372	0.0607539401090579	0.0489027374915513	0.334188959901858	0.178209895305923	0.000391824472929023	-0.0192332252099315	0.704229381395438	0.0238328982637301	0.638049801780941	0.349848505320343	9.95540346422665e-13	-0.526858636298913	2.216147639307e-29	-0.259251452683463	1.93167210468613e-07	0.0352923216819629	0.485966798887321	0.15589283712875	0.00196407867491356	0.319170076432716	9.86328549735687e-11	0.158672168431586	0.00162431712832623
CMC1	black	0.0522454570290744	0.302161721215964	-0.0522454570290744	0.302161721215964	0.293743880634485	3.05620213491262e-09	0.143324344744693	0.00446478248404947	0.156826848456618	0.00184325607763488	-0.199538705271317	6.94608766962589e-05	0.149392582524664	0.00302650868658358	-0.315883725509517	1.56629423956801e-10	-0.280107956762092	1.68603480826792e-08	0.00717348674393579	0.887414883838078	-0.0324812530976666	0.521385272939929	-0.102825411220757	0.0418776379508269	-0.12647639008862	0.0122043576307594
CMTM8	black	-0.0701724781936753	0.165558528795119	0.0701724781936753	0.165558528795119	0.363596633674024	1.07177425735189e-13	0.11479247586306	0.0230240252707284	0.237021245860373	2.07903169702102e-06	-0.199335279130603	7.06797512200315e-05	0.133002866171178	0.00837324822101152	-0.40756862020673	4.0413056718783e-17	-0.328910576489738	2.42215815631868e-11	-0.0827127335898497	0.102006744396604	-0.0141656569205026	0.779796630181928	-0.19800730661697	7.91456084668417e-05	-0.355835807453399	3.82176306957584e-13
CNN2	black	-0.327261213602226	3.08320128493219e-11	0.327261213602226	3.08320128493219e-11	-0.0177337702127729	0.726325936335252	0.194164418758267	0.000109343674646656	-0.497044757375472	7.50627413601785e-26	-0.20501612167456	4.31984239245687e-05	-0.683911532925242	2.31644711566279e-55	0.719685632781796	8.9407395314451e-64	0.275664938326085	2.88422724059685e-08	0.145460238038581	0.00390006082601393	0.177871850668536	0.000402110091056317	-0.109865916025808	0.0296394655557584	0.204272432930364	4.6110310984462e-05
COIL	black	0.108870452044126	0.0311578588239692	-0.108870452044126	0.0311578588239692	0.156338387050364	0.00190556720084417	0.111093994612042	0.0278539883229676	0.110323924303154	0.0289624318433984	-0.0859106928073615	0.0893842508509335	0.251157760336435	4.70996155068596e-07	-0.411655925546037	1.82629523922068e-17	-0.213698829275534	1.98208457309912e-05	0.0347699264696002	0.492449185534949	-0.0243619057461445	0.630607358379711	0.0417461635605531	0.409796532132984	-0.086496453031714	0.0872140952643708
COQ5	black	0.0897349309610378	0.0759691056900395	-0.0897349309610378	0.0759691056900395	0.289304012434581	5.38312597946664e-09	0.11756208827195	0.0198984893936878	0.234555082732404	2.66897310899954e-06	-0.190469269525164	0.000148332999733277	0.225253463580564	6.68254155604003e-06	-0.339493232721522	4.97327744792863e-12	-0.21086245028983	2.56561770715386e-05	-0.0491136315977494	0.332106121189847	-0.116633177563219	0.0209029535217447	-0.0859876804663467	0.0890965740348964	-0.1448827806776	0.00404598890014065
COQ7	black	0.0616097591050828	0.223576811409381	-0.0616097591050828	0.223576811409381	0.267075979575859	7.92715777921738e-08	0.126947339578322	0.0118834059902341	0.132371580076536	0.00869011138571351	-0.149271420222996	0.00305052175377797	0.197620507656007	8.17856114484175e-05	-0.343299169066833	2.77259100136413e-12	-0.277647511218352	2.27246921995446e-08	0.014265582261018	0.778283620778914	-0.00260923936144922	0.958930754530093	-0.0493799285151801	0.329488074498355	-0.151737126212914	0.00259440866648963
COX7C	black	0.0865292965737923	0.087093679967741	-0.0865292965737923	0.087093679967741	0.310567126660794	3.2707321001429e-10	0.145417066219096	0.00391080368498009	0.272566748505867	4.17040461540809e-08	-0.188994900203129	0.000167261181685135	0.354156532240458	5.00923502220596e-13	-0.562001068417393	5.11832850560604e-34	-0.320241090589568	8.47294006104882e-11	0.0260204877503193	0.607516896146777	-0.0889162326795706	0.0786941322440552	-0.0289582982967491	0.567569961146479	-0.111136394971912	0.0277940299331566
CPE	black	0.0969102226043901	0.0552237456583544	-0.0969102226043901	0.0552237456583544	0.0609498402350019	0.228585244214866	0.23769674978716	1.94061905476095e-06	-0.150123785293696	0.00288520219093047	-0.0735647217709662	0.145994454906735	0.099553963118533	0.0488763245135285	-0.247796216644617	6.75977484792748e-07	-0.153922637914364	0.00224302197148897	-0.000514127749954492	0.991904240587361	0.191774088537307	0.000133275861568456	0.197133185659745	8.52298094749317e-05	0.148545323076261	0.00319808911232847
CPQ	black	-0.00240848292397137	0.962088178096883	0.00240848292397137	0.962088178096883	-0.0357764609762732	0.480000425847075	-0.128014760882583	0.0111834145958253	0.0913424839714681	0.0708415725267254	-0.0120279042498337	0.812355449665191	-0.0888860214094931	0.0787961863711712	0.20251685777548	5.37366866370068e-05	0.135993499222378	0.00700780141770269	-0.0567765333780234	0.262103605250881	-0.191861629930447	0.000132318841615056	-0.146752967217649	0.00359049541017012	-0.132188134808064	0.00878416884275021
CPXM2	black	0.058327569366058	0.249271704909403	-0.058327569366058	0.249271704909403	-0.135964216700366	0.00702014264682848	-0.13826091842918	0.00610914985635251	0.0328266074176134	0.516963737756341	0.0476788813204203	0.346441196723428	-0.139795305069589	0.00556114738355128	0.294088375283589	2.92367100846607e-09	0.260907807577508	1.60357519057194e-07	-0.0982563299812108	0.0519111834074426	-0.152952249075961	0.00239330075034247	-0.0844667381635153	0.0949191552733773	-0.00674399006451274	0.894114848856533
CR1	black	-0.00811451595011702	0.872763863253298	0.00811451595011702	0.872763863253298	-0.429368788416055	5.14034258367468e-19	-0.12179401565504	0.0158354543426862	-0.33184202655246	1.57172981623936e-11	0.290371066136015	4.70256208401621e-09	-0.22244253346117	8.75259314122958e-06	0.659566452996141	2.69592659168264e-50	0.61454676644713	4.46807419761952e-42	-0.00966775466263208	0.848678395281141	0.214295749484081	1.87648606205848e-05	0.237119385212619	2.05835195602647e-06	0.310264084638666	3.40942135209544e-10
CRCP	black	0.0487148162219288	0.336051966850923	-0.0487148162219288	0.336051966850923	0.297698454203043	1.83069856557106e-09	0.280349590432526	1.63706975202562e-08	0.0179945427862723	0.722466146710875	-0.196438477692777	9.03764126314853e-05	0.203582119502691	4.89782956265092e-05	-0.413985042734534	1.15579006810697e-17	-0.305681388472942	6.35226053227146e-10	-0.145326674660671	0.00393338344565357	0.143508274038224	0.00441339726139225	0.0818317987545104	0.105721425704966	0.00247604414304806	0.961025531453358
CREB3L4	black	0.0337839305332857	0.504809158098378	-0.0337839305332857	0.504809158098378	0.291151648746498	4.25832616409704e-09	0.00241033864838627	0.962058989155782	0.299529492117077	1.44016826074915e-09	-0.14846622670388	0.00321454948147191	0.160523794257198	0.0014288327950063	-0.349493201737344	1.05307081477754e-12	-0.229410737344689	4.4550036487163e-06	0.0421152466036271	0.405665535169121	-0.0925201850438962	0.0672674358216178	-0.186141738136043	0.000210483953454265	-0.280387543623438	1.62950495052982e-08
CRTC2	black	0.0241629165603784	0.633402551337	-0.0241629165603784	0.633402551337	-0.167882353697845	0.000846877972404398	-0.164007119360879	0.00111845293704922	-0.0105774430241313	0.834635798667056	0.113034493709966	0.0252211273219211	-0.0308682007050835	0.542290680262724	0.291137349962613	4.26608524677264e-09	0.269574531243596	5.92868952091724e-08	-0.133758517341504	0.00800752807555384	-0.0166860340168043	0.741902843852579	0.0609027459645719	0.22894568291879	0.00925961698887689	0.854994558803003
CXCR4	black	0.0536808199319355	0.289055216562399	-0.0536808199319355	0.289055216562399	-0.100609095199498	0.04651930477669	-0.0586761155962935	0.246449382421117	-0.1013084950304	0.0450100649936152	0.0246426215503293	0.626673099501504	-0.215122893838977	1.73895251358048e-05	0.521954060318132	8.92208696815029e-29	0.479862377910587	5.72276728222998e-24	-0.0260395788755749	0.607253311945763	-0.0910571098855099	0.0717305935346911	-0.0676758136657742	0.181168057797737	0.072811448920407	0.15017888231959
CYC1	black	0.0926812858859306	0.0667902197829171	-0.0926812858859306	0.0667902197829171	0.382477306632024	4.19675521505722e-15	0.265635879503213	9.35943022534134e-08	0.156666547985557	0.00186349634516788	-0.2825543306019	1.24943451411641e-08	0.243255975006747	1.09222652813557e-06	-0.478510945342733	7.96494756761678e-24	-0.383525517155487	3.48398237793905e-15	0.00119620252564194	0.981165308897705	-0.0226170471042978	0.655292602869738	-0.0273836362308896	0.588825843606255	-0.0236181183784617	0.641081932397349
CYTH1	black	-0.0463216788087335	0.360357166842193	0.0463216788087335	0.360357166842193	-0.0865975750177123	0.0868437763862529	0.135636271304332	0.00715969049293608	-0.315050095210318	1.7596788127428e-10	-0.0441320864550153	0.38353305425949	-0.227190457347272	5.53740507916687e-06	0.437196867929939	9.90999218839512e-20	0.293538850987756	3.13782609033757e-09	-0.129364505069059	0.0103506620755697	0.250911619110794	4.83708170133029e-07	0.187114455583542	0.00019469309994965	0.286336947156118	7.81585180927234e-09
CYTIP	black	-0.129985391175314	0.00998640504427878	0.129985391175314	0.00998640504427878	-0.217268882073631	1.42535228068351e-05	-0.122049378532997	0.0156153960091689	-0.189887550885268	0.000155547652465118	0.0635073454694008	0.20961213093032	-0.42108399501408	2.80315917230197e-18	0.6664122310856	1.13386229535773e-51	0.463559402284993	2.80416981394052e-22	0.033486327408529	0.508571512820373	0.0165710356804672	0.743619113594042	-0.098454655394398	0.0514374249003505	0.0867370278202381	0.0863351616823807
DAPP1	black	-0.371303486235357	2.92941474322316e-14	0.371303486235357	2.92941474322316e-14	-0.0167743511770982	0.740585638998736	0.181883238598902	0.000294782487379128	-0.472771144369177	3.19099613665285e-23	-0.220397796772796	1.06278145541481e-05	-0.739300812379486	5.71080709247971e-69	0.753754888039609	4.15605352707607e-73	0.286556119227047	7.6046322111496e-09	0.118724414744021	0.0187009493457361	0.1667316262308	0.000920370672450079	-0.171430060424438	0.000653044613705908	0.193918814750656	0.000111602378569177
DARS2	black	0.0591839793926031	0.242377056483063	-0.0591839793926031	0.242377056483063	0.19731048767482	8.39612058713618e-05	0.275314148351506	3.00789388453723e-08	-0.110491772573259	0.0287176586306294	-0.184868001159321	0.0002329765746165	0.0636077997297308	0.208890812391794	-0.333575870097313	1.21434252881163e-11	-0.269450143052958	6.01547357515297e-08	0.295997918545498	2.28422878937725e-09	0.102101407295647	0.043348993854802	0.0826574337483276	0.102236844094212	0.0862652444484487	0.0880655744012886
DEF6	black	0.0137428506654366	0.786207644491423	-0.0137428506654366	0.786207644491423	-0.0635830635336502	0.209068265814205	-0.224972162137547	6.86653501935691e-06	0.0851611189178141	0.0922242670778999	-0.0143401180060419	0.777155589926263	-0.288250144519376	6.14850877219943e-09	0.651949692511293	8.31769299811245e-49	0.54502845526027	1.03912235916903e-31	-0.137273050434962	0.00648712681793673	-0.257497454713394	2.34929682816646e-07	-0.270528632340039	5.30205271430873e-08	-0.0826489904437072	0.102272012413942
DEF8	black	-0.141309061061495	0.0050642260537935	0.141309061061495	0.0050642260537935	-0.214715067872343	1.80552253330455e-05	-0.0607586782118808	0.230050815393154	-0.213213126023422	2.07214311435675e-05	0.0527942591841314	0.297104750737616	-0.292856474999366	3.42499950040244e-09	0.459442982405159	7.25163974150147e-22	0.372170436793976	2.52618065518967e-14	0.154209095915556	0.00220033591254417	0.0437701509809174	0.387449712272267	0.00239774407201708	0.962257091949089	0.179372811071899	0.00035828117793562
DENND3	black	-0.327524086127463	2.96716303140968e-11	0.327524086127463	2.96716303140968e-11	0.0185453769100412	0.714336245203484	0.189730543989271	0.000157550548449361	-0.41929028523061	4.02234517079571e-18	-0.207666906621818	3.41709775548099e-05	-0.619518164438847	6.42193470614737e-43	0.751325077113475	2.15878172721372e-72	0.319092885149777	9.97165923438005e-11	-0.00274583803223982	0.956782744607285	0.10559016241232	0.0366404905598987	-0.118195784154883	0.0192375785797287	0.242031476191938	1.24112899238429e-06
DENND4B	black	-0.0169393178340773	0.738127277168313	0.0169393178340773	0.738127277168313	-0.190599096724724	0.000146766264360871	-0.0273280383672366	0.589582987310241	-0.213329865308222	2.0501497596071e-05	0.0434383031128871	0.391062042365625	-0.227242882536933	5.5091784729542e-06	0.491347604003406	3.24579700586844e-25	0.398299807392688	2.3518878357124e-16	-0.0802809469154385	0.112519872806717	0.0372376209302153	0.462237274379609	0.0664007399174811	0.189547976966328	0.276189396246129	2.70845603920968e-08
DHX32	black	0.0546701937298378	0.280246553415069	-0.0546701937298378	0.280246553415069	0.432129920085672	2.89028382931004e-19	0.426332981515273	9.62243907091926e-19	-0.00606926865614108	0.904655248643402	-0.274312547809772	3.38985879703545e-08	0.254499849040129	3.27171653416476e-07	-0.448354141109021	8.80157660109375e-21	-0.40008827277376	1.68144254812744e-16	-0.240043872098209	1.52505226426132e-06	0.15513526646513	0.00206734965029675	0.120064316530275	0.0173988222959185	0.0211532571054201	0.676296357873925
DIO2	black	0.14109771035044	0.00513111504386906	-0.14109771035044	0.00513111504386906	-0.221813838272236	9.29272527984603e-06	-0.103414867022632	0.0407110228868401	-0.102060854045531	0.0434326790523639	0.144318467670461	0.00419334720368195	-0.0536127479306985	0.289668038486441	0.196058507862106	9.33136557548078e-05	0.124168247550296	0.0138905154572057	-0.0957309842817028	0.0582681401014713	0.0440389805598459	0.384538278516472	0.104188599229166	0.0392214508793403	0.138418571184957	0.00605069224648362
DNAJA3	black	0.170327345388239	0.00070837531683566	-0.170327345388239	0.00070837531683566	0.105364157788354	0.0370466596593706	-0.0474842753112999	0.348415365542957	0.270020509279319	5.62736080392013e-08	-0.0375669180335067	0.458285111794563	0.246233721331381	7.98187287964316e-07	-0.384330447960473	3.01858052082308e-15	-0.180790936841237	0.000320998029794874	0.0814158537012116	0.107512119911268	-0.191462494207755	0.000136735249083026	-0.0634466705237972	0.210048680821901	-0.103962396661606	0.039652085307982
DOCK2	black	-0.160877795651224	0.00139401482469728	0.160877795651224	0.00139401482469728	-0.128633504406476	0.0107945789491195	-0.000287802909237007	0.995468032102725	-0.3019074705957	1.05193561161357e-09	-0.0758097107921222	0.134050317330714	-0.522865286443957	6.89970991559807e-29	0.79505382545265	1.04703772495449e-86	0.519506964124655	1.77255662490578e-28	0.033760799420368	0.505101061287348	-0.000784564990353597	0.987646056543478	-0.11705262149063	0.0204440689122012	0.222836634828446	8.42939153963031e-06
DOCK7	black	0.146737188456035	0.00359413565144452	-0.146737188456035	0.00359413565144452	0.204479112073194	4.52829834196034e-05	0.30681229836298	5.45344264544484e-10	-0.0522009967195878	0.30257388696527	-0.163309407150723	0.00117514135703734	0.20133317489838	5.95346482370002e-05	-0.391552621387606	8.19105583533102e-16	-0.304417233207503	7.52761459507407e-10	0.0696477331999049	0.168752667557325	0.0969018776740173	0.0552448161874854	0.142631478778828	0.00466323606574858	0.1784663764241	0.000384184543464369
DOCK8	black	-0.0681214843940959	0.178304637860098	0.0681214843940959	0.178304637860098	-0.122676235291934	0.0150865326759798	-0.0574615432621488	0.25638145403374	-0.196927766820545	8.67221470892814e-05	-0.0550693206138404	0.27674498634791	-0.452120992525962	3.80820030860084e-21	0.734651213352771	1.07106561007871e-67	0.508783355328765	3.36489889449639e-27	-0.00704620689472255	0.889399581761326	-0.0134739953543741	0.790291853017358	-0.136324018687453	0.00686984268539051	0.142556188995374	0.00468527320054944
DOK3	black	-0.194128927614355	0.00010966739297144	0.194128927614355	0.00010966739297144	-0.158621201954125	0.00163002913725436	-0.0407401705847456	0.421181976391999	-0.320198573012848	8.52429984157185e-11	-0.0316400853157306	0.532235189770115	-0.563898461615169	2.77227971287459e-34	0.84576211942092	1.9052981171917e-108	0.525080785077686	3.68124651266181e-29	0.0833991144688708	0.0991847990153038	-0.0486456870300618	0.336738969200895	-0.154242861560743	0.00219535355122116	0.192149250067497	0.000129219736082117
DPEP2	black	0.0539198504207432	0.286910227735913	-0.0539198504207432	0.286910227735913	-0.034229050402991	0.499209261678077	-0.282774614352133	1.21599520317529e-08	0.211010493031018	2.53151021309893e-05	0.0174738741565312	0.730179651487849	-0.160773898523699	0.00140415199888744	0.506819559615654	5.70440946943642e-27	0.31697034162517	1.34503535115948e-10	-0.119612985119	0.0178282984106084	-0.289225759795832	5.43662925621645e-09	-0.319887749758005	8.90908530351242e-11	-0.247125461626143	7.2606255118782e-07
DUSP2	black	-0.0118146840843235	0.815621683485632	0.0118146840843235	0.815621683485632	-0.177304439298137	0.000419941254101594	-0.238898829454625	1.71583410511854e-06	0.0212942560982838	0.674261895436266	0.120070645539518	0.0173928645820176	-0.207147632899465	3.57852381313839e-05	0.485318294661675	1.4840174093147e-24	0.363146431215664	1.15490277905706e-13	-0.0150725354626151	0.766096349462651	-0.148115838429982	0.00328839595627169	-0.165061969801274	0.00103751492858382	-0.090657612040572	0.0729904167737587
DYNLL1	black	0.126236472862172	0.0123707840492395	-0.126236472862172	0.0123707840492395	0.315889561071764	1.56501630951457e-10	0.168098683361757	0.000833682452780937	0.116056085431915	0.0215489107373628	-0.274690806086194	3.24040072135638e-08	0.047204553724449	0.351265432474457	-0.261331230821438	1.52873909657481e-07	-0.230109529195753	4.1583714533382e-06	0.00574074494413029	0.909793579472054	-0.100848264413115	0.045998494731029	-0.167371828615599	0.000878787290951913	-0.150472435921502	0.00281996015915004
EHD1	black	-0.117062203053655	0.0204336894579724	0.117062203053655	0.0204336894579724	-0.38362120750357	3.42516800834053e-15	-0.274018986858296	3.51042007106245e-08	-0.138094085317333	0.00617156290275913	0.272548663633561	4.17933478804243e-08	-0.252605207523876	4.02492486475357e-07	0.551777424071622	1.30282349499955e-32	0.360085608980971	1.91321434784126e-13	-0.0102129091801248	0.840256960305965	0.021687374387893	0.668602179955104	0.0348624820972282	0.491297309171882	0.0434315103079228	0.3911361975952
ELMO1	black	-0.00618814261683334	0.902796948276753	0.00618814261683334	0.902796948276753	-0.327999188238967	2.76814929542142e-11	-0.158148167610785	0.00168392926571803	-0.223954715265326	7.57315505430797e-06	0.18038379247028	0.000331313988597964	-0.264953271927474	1.01225865929812e-07	0.51553620976467	5.33643434624276e-28	0.459095453270389	7.8526735026282e-22	0.0671333156114921	0.184699303338569	0.0546791488199976	0.280167662462507	0.0810547596039957	0.109086001179208	0.147095235204814	0.00351235013222677
ENO2	black	-0.0208583028283008	0.680559834362225	0.0208583028283008	0.680559834362225	-0.0422416558521566	0.404256404878055	-0.186817950892682	0.000199384933618527	0.139084434899275	0.00580928872846166	0.00230268452895291	0.963752377912182	-0.0947754133336022	0.0608358212743354	0.319406397582804	9.53858218447147e-11	0.234000529304501	2.82212146561445e-06	-0.158337072529361	0.00166221147941107	-0.2101086160155	2.74615268311496e-05	-0.194421027309518	0.000107029703703356	-0.192536101220794	0.00012515877863261
ERMN	black	-0.0875168156522812	0.0835351169985389	0.0875168156522812	0.0835351169985389	-0.177037466948194	0.000428583002763889	-0.0335051103775086	0.50833362279472	-0.220033069435866	1.10001578661508e-05	0.097407340037688	0.0539805346900358	-0.135311492278873	0.00730033037440837	0.296860936126113	2.04190773788001e-09	0.249461566669798	5.65556020310988e-07	0.0744560745991446	0.141158507694939	0.145851807603673	0.00380383538275313	0.15124839872855	0.00267954731219113	0.127300722839913	0.0116474948122453
ESRP1	black	0.159217631221709	0.00156432387068036	-0.159217631221709	0.00156432387068036	0.465646125039319	1.72379823280176e-22	0.386903913543368	1.90350514063308e-15	0.0528752246849997	0.296363488890272	-0.345562304505704	1.95140338270061e-12	0.204808709751489	4.39925697388929e-05	-0.386998940599341	1.8712248878581e-15	-0.352390263837393	6.64687578368082e-13	-0.0820026812888843	0.104992620590483	0.00217356617097792	0.965783611207396	-0.00321688569067073	0.949378029067371	0.0180377049843928	0.72182796238527
ETHE1	black	0.0724553577573	0.152188404178838	-0.0724553577573	0.152188404178838	0.619204338331522	7.26596676426161e-43	0.385113253549752	2.62468171740885e-15	0.187884993016606	0.00018297900210318	-0.460626378859571	5.525655507079e-22	0.187163366257865	0.000193929148823218	-0.384748705997607	2.80140971370107e-15	-0.37624497511212	1.2519660892363e-14	-0.202866871180464	5.21270682388977e-05	-0.031362581268663	0.535839433929191	-0.178982579528576	0.00036922678738499	-0.139946622831324	0.00550957358475246
EVC2	black	-0.00599751809257828	0.905777143683339	0.00599751809257828	0.905777143683339	-0.364408159186102	9.36472371558093e-14	-0.209645424873077	2.86298132404657e-05	-0.101939240229715	0.0436844554633298	0.261760797764442	1.45626036490934e-07	-0.0647258637287776	0.200983162885934	0.277815389077472	2.22686319672336e-08	0.310108294273726	3.48292910774161e-10	0.11240644883932	0.0260487349190122	0.0216334802100107	0.669376993390872	0.13906323484414	0.00581683931848933	0.109388433384343	0.0303596766249383
EVI2B	black	-0.31526325842218	1.70812596536713e-10	0.31526325842218	1.70812596536713e-10	-0.0374817311177714	0.459305695243734	0.216300965471024	1.55949248979391e-05	-0.517917479274077	2.76031541031911e-28	-0.195497036966374	9.78187589858631e-05	-0.664512670791735	2.75464418836134e-51	0.817760122979915	1.34293042509465e-95	0.377645761688105	9.8126711721327e-15	0.0610392441896164	0.227902093685638	0.191665738661422	0.000134469361075233	-0.0690318219819548	0.172560238326922	0.2816937279998	1.38881246041573e-08
EXD2	black	0.0563883771135136	0.265384750469216	-0.0563883771135136	0.265384750469216	0.302133258384303	1.02087200755155e-09	0.376589113351979	1.1793592360122e-14	-0.098862323472922	0.0504749062774142	-0.266329319432973	8.64110723373586e-08	0.154794376388927	0.00211541844429706	-0.341476708458616	3.67137281883998e-12	-0.306874286417756	5.4079268485258e-10	-0.1533455515471	0.00233131895173335	0.135879033671842	0.00705615397210148	0.164530051942703	0.00107762845217352	0.120422390840436	0.0170645439150437
FABP5	black	0.0679135759606306	0.179636240081753	-0.0679135759606306	0.179636240081753	0.13582085530115	0.00708084388750889	0.0191574271028679	0.705340607978065	0.159273048713326	0.00155834386542849	-0.0839611371053068	0.0969206484651346	0.1129807914281	0.0252909961582706	-0.280223820688967	1.66238170116647e-08	-0.149875207771464	0.00293255273366931	0.232601149454509	3.24681627453827e-06	-0.121655245272356	0.0159561749960372	-0.13004908565516	0.00994968824337867	-0.128265377801637	0.0110244512407704
FADD	black	-0.109524983840505	0.0301521973965984	0.109524983840505	0.0301521973965984	0.0321390544392177	0.525785449669156	0.0480715931318458	0.342479011619098	0.0124205108728712	0.806349805705313	-0.0365108608370559	0.471026397219915	0.00104266949250707	0.983582383499795	-0.202239466153398	5.50455385236484e-05	-0.120760416213379	0.0167541467330882	0.153998190107102	0.00223169090478016	-0.0351888198327961	0.487247486582028	-0.0164859197758227	0.74489022711876	-0.0448551874518624	0.375780725148126
FAM117A	black	-0.0715167172295242	0.157583082691461	0.0715167172295242	0.157583082691461	-0.068726180842373	0.174473311480593	-0.14361247344257	0.00438452406290421	-0.0294018706451012	0.56164906669481	0.0230212668994946	0.649539164994918	-0.213978528001288	1.93192109174438e-05	0.486885872824705	1.00246664411269e-24	0.412760003858932	1.47088129473436e-17	0.00639768182203829	0.899522618576799	-0.120322391399117	0.0171573282002783	-0.148333582908188	0.00324232605153595	-0.0416511110414501	0.410864437383058
FAM135A	black	-0.0747159648754899	0.139771849084656	0.0747159648754899	0.139771849084656	0.182523437724791	0.000280360557055459	0.307375104389922	5.05349074477979e-10	-0.154136700586122	0.0022110531727982	-0.159745250726013	0.00150823352297086	0.0308071938394042	0.543089433976238	-0.315504080734961	1.65165160169737e-10	-0.314516768017012	1.89538597209176e-10	0.0589938992920963	0.24389566536033	0.324923587787665	4.32966332987383e-11	0.129108542755187	0.0105042248849315	0.15851469398545	0.00164202538940081
FAM136A	black	0.000966610730308066	0.984779835592285	-0.000966610730308066	0.984779835592285	0.0819196508894161	0.1053462431886	-0.00399715975620596	0.937122256348627	0.137033454071729	0.00658190179561512	-0.0773094893294875	0.126500274070491	0.111162123780737	0.0277577008714476	-0.360514094749621	1.7832668292487e-13	-0.149396829784786	0.00302567004971295	0.264833497338905	1.02625410236323e-07	-0.0868820411304596	0.0858088113259142	-0.0476387488749079	0.346847736007862	-0.127382291632454	0.0115936327755666
FAM162A	black	0.149814209235685	0.00294427953376007	-0.149814209235685	0.00294427953376007	0.673574154830658	3.75986296570629e-53	0.421477343144169	2.58898829831023e-18	0.242834246906525	1.14146376135403e-06	-0.505047040851414	9.15903389127295e-27	0.247911114006011	6.67737794224003e-07	-0.457856664406878	1.04222976496972e-21	-0.409748790248058	2.649193779517e-17	-0.254091255558189	3.42169919020616e-07	-0.0970468827785649	0.0548796339475502	-0.181536062772714	0.000302889991007477	-0.13340184295025	0.00817833761494255
FAM78A	black	-0.139817522157876	0.00555354802982665	0.139817522157876	0.00555354802982665	-0.179531504370938	0.000353917057704768	-0.216740438688163	1.49716556838476e-05	-0.0734649524145488	0.14654351021245	0.0140854732829912	0.781011324067881	-0.412332118039855	1.59972762147712e-17	0.640132809200749	1.40418860135291e-46	0.491476920738508	3.14064807025479e-25	0.0760496015255829	0.132819888020968	-0.156868506780201	0.00183802915009065	-0.213016835666676	2.10962893486138e-05	-0.017591557801216	0.728433801483103
FAM83H	black	0.0943510668267538	0.0620056441577802	-0.0943510668267538	0.0620056441577802	0.184327434964856	0.000243185396141553	0.090346575697528	0.0739837131122388	0.123188541447758	0.0146660490927251	-0.0951926409879535	0.0597034426940196	0.129395123787572	0.010332426512164	-0.328471673334797	2.58316268927962e-11	-0.326657476063969	3.36670669878246e-11	-0.0208337520618726	0.68091516960974	-0.0811158418839337	0.108818497042521	-0.10028238663093	0.0472387211789094	-0.123290213462635	0.0145838348755921
FARP2	black	0.00330884282987008	0.94793298072325	-0.00330884282987008	0.94793298072325	0.231062582945042	3.78406540629186e-06	0.293280204950513	3.24381527146604e-09	-0.114579073545197	0.0232815834304913	-0.201474960931151	5.88102608535218e-05	0.0445688697793523	0.378838724966084	-0.243662661319294	1.04667817840095e-06	-0.236071442616171	2.2897155772922e-06	0.00830414063690515	0.869816658333662	0.143456433035173	0.00442782602712802	0.116329190421623	0.0212410892094899	0.267491677423084	7.55469302797439e-08
FASTKD2	black	-0.0385293577144735	0.446842997008236	0.0385293577144735	0.446842997008236	0.0958380467580512	0.0579861273859423	0.0283729251190369	0.57542890946585	0.104069139915006	0.0394483766896145	-0.157635982005049	0.00174412840412276	-0.0196850253494956	0.697618947262699	-0.295214359585218	2.52824350888014e-09	-0.227293491025078	5.48206020763566e-06	0.127802459226057	0.0113196580897633	-0.0714935469368333	0.15771805215842	-0.109839759402163	0.0296785365190591	-0.0567162896255154	0.262611016477177
FBXO45	black	0.0382923711128614	0.449645326515445	-0.0382923711128614	0.449645326515445	0.0177794263977303	0.725649659287704	-0.0516276684247002	0.307922245003301	0.135000523228055	0.00743729879115848	0.015390414509821	0.761311079793994	0.138241075825657	0.00611654327789291	-0.350105638663043	9.55833668397653e-13	-0.208734938669526	3.1064828798313e-05	0.129998385617263	0.00997890462752318	0.0396419687760834	0.433819645002689	-0.00932771184513682	0.853940097114838	-0.148474538055536	0.00321281623690262
FCHSD2	black	-0.189352233524262	0.000162476312255797	0.189352233524262	0.000162476312255797	-0.141872548290217	0.00488971239520758	0.206186203868664	3.89661932153031e-05	-0.564503670582506	2.27791086288944e-34	-0.0974585822240722	0.0538537196621007	-0.554723218393819	5.18568761138353e-33	0.730814914776542	1.14862193404714e-66	0.429273280295436	5.24324870660703e-19	0.0266198868479876	0.599265614043422	0.254258581364795	3.35949626131308e-07	0.1035599981568	0.0404280355078328	0.463308885576543	2.97218765430185e-22
FERMT3	black	-0.305029210344747	6.93440602370032e-10	0.305029210344747	6.93440602370032e-10	0.136171546175776	0.00693317976464482	-0.0476671142881727	0.346560364726994	-0.0558162320255699	0.270272380952884	-0.296461647095694	2.15074876296401e-09	-0.637348955246291	4.55022055085546e-46	0.731803170745661	6.25824421410842e-67	0.26715836433032	7.85196106593422e-08	-0.0305771021310868	0.546107232070519	-0.245753282010986	8.39845603580981e-07	-0.493351405637277	1.94545675877908e-25	-0.133304543789046	0.00822549413382066
FGD3	black	-0.0327690832341397	0.517698868628432	0.0327690832341397	0.517698868628432	-0.121585952412835	0.0160167561789027	-0.242388484916574	1.19581728659154e-06	0.04665522524449	0.356905194975297	0.0219066481069356	0.665453407431963	-0.324882816359632	4.35526621144185e-11	0.652204928716053	7.42663161999967e-49	0.495907770028299	1.00759295320226e-25	-0.0800476895404664	0.113571460079381	-0.172570806345193	0.000600040042542001	-0.261716221113548	1.46362479398529e-07	-0.117580197459717	0.0198793318469041
FLI1	black	-0.182111393797373	0.000289565191716936	0.182111393797373	0.000289565191716936	-0.117395507279904	0.0200754683433352	0.00962406629709987	0.849354042786228	-0.318160755118205	1.13754619634318e-10	-0.100637757102449	0.0464566315897138	-0.562208365953073	4.78760430042319e-34	0.781343778738369	7.27698154501137e-82	0.462746821833932	3.386109741384e-22	0.0729952995776424	0.149149283455193	0.0401234256053331	0.428252551940554	-0.13258781260281	0.00858039512090631	0.162939511342114	0.00120625659567324
FMNL1	black	-0.289130274714004	5.5026131242761e-09	0.289130274714004	5.5026131242761e-09	-0.0334279864438216	0.50931078328844	0.0953465047842209	0.0592902683121739	-0.396808200527842	3.10662747442249e-16	-0.207019286755238	3.61952017972602e-05	-0.728320288981831	5.25667943420552e-66	0.866816043995531	6.32057358735472e-120	0.397416704682485	2.7736561438809e-16	0.00184459028691759	0.970959884476116	0.0659449559601524	0.192611438651452	-0.210986680504791	2.53696721988963e-05	0.154578167433592	0.00214643287863635
FMNL3	black	-0.0715284857879208	0.15751456295583	0.0715284857879208	0.15751456295583	-0.239942011289312	1.54116426794853e-06	-0.181114134193431	0.00031302314411602	-0.161852995837869	0.00130208981107155	0.0603920777823133	0.232880006579941	-0.407964472523847	3.74386438576168e-17	0.746077087906105	7.1072537947816e-71	0.585650032263481	1.83421771534688e-37	0.103688043629618	0.0401797443073709	-0.170576521281264	0.00069550581710672	-0.151006214647949	0.00272267253421887	0.154756019513763	0.00212089055909924
FNBP1	black	-0.154421098867986	0.00216922365255657	0.154421098867986	0.00216922365255657	-0.13333156373262	0.00821237453641679	0.191375436982475	0.000137716732868421	-0.479061029542967	6.96335695288766e-24	-0.039019658127208	0.441076809164217	-0.352602692437921	6.42515198429644e-13	0.607663966055282	6.1947126401437e-41	0.380510334083191	5.94052218307706e-15	-0.0123033431764483	0.808140928898833	0.2140435335112	1.92043619831913e-05	0.184594618420137	0.000238088377905225	0.415765694155456	8.12694093620126e-18
FNDC1	black	0.0744716339078492	0.141075194846955	-0.0744716339078492	0.141075194846955	-0.329220224005458	2.31450044663967e-11	-0.141108369602819	0.00512772261502395	-0.152206587263308	0.00251495380088153	0.196676774330193	8.8578957003536e-05	-0.125827365994804	0.0126591964621653	0.32789687272647	2.80987686091311e-11	0.34491342864427	2.15877982912034e-12	0.0391208348664225	0.43989222672167	0.0263566192782158	0.602883508691652	0.12764361138202	0.011422555913528	0.165459170565007	0.00100846351474426
FUCA2	black	0.045889505310489	0.364860791680123	-0.045889505310489	0.364860791680123	0.0886909871055931	0.0794575992038882	0.0863959412943689	0.0875834362840615	0.0253420136096003	0.616917144887126	-0.0724689141420821	0.152111530216015	0.0588380858031621	0.245145463276127	-0.308799208393182	4.16461120428244e-10	-0.241649055865366	1.29148970079255e-06	0.0225793632048163	0.655830021251079	0.0225109985034374	0.656805438344108	0.00591471937116552	0.907072020907462	-0.0964118205261052	0.0564939426585251
GLIPR1	black	-0.215731971183313	1.64385421955454e-05	0.215731971183313	1.64385421955454e-05	-0.118603675441891	0.0188223524007453	0.157582243193875	0.00175055747241035	-0.481159365816113	4.16114179683198e-24	-0.118877913314636	0.0185475925629011	-0.593409366608198	1.17566416087576e-38	0.645831152787406	1.21793651607783e-47	0.256490720126158	2.62692094631581e-07	0.0902690828749247	0.074232892174034	0.237086723709301	2.06521237816928e-06	-0.0332534464116607	0.511525819065337	0.256409068347984	2.65077220027354e-07
GMFG	black	-0.228194900753024	5.01985273037176e-06	0.228194900753024	5.01985273037176e-06	0.0409783899323804	0.418469322811424	-0.129587042773438	0.0102187728730808	0.0106936563178622	0.832845527298594	-0.189426726031792	0.000161495118325458	-0.56873364214813	5.70712589894594e-35	0.728315615440473	5.27159532931825e-66	0.352260108119377	6.78640487247405e-13	-0.0721990919111784	0.153647154730404	-0.180947457244993	0.000317112527865577	-0.478044384992371	8.92488493835433e-24	-0.169490415643649	0.000753232319304394
GMIP	black	-0.170680707576779	0.000690189229963104	0.170680707576779	0.000690189229963104	-0.0480829923485687	0.342364434292521	-0.0116380698766309	0.818329586666517	-0.196633310905953	8.89042698885342e-05	-0.117569793048682	0.019890336618282	-0.455271779901787	1.8745462603942e-21	0.66971470604699	2.38523990793041e-52	0.374534480915164	1.68306295439848e-14	-0.0840392590385832	0.0966092138768917	-0.0108930145172469	0.829776419975729	-0.157520319211892	0.00175799268916459	0.108747390808125	0.0313501054630154
GMNN	black	0.0817908382307446	0.105896712795206	-0.0817908382307446	0.105896712795206	0.183610595831951	0.000257368711295269	-0.000708886094083951	0.988837632526769	0.263282684095653	1.22518878260591e-07	-0.08215235039236	0.104357558360651	0.279256705126325	1.87007727016458e-08	-0.485635182817538	1.3711008903776e-24	-0.266639487555054	8.33730122576198e-08	0.320318850361565	8.37978748800154e-11	-0.139147306793783	0.00578694807250079	-0.0664262365903094	0.189377668633999	-0.22807645883072	5.07839109002954e-06
GNAI2	black	-0.305551411333571	6.46435548674692e-10	0.305551411333571	6.46435548674692e-10	-0.0321174398853337	0.526064015089757	0.144544811374304	0.00413366952071192	-0.454973280413723	2.00537675594165e-21	-0.227774269046833	5.23070899755071e-06	-0.754665724424058	2.22998657810762e-73	0.809661475558064	2.73170228337733e-92	0.275166022873422	3.06163866323234e-08	0.0667917352171283	0.186948609862487	0.052644812796746	0.29847621498488	-0.1960186490744	9.36269232615986e-05	0.186191783170548	0.000209643133756863
GNB5	black	-0.128681506922836	0.0107649193434046	0.128681506922836	0.0107649193434046	-0.231379991162945	3.66671194620107e-06	-0.0145876532136198	0.773412738226057	-0.289995100750227	4.93224611412243e-09	0.0667490438332414	0.187231143356321	-0.300702409533148	1.23389464939413e-09	0.514519092176145	7.06073940938169e-28	0.452677188894168	3.36211734886936e-21	0.0573331858900485	0.257447039391595	0.150407630268718	0.00283198457527205	0.0833742984936311	0.0992857331736065	0.263819917748144	1.15239719594039e-07
GNG2	black	-0.0359799884361269	0.477504151092025	0.0359799884361269	0.477504151092025	-0.186958818869083	0.000197142824278014	-0.0153782932814089	0.761493384279435	-0.240782879435905	1.41289630190381e-06	0.0843083399317817	0.095542617169225	-0.225650221603208	6.43100019625857e-06	0.562147274058828	4.88280941563516e-34	0.334832257492682	1.00627234760442e-11	-0.158208803180169	0.00167693001763526	0.189992199589364	0.000154225961895368	0.0692411778930424	0.171258882312061	0.141593792376922	0.00497535494664284
GNG7	black	-0.0204978095183661	0.685784489056372	0.0204978095183661	0.685784489056372	0.113469205933136	0.0246616503137802	-0.161195394077443	0.00136344233932076	0.248785151217615	6.08138680770302e-07	-0.0915088790514891	0.0703273722979625	-0.0385793591120035	0.446253005397856	0.296116832010954	2.24925375312654e-09	0.330709796406121	1.85848913487752e-11	-0.228327164654561	4.95524388527693e-06	-0.290952048335802	4.36788533183364e-09	-0.281567030547963	1.4105620742865e-08	-0.202479437401003	5.39115218332941e-05
GOT2	black	0.148351506075435	0.00323856012492257	-0.148351506075435	0.00323856012492257	0.193579364555521	0.000114796390264956	0.226050549891828	6.18635685335442e-06	0.0168014007295549	0.740182360181749	-0.137714088188299	0.00631586153967963	0.271960874814864	4.47984830391453e-08	-0.436041407340422	1.26697761164174e-19	-0.237336350152142	2.01332978198296e-06	0.0933196809947502	0.0649263832414063	-0.0137488874458038	0.78611600592112	0.152297273828518	0.00249986333454746	0.117143674498096	0.0203456184203032
GPR183	black	-0.0708818392558303	0.161312948499164	0.0708818392558303	0.161312948499164	-0.113629012128449	0.0244586881381245	-0.019652178031722	0.698098784468837	-0.191784430606217	0.000133162462531576	-0.00284513483957297	0.955221500658552	-0.344943567517214	2.14868789449944e-12	0.540169188112063	4.50213021640376e-31	0.347330832679059	1.48008187785341e-12	-0.0671376316720726	0.184671010285911	0.0507294180073502	0.316426230695073	-0.0977989400155876	0.0530176698462443	0.0585892300805409	0.247150834111999
GRAMD1A	black	-0.378993690425927	7.75339372016029e-15	0.378993690425927	7.75339372016029e-15	0.153621821493291	0.00228866009746297	0.226533972532343	5.9027508925043e-06	-0.328505169375225	2.57051602513561e-11	-0.368029181870616	5.10453727801664e-14	-0.686981767993829	4.90408189743879e-56	0.671556967058473	9.90943898203083e-53	0.0916399356702288	0.0699245271730347	-0.156381432103055	0.00189999966368185	-0.0157341127296458	0.756147352874334	-0.271845047871686	4.5414788153448e-08	0.119217593411779	0.0182121182193608
GRK6	black	-0.140941974773301	0.00518091061871218	0.140941974773301	0.00518091061871218	-0.204989687285382	4.32988782539468e-05	-0.20428720905689	4.605069206341e-05	-0.0439454037803826	0.38555020250113	0.0737533396739384	0.144960731573593	-0.301631999191021	1.09107945977325e-09	0.522955151983678	6.7267143632698e-29	0.404025851672098	7.97457181593162e-17	-0.0243809640453895	0.63033992249655	-0.00482819196163441	0.924085593167047	-0.0912417831788839	0.0711542507293134	0.0308646621018429	0.542336994715843
GTDC1	black	0.0672445472690328	0.183971166483429	-0.0672445472690328	0.183971166483429	-0.125248806038691	0.0130771875503337	-0.0245040131058602	0.628614397082288	-0.0954157292309705	0.0591051506135657	0.076687141007263	0.129592202882418	-0.0148560785468082	0.769359943868939	0.208364919513419	3.21093806625012e-05	0.188700716130248	0.000171299228420669	0.0365153254789604	0.470972124837907	0.103815413602153	0.0399340423670613	0.0867252957173576	0.0863778586704483	0.0792044548399952	0.117437426303567
GTF2A2	black	0.0261115101337345	0.606260640458395	-0.0261115101337345	0.606260640458395	0.165831776751631	0.000981894657102215	0.0860041581526935	0.0890350991317916	0.0922690587088059	0.0680168991502997	-0.145223681445957	0.00395925479507042	0.0761158231658772	0.132481767908459	-0.297525859336409	1.87241212525859e-09	-0.176787327166877	0.000436829706008286	0.180405624089034	0.000330753083446534	0.0492466307981147	0.33079689601712	-0.101984288358445	0.0435910497623808	-0.111803501008727	0.0268651680452201
HCLS1	black	-0.271660892805163	4.64115534731846e-08	0.271660892805163	4.64115534731846e-08	-0.0883951897698367	0.0804693005599393	-0.0311452952383671	0.538670083858209	-0.287738507392926	6.55712954070935e-09	-0.0886772274924255	0.0795044309855669	-0.61561848550159	2.94968531741214e-42	0.838261634432351	9.12546633592462e-105	0.474035201759439	2.35592048071397e-23	0.0639299398826257	0.206589751939484	-0.00548536782293036	0.913790458016091	-0.225616153948783	6.45223957040892e-06	0.0403378565681543	0.425786473955884
HDAC7	black	-0.218646032401742	1.25326251584285e-05	0.218646032401742	1.25326251584285e-05	-0.0196858966925859	0.697606220226375	0.013763602701899	0.7858926401069	-0.210584619839501	2.63080547706125e-05	-0.17195669490203	0.000628057510993057	-0.586500824848936	1.36203421292736e-37	0.686252138208704	7.10478547248277e-56	0.333841025838682	1.1672001108164e-11	0.0849548721410262	0.0930182408146265	-0.123572356228281	0.0143578044532655	-0.296663620697306	2.09500793458338e-09	0.0541665005185223	0.28470811212451
HIBADH	black	0.0112654027745892	0.824050485013341	-0.0112654027745892	0.824050485013341	0.0765661962892244	0.130199803706761	0.257794515742827	2.2729247772011e-07	-0.169049748265838	0.000777893230975518	-0.0916448565108669	0.0699094381965143	0.146941682494594	0.0035472160007343	-0.294594579881256	2.73899037930194e-09	-0.230976100856808	3.81665643901899e-06	0.0509870864174372	0.313971256704002	0.248583358634893	6.21427336256698e-07	0.272844913804981	4.03534870297882e-08	0.163753442652388	0.00113876591618286
HIRA	black	-0.00391425268098122	0.938423825201972	0.00391425268098122	0.938423825201972	0.0520228357864601	0.304229249265936	0.00717210459998992	0.887436432107481	0.0950129609802811	0.0601889505280738	-0.0533466483998768	0.292071971413311	0.0814853436390685	0.107211303522389	-0.319928610823692	8.85755165350852e-11	-0.200727467965231	6.27250530186708e-05	0.165456190617256	0.00100867864819802	-0.0298700346829825	0.555432367785854	-0.0263254303312405	0.603312763717785	-0.102825587371977	0.0418772851565958
HNRNPAB	black	-0.0899604753542612	0.0752320097570435	0.0899604753542612	0.0752320097570435	0.195263035753095	9.97560615523722e-05	0.36307007891703	1.16961358767321e-13	-0.221377292731333	9.68627849126167e-06	-0.19926936584452	7.10789899372769e-05	0.0383801030632393	0.448606754532341	-0.377761473565174	9.61666244471576e-15	-0.285923445769155	8.22992805262678e-09	0.213301339015237	2.05550350049976e-05	0.218923909684012	1.2210215985009e-05	0.16013889058104	0.00146759506694837	0.120824876489536	0.0166955189191681
HOPX	black	-0.0467135054008043	0.356304172806011	0.0467135054008043	0.356304172806011	-0.284116813889692	1.03020544857715e-08	-0.358465206732126	2.49384953576933e-13	0.147642662386663	0.00339056377980992	0.221178795675709	9.87042587554068e-06	-0.0797537171707584	0.114907731874133	0.230721511506382	3.91416237347927e-06	0.308121626387736	4.56673298681183e-10	0.0727541278353981	0.15050099295926	-0.134739504770117	0.00755403364034529	-0.114182636117054	0.0237666676423183	-0.19522203239884	0.000100099222624748
HPDL	black	0.182417042149411	0.000282710806053628	-0.182417042149411	0.000282710806053628	0.190752935242924	0.000144929858900955	-0.049309845218135	0.330175790100628	0.358997343217097	2.28634415955439e-13	-0.0684085495280657	0.176478102336817	0.32699529851863	3.20508015287649e-11	-0.53275030288616	4.03495863832093e-30	-0.26922115648266	6.17845133892493e-08	0.0784193667721418	0.121128592124845	-0.246540933451137	7.72596396672792e-07	-0.126431186278125	0.0122355627912821	-0.259994360625138	1.77722339996435e-07
HVCN1	black	-0.00430703798258735	0.93225894769696	0.00430703798258735	0.93225894769696	-0.12744396986215	0.0115530512979171	-0.107864563169287	0.032759208421472	-0.129425720931395	0.0103142322550588	-0.0375735212592042	0.458206054671591	-0.349315809764782	1.08299782852879e-12	0.694104649268722	1.24044440768428e-57	0.618098081806788	1.12163386705453e-42	0.00688119430074666	0.891973679769256	-0.0839839557340529	0.0968295989896807	-0.129245936640534	0.0104215472137759	0.0558239138752991	0.270206353089259
ICAM3	black	-0.0678680203522004	0.179928993468907	0.0678680203522004	0.179928993468907	0.083490464832425	0.0988139517763515	-0.232679258875927	3.22158378083177e-06	0.216115128188446	1.58658279745105e-05	-0.129644071474751	0.0101852150460737	-0.341100194173872	3.88975612481215e-12	0.608617420644679	4.32018399098181e-41	0.384955787773846	2.69963536513482e-15	-0.176342523136229	0.000451859721010638	-0.319169333951033	9.86432243047826e-11	-0.46420820290759	2.41133175765577e-22	-0.273175060711112	3.88053277060732e-08
ID1	black	0.0051069316665519	0.9197172861455	-0.0051069316665519	0.9197172861455	-0.0716453806955094	0.156835189723875	-0.18044388153034	0.000329772294845019	0.193907579580867	0.000111706744559164	0.131194178913415	0.00930972423863382	0.146058210894044	0.00375398294860703	-0.298656774482874	1.61499236645962e-09	-0.122806297140358	0.0149787925762867	0.104626041551953	0.0383998844902058	-0.0462104796726434	0.36151262448075	-0.0574433839197321	0.256532022000709	-0.201443012746666	5.8972755311588e-05
IL21R	black	-0.0941807568854799	0.0624803337308609	0.0941807568854799	0.0624803337308609	-0.221617380044591	9.46791456632357e-06	-0.184601535013192	0.000237957766648512	-0.157143850779633	0.0018038211343818	0.0172388031993979	0.73367112022544	-0.476146134661114	1.41544321943286e-23	0.658922844470939	3.61603534479861e-50	0.545678931986951	8.5239191615663e-32	0.108567563472057	0.0316328548218084	-0.0708252392798809	0.161648667086272	-0.166384347111625	0.000943680290265189	0.035270120121511	0.486241358614353
IL23A	black	-0.170105244336014	0.000720031886080825	0.170105244336014	0.000720031886080825	-0.216662786639781	1.50800341527114e-05	-0.178374145668877	0.000386915754243396	-0.116899519094625	0.0206105431523116	0.118898260795874	0.0185273463919371	-0.375474379032938	1.43080527609995e-14	0.578889052217447	1.89343867755922e-36	0.288216015199916	6.1749802274909e-09	0.00725293357215378	0.88617641052357	-0.0274904632091438	0.587372307188785	-0.12977740626595	0.0101071369484159	-0.0180933362212583	0.721005698770277
IL27RA	black	0.0385965841925749	0.446049860383811	-0.0385965841925749	0.446049860383811	-0.203326620038075	5.00818843751913e-05	-0.289490406352792	5.25773105675639e-09	0.0599393051354038	0.236408039272827	0.0979779594891067	0.0525822822872205	-0.247789023666904	6.76496551549157e-07	0.46100905869687	5.0595307142733e-22	0.470170185595855	5.93382692669631e-23	0.0133279967117305	0.792512147350087	-0.186567664327121	0.000203427568255653	-0.227571384768544	5.33540652494937e-06	-0.119961984098414	0.0174953990485421
INCA1	black	0.0838872753093759	0.0972158349673594	-0.0838872753093759	0.0972158349673594	0.327949604213212	2.78829524804698e-11	0.178306474770878	0.00038893116335576	0.156569326956792	0.0018758707902657	-0.231482505666229	3.6295582411854e-06	0.194071217146285	0.000110195699708904	-0.36002508705444	1.93230029486139e-13	-0.244857810132822	9.23121945131617e-07	-0.0788343858129909	0.119166233000645	-0.0910085090648606	0.0718829023968497	-0.102366349461392	0.0428055953970977	-0.0836384664574377	0.0982154635289505
INPP5D	black	-0.0174166839284034	0.731028578726691	0.0174166839284034	0.731028578726691	-0.263524136447746	1.19194144499028e-07	-0.172515861397936	0.000602498763310329	-0.184614498860374	0.000237713140892595	0.108330617669991	0.0320087379057435	-0.332799433918695	1.36332602546543e-11	0.786589379732145	1.12629601973751e-83	0.683043593918358	3.58037510484414e-55	0.0287494613479248	0.57036782932801	-0.0835818886658802	0.0984439110898201	-0.0298863040819921	0.555216931576688	0.205526655716914	4.13009921483251e-05
INTS12	black	0.0432316498989044	0.393321824918462	-0.0432316498989044	0.393321824918462	0.0952512044304434	0.059545901207418	0.0427685037347305	0.398414932135692	0.0715352360025365	0.157475271527471	-0.0515569158318361	0.308586561959128	0.132968661361019	0.00839014926023841	-0.22373297194925	7.73609354512206e-06	-0.13186373567741	0.0089527171446526	-0.0344894299958108	0.495948821451947	-0.0671900871953444	0.184327404181982	-0.00152489786719148	0.975991256749081	-0.029137276263577	0.565177346343772
IQSEC1	black	-0.286485269303716	7.67229925317689e-09	0.286485269303716	7.67229925317689e-09	0.0648661732971986	0.200006380354263	0.154182402806361	0.00220428197509526	-0.319166514130994	9.86826149466007e-11	-0.30829848593919	4.45827356587513e-10	-0.661867772360019	9.37863237729967e-51	0.746164941819565	6.7082048091315e-71	0.278288220883811	2.10311878166815e-08	-0.125368837445502	0.0129894825073306	-0.0244587490691425	0.629248903473204	-0.2098154045701	2.81957181538893e-05	0.208595286758788	3.14552247548372e-05
ITGAM	black	-0.152425340726953	0.00247869321528257	0.152425340726953	0.00247869321528257	-0.0651768226037109	0.197856052361452	0.0252196922835509	0.618618640638561	-0.246664884242725	7.62495763814238e-07	-0.0931505220861797	0.0654160416517074	-0.521735741699815	9.48774321902458e-29	0.693702992853223	1.53063313209637e-57	0.270771651300026	5.15296069298258e-08	-0.08232027705521	0.10364864930766	-0.0467617860306657	0.355806753748855	-0.17999972608801	0.000341327707409872	0.0913965165939793	0.0706742632677223
JAK3	black	-0.17328797696905	0.000568789207424078	0.17328797696905	0.000568789207424078	-0.106374760174576	0.0352596424353669	-0.0546952825334635	0.280025568493483	-0.242506429410905	1.18119929638668e-06	-0.0820382155798412	0.104841568796624	-0.609589833098088	2.98761004991204e-41	0.749961270788228	5.39756996017574e-72	0.461507442618544	4.51016330656852e-22	0.0570286560472525	0.2599873906021	-0.113637651435903	0.0244477569711211	-0.270845941434017	5.10819727756787e-08	0.0886846319749901	0.0794792265469123
JARID2	black	-0.0705861691565164	0.163072492962006	0.0705861691565164	0.163072492962006	-0.121501848701545	0.0160905566995202	0.0775619383320724	0.125262500269857	-0.319086720685092	9.98036374537699e-11	0.0270906904645112	0.592820259543958	-0.254324658443282	3.33523299620399e-07	0.40005095835241	1.6932911286434e-16	0.170891093974718	0.000679567814948635	-0.0233671028230641	0.644633187642396	0.155813867670906	0.0019746190750432	0.119213275380519	0.0182163493525363	0.241887655196408	1.25984385109921e-06
JAZF1	black	-0.00826164605435098	0.870476967050843	0.00826164605435098	0.870476967050843	-0.137658704663518	0.00633714334224524	-0.124667898928181	0.0135090601385119	-0.0673373212404401	0.183365477385679	0.00848748308461323	0.866968805234149	-0.239730193441781	1.57519243690953e-06	0.501448488863144	2.37496614245816e-26	0.399057823268196	2.04059394902426e-16	-0.0768990763492412	0.12853277608158	0.0137079818432305	0.786737012324188	-0.0754703863782416	0.135805727093828	0.0136212220488981	0.78805459874256
KCNAB2	black	-0.245935293572898	8.23823920372969e-07	0.245935293572898	8.23823920372969e-07	-0.0238594607584376	0.637675226185452	0.079070555727408	0.118060668414433	-0.31140621729302	2.9147337488166e-10	-0.198177585355738	7.80090373397532e-05	-0.585105453864152	2.21814577669055e-37	0.747751396949864	2.35313206762167e-71	0.368853830745703	4.44092070822718e-14	0.0167548008710432	0.740877156595006	0.0203164261320645	0.688418980064782	-0.178609954521686	0.000379968490630224	0.144795069057973	0.00406858117611454
KDM4B	black	-0.0851523401465719	0.0922579512491933	0.0851523401465719	0.0922579512491933	-0.0588109949772559	0.245363217853622	-0.0326996045104802	0.518587490526124	-0.0598357654134233	0.237220088853864	0.0112396090668911	0.824446798660655	-0.104978736937064	0.037748136991965	0.362409250699715	1.30484067872051e-13	0.247500614394062	6.97627143261481e-07	-0.125758769920718	0.0127081314774492	-0.0213917538095992	0.672856494357168	0.0363542192017671	0.472932714160301	0.120908445126856	0.0166197788578847
KDM6B	black	-0.13480633110807	0.00752399219246923	0.13480633110807	0.00752399219246923	-0.196994979502434	8.62311708026102e-05	0.0786602339149141	0.119986642094788	-0.351165543630343	8.07884457347819e-13	0.102121464578224	0.0433076540724134	-0.218831951743558	1.23160277620752e-05	0.390998597635554	9.06336235575485e-16	0.0973823810306866	0.0540423935257899	-0.202405664317527	5.42577776165628e-05	0.233618983360752	2.93233082864196e-06	0.200866104378988	6.19809026492296e-05	0.298677496012075	1.6106121879737e-09
KIF21B	black	-0.156467564375389	0.00188890379394717	0.156467564375389	0.00188890379394717	-0.295256679806052	2.51444168219756e-09	0.0405477693089513	0.423380374159333	-0.430076869442019	4.43696159028781e-19	0.126511280470291	0.0121803201072443	-0.340420890352931	4.31629294668774e-12	0.556361672516798	3.09424182089688e-33	0.419577689574196	3.79676273084099e-18	0.112029131797005	0.0265571071204406	0.208479238927675	3.17831638327632e-05	0.197604352648909	8.18976572689716e-05	0.412840649875776	1.44776596860244e-17
KIF3C	black	0.0139598264309397	0.782915805586633	-0.0139598264309397	0.782915805586633	-0.134604577956865	0.00761501603208618	0.0203634662540633	0.687735385602588	-0.190663643462088	0.000145993113460437	0.0687211418228122	0.174504983426824	-0.0821074144429204	0.104547906400095	0.195647931330856	9.65883254760886e-05	0.107857248611624	0.0327711054038995	-0.000593471345339512	0.990654902547628	0.102568397282254	0.0423950594419217	0.135280855575119	0.00731372367730243	0.128685138711846	0.0107626782874291
KLHL25	black	-0.0628378038072809	0.214465746563185	0.0628378038072809	0.214465746563185	0.130517298905923	0.00968344274354636	-0.154092986958005	0.0022175475050004	0.341875269538441	3.45325228580576e-12	-0.0157391691177995	0.756071465908277	0.117021376297364	0.02047794783628	-0.361807569303525	1.44120064265023e-13	-0.236817961362026	2.12250155406541e-06	0.0972311872427068	0.0544183758771463	-0.23642153714125	2.20978598929003e-06	-0.242528089357401	1.17853345209845e-06	-0.341737970895027	3.52692303545098e-12
KLHL5	black	-0.259706884715602	1.83552335435811e-07	0.259706884715602	1.83552335435811e-07	-0.311004532277268	3.08018174806446e-10	0.0167098087559513	0.741548181617551	-0.514060283650931	8.00881373804488e-28	0.0461634316864427	0.362002190555988	-0.617532113606742	1.39967973374656e-42	0.708134431676406	6.41765946168081e-61	0.356806343280534	3.26612463188301e-13	0.177978272642411	0.00039884522084832	0.210692263353547	2.60536488538028e-05	0.0420295678963101	0.40662228700871	0.314761711894944	1.83183966808245e-10
KLHL6	black	-0.0939402748514255	0.0631557025689689	0.0939402748514255	0.0631557025689689	-0.274162566198931	3.45094542948199e-08	0.0378089928574645	0.455391856792329	-0.427504652315574	7.55995011895349e-19	0.10023713706085	0.0473390923521991	-0.315866598722034	1.57005070352926e-10	0.641965902743032	6.43151075805606e-47	0.534426948461585	2.46974765203576e-30	0.160927178323195	0.00138922019842142	0.166945094975686	0.000906307456546797	0.169135307887051	0.000773047448417615	0.403975232600944	8.05192156984635e-17
KMO	black	-0.209604143204026	2.87361896898532e-05	0.209604143204026	2.87361896898532e-05	-0.108166181632722	0.0322718299083203	-0.091456131880843	0.0704900423029381	-0.191305958102332	0.000138504777558476	-0.0693340869426607	0.170683710478228	-0.544242609687759	1.31931008134433e-31	0.643897578995159	2.80834250289183e-47	0.347088498692629	1.5373826241364e-12	0.0325128081174908	0.520980474059611	-0.075630025553952	0.134977683655617	-0.226661268059663	5.8301589974775e-06	0.0591127120313556	0.242945655375748
KNOP1	black	0.0472503596978773	0.350797713197955	-0.0472503596978773	0.350797713197955	0.294462890328691	2.7859158556446e-09	0.0934976841314729	0.0644143803007052	0.173261686198203	0.000569907652407602	-0.20838057430898	3.20645223187069e-05	0.0746889853144802	0.139915312401861	-0.320221582095395	8.49646812571877e-11	-0.274983347030575	3.12919831378059e-08	0.086325198561151	0.0878441408264696	-0.154324476008193	0.00218335326889587	-0.198570722451609	7.54433787129963e-05	-0.213961713571124	1.93490238295824e-05
KRBA1	black	-0.0312847196688875	0.536852901722693	0.0312847196688875	0.536852901722693	-0.182982290413737	0.000270432031610184	-0.200111911800138	6.61320575104988e-05	0.0348105084409429	0.49194395593332	0.100649691921458	0.0464305553567247	-0.120185106089286	0.0172854260499937	0.245915358122751	8.25564346749561e-07	0.222347593467156	8.83219810296179e-06	0.00489752784501098	0.92299876821802	-0.0682009147588174	0.177797842431468	-0.0562685313347686	0.266403495316802	-0.0045144521861946	0.929005131385403
LAPTM5	black	-0.283103566492982	1.16766726886764e-08	0.283103566492982	1.16766726886764e-08	-0.00496194031779913	0.921989244918767	0.0840907989190942	0.0964041861053992	-0.319111852193943	9.94492322902706e-11	-0.250898501374101	4.84394808679969e-07	-0.6679782894009	5.42742031912157e-52	0.788284792344747	2.85481330725582e-84	0.395874237508976	3.6954122372894e-16	0.0354501884361185	0.484016921468219	-0.00430219400284889	0.932334951458706	-0.228252885644127	4.99142970680468e-06	0.114592978422847	0.0232647258785282
LAT2	black	-0.168124220644535	0.000832137349096323	0.168124220644535	0.000832137349096323	-0.0204095693648904	0.687065654514891	-0.124842403275645	0.0133780252746702	-0.0447234395763206	0.377185960502097	-0.132714245434509	0.00851681624351486	-0.501904500859504	2.10615569891454e-26	0.743592569731619	3.60701677822023e-70	0.473298621023277	2.8119560523355e-23	-0.0959924803354294	0.0575813259605528	-0.207816954835106	3.37175104701096e-05	-0.351177943957547	8.06293541443115e-13	-0.0935883344689947	0.064154914955289
LCP1	black	-0.2888029730745	5.734732857472e-09	0.2888029730745	5.734732857472e-09	-0.108442051313701	0.0318314908178526	0.163927605192464	0.00112478378253273	-0.540527864595425	4.04362574861351e-31	-0.148723690874574	0.00316125032519281	-0.702892273063881	1.14243640011722e-59	0.844409648506783	9.07696475664985e-108	0.407583041228064	4.03007316847205e-17	0.148712170288209	0.00316361801309702	0.111975135629032	0.0266305517928277	-0.0649172396486485	0.199651734088502	0.309157381020087	3.9661809158608e-10
LEF1	black	0.0449619949409533	0.374643873163247	-0.0449619949409533	0.374643873163247	-0.178364879680678	0.000387191142969097	-0.0248547118761454	0.623707626108192	-0.186210048913904	0.000209337029766179	-0.00963743919152503	0.849147217121796	-0.269961787602874	5.66617443622834e-08	0.438999503949775	6.74217800094849e-20	0.390755186639506	9.47485179052733e-16	0.0205074024006134	0.685645263405028	0.0943015079330762	0.062143467535939	0.0280759965053631	0.579434818668436	0.163382525084242	0.00116907889568139
LEO1	black	-0.00197199333615617	0.968955103810981	0.00197199333615617	0.968955103810981	0.0971804303917844	0.0545450822356693	0.135038776794924	0.00742032680693199	-0.0401258563844203	0.428224550284084	-0.0462210181112705	0.361403021615213	0.0761331590215293	0.132393362786406	-0.32404470687801	4.91547951552439e-11	-0.21264519736866	2.18236940096617e-05	0.172148236558197	0.000619191365716397	0.146227796135525	0.00371346665892222	0.0550815154851597	0.27663846966186	-0.0648993140528017	0.199776171844486
LIX1L	black	0.0236650669315084	0.640418629592514	-0.0236650669315084	0.640418629592514	-0.00680162454730164	0.893215327473737	-0.0720342211132766	0.154591236872696	-0.00336039948441407	0.947122874801279	-0.0960891099315845	0.0573292327697272	-0.20490169583511	4.36348505334233e-05	0.425340526856784	1.17952692786358e-18	0.302967481440503	9.13643400644563e-10	-0.109971442463484	0.0294822845954589	-0.159634765314621	0.00151982395548499	-0.178885692307931	0.000371992225418137	0.0138504373693848	0.7845749173616
LRIF1	black	-0.0121766891628845	0.810078194831798	0.0121766891628845	0.810078194831798	-0.086468708813384	0.0873159190020807	-0.113745826153715	0.0243112419615566	-0.00255521149324491	0.959780423954685	0.0690948896998906	0.172167436470397	-0.021055652620159	0.677706065844521	0.161318417470345	0.00135176638178097	0.129243919495785	0.0104227568599389	0.0250665975439029	0.620751068361046	0.138226446160724	0.0061219994808697	0.0301212729769915	0.552110062423889	-0.0870029927623986	0.0853717753935186
LSP1	black	-0.0889106990359425	0.0787128169572942	0.0889106990359425	0.0787128169572942	-0.0295972738939639	0.559050256910455	-0.0881139038002389	0.0814410133256259	-0.111431848484521	0.0273792984981388	-0.0730644405702441	0.148763472435848	-0.422524491213906	2.09420071261826e-18	0.7347716566613	9.93520151355357e-68	0.393446139980638	5.78768848690654e-16	-0.104080729489934	0.0394263125222756	-0.0691280961895188	0.171960885955667	-0.237207942197414	2.03986044298878e-06	-0.0558235422558974	0.270209547018786
LY86	black	0.025667042241204	0.612405944204574	-0.025667042241204	0.612405944204574	-0.0853800071081578	0.0913875693505957	-0.329875365310152	2.10187785522602e-11	0.24360723702651	1.05277667453309e-06	0.0891813174983114	0.0778032585357853	-0.0839977513636154	0.0967745855862901	0.43985737098935	5.60847258481797e-20	0.441735770471926	3.74092006647264e-20	-0.0901910903090832	0.0744843675845093	-0.348275592667685	1.27596233539811e-12	-0.278882781047847	1.95692968288595e-08	-0.194100273532225	0.000109929406670145
LY9	black	0.0491958672330483	0.331296212288625	-0.0491958672330483	0.331296212288625	-0.184039068962741	0.000248800821837874	-0.268414968331176	6.78684668832436e-08	0.105494498804712	0.0368119508687005	0.0911790147275065	0.0713497176949101	-0.124818844484599	0.0133956499183506	0.416359298438438	7.22330192501042e-18	0.53215547757629	4.79938587195144e-30	-0.0386923887071376	0.444920941965824	-0.149640336769158	0.00297794033939141	-0.11433694407809	0.0235768266692867	-0.0227670396511439	0.653155290570933
MAD2L1BP	black	0.0648137004615094	0.200371271516407	-0.0648137004615094	0.200371271516407	0.326185584843409	3.60584438279598e-11	0.0703149134735208	0.164699390981281	0.316359221984051	1.46542612929756e-10	-0.195301670901823	9.94337327640333e-05	0.277122071673891	2.42112333374173e-08	-0.48063175478941	4.73785554949954e-24	-0.331333137536465	1.69483495034826e-11	-0.049137562835952	0.331870299759281	-0.197979515173051	7.93325837166513e-05	-0.16101111503872	0.00138110541999403	-0.248744789840299	6.10774579154538e-07
MAP4K4	black	-0.198606665725566	7.52128175005383e-05	0.198606665725566	7.52128175005383e-05	-0.0746440919163582	0.140154282339544	0.194059426044409	0.000110303934428353	-0.495518558871508	1.11415164780798e-25	-0.15300462028118	0.00238496157333523	-0.622297577459052	2.13821834145645e-43	0.749821040341658	5.92890573703607e-72	0.357597202965971	2.87250597967727e-13	0.0800396384475432	0.11360789378233	0.144482996238907	0.00414989100251495	-0.040366835372452	0.425453835659021	0.325836862904336	3.79312371153021e-11
MAPK7	black	-0.129162246493176	0.0104718393658595	0.129162246493176	0.0104718393658595	-0.0293014315562018	0.562987139351935	0.0155390819450723	0.7590761832546	-0.0371813212076468	0.462914864646519	0.0408074624194671	0.420414670396438	0.00203768342523304	0.967921497514761	-0.205465305206007	4.15247686474786e-05	-0.258482158994055	2.10519560525136e-07	0.0921740752661658	0.0683021454762897	0.0756735985179643	0.134752348621452	0.0253233015815804	0.617177297726599	-0.0730671034722696	0.148748628472233
MEF2C	black	0.00770857805389964	0.879078940299965	-0.00770857805389964	0.879078940299965	-0.316820266235982	1.37367605666858e-10	-0.0131978621172225	0.794492601299179	-0.382961441031893	3.85135355331576e-15	0.169080072555282	0.000776172570316177	-0.212685321323653	2.17440293007904e-05	0.61345366013998	6.8132213680071e-42	0.624533604104141	8.75615870957844e-44	0.0399927195588438	0.429759798501116	0.185137275752102	0.000228042031706731	0.237441342412425	1.99188276298944e-06	0.39302321566178	6.25574186828037e-16
METTL15	black	0.0642893776088637	0.204043976128369	-0.0642893776088637	0.204043976128369	0.342060589986765	3.35619340229056e-12	0.232126683096055	3.40419258443445e-06	0.0868600027322612	0.0858886365616046	-0.215738209773921	1.64290620013869e-05	0.177240299594761	0.000422002500430548	-0.364748252029021	8.84879442880022e-14	-0.332397622613082	1.44728264930929e-11	-0.0271856193818057	0.591524516475596	0.0164523486048375	0.745391766659251	-0.0224599504763831	0.657534163989284	-0.0372224071815313	0.462420323704863
METTL2A	black	0.117669857290937	0.0197847176445121	-0.117669857290937	0.0197847176445121	0.204452214686682	4.53898531284285e-05	0.0549682427513649	0.277628927654288	0.199528613725818	6.95208725592667e-05	-0.0985631518505161	0.0511797784107335	0.174014167982718	0.000538689270663922	-0.36287440035888	1.20815757063433e-13	-0.268682489171475	6.57881826867294e-08	0.00174692235943998	0.972496885587815	-0.078913982595376	0.118792723122163	-0.123539497366888	0.014383969035556	-0.135849301513974	0.00706876215896073
METTL2B	black	-0.0594379424185859	0.240358423940581	0.0594379424185859	0.240358423940581	0.1577706971714	0.00172810663744626	0.210077124869809	2.7539502897017e-05	-0.0748290064527015	0.139171978383582	-0.153251266941024	0.00234604264029011	0.0178882245121505	0.724038959169248	-0.256841857449513	2.52668319806583e-07	-0.248531426478955	6.24892072637183e-07	0.059097665905374	0.243065818580236	0.181643484010326	0.000300359453784814	0.0391905502663794	0.439077054573992	0.0343256471107837	0.49799836811195
MFNG	black	-0.0995355853113509	0.0489182468763821	0.0995355853113509	0.0489182468763821	-0.213334855840811	2.04921450968769e-05	-0.309806053162508	3.62995899309888e-10	0.0780606056786986	0.122845157492092	0.0690809160108252	0.17225441065757	-0.281030929825815	1.50629618762701e-08	0.486242107801412	1.17799241213263e-24	0.436718572925336	1.09720746714434e-19	0.0443193439293724	0.381516175290963	-0.127915438073696	0.0112469728483761	-0.203187051594945	5.06946015695316e-05	-0.0835758467350677	0.0984683319177814
MFSD6	black	0.0292540051349259	0.563619497098908	-0.0292540051349259	0.563619497098908	0.160073636054156	0.00147426152330697	0.380524294051486	5.9259387953612e-15	-0.243242481771812	1.09376985467041e-06	-0.103974894450652	0.0396281886770756	0.171714682642273	0.000639428096619627	-0.367468252149111	5.61046087022304e-14	-0.259069427161631	1.9714414724126e-07	-0.0468851994806942	0.354537250632224	0.29807236794694	1.74339975955841e-09	0.311593979996623	2.84039365063169e-10	0.267678045881766	7.39324266489083e-08
MILR1	black	-0.049729937883227	0.32606733932298	0.049729937883227	0.32606733932298	-0.0183472999365945	0.717256052916939	-0.15031592055365	0.00284908063066701	0.0670782578913799	0.185060503388083	-0.0329186680961605	0.515788369167472	-0.240936375059328	1.39061327575686e-06	0.429300854348661	5.21333241918607e-19	0.299034193852623	1.53699568438063e-09	-0.0245108887049202	0.62851803956404	-0.13226943939636	0.00874237050250721	-0.26615115587136	8.82041543889375e-08	-0.130735205345392	0.00956170371021264
MINPP1	black	0.0092871314965037	0.854568460295738	-0.0092871314965037	0.854568460295738	0.15266213383933	0.00243997994826238	0.0406102001370222	0.422666300597948	0.184082720456122	0.000247943073757262	-0.00637954183044142	0.899806013615444	0.302033030344827	1.03454969107485e-09	-0.444880364772177	1.88846734671403e-20	-0.300834182230316	1.21259811007196e-09	-0.179893474790943	0.000344147385996905	0.0706339027753893	0.162787456550007	0.0415479735339984	0.412025036907967	-0.250243136184847	5.19917184490647e-07
MMACHC	black	0.0386131719647772	0.445854281101025	-0.0386131719647772	0.445854281101025	0.245924341968084	8.24779593105407e-07	0.0758823342139751	0.13367689944754	0.175942366154465	0.000465790507094176	-0.145912585497542	0.00378909385091058	0.104118581796219	0.0393543222076112	-0.333942729501562	1.14959601273808e-11	-0.278284452957457	2.10407807795757e-08	0.0361595939662234	0.475307169797744	-0.192608713853736	0.000124410013994705	-0.157400212044799	0.00177249647648136	-0.169675076151131	0.000743114892632934
MOB3A	black	0.03695706055934	0.465619401710659	-0.03695706055934	0.465619401710659	-0.277963861937493	2.18726727155161e-08	-0.39602452186747	3.59377239663544e-16	0.0940382615881115	0.062879794919776	0.205761401368995	4.0455235840314e-05	-0.147141840117903	0.00350182957921087	0.631221635376334	5.80202905411846e-45	0.553527224170186	7.54602511697538e-33	-0.126135399390834	0.0124414943572192	-0.167744385005988	0.000855394181324993	-0.107180831712233	0.0338873286298076	-0.0692867879165454	0.170976344062167
MRPL18	black	0.107634426286384	0.0331352916647847	-0.107634426286384	0.0331352916647847	0.16494424131322	0.00104627269826977	0.0450000181225155	0.374239668665776	0.15010328666774	0.00288908042857317	-0.121216184952594	0.0163434528871983	0.0926307087916428	0.0669397402658762	-0.326306462294693	3.54305603683138e-11	-0.221377651714983	9.6859484399367e-06	0.105526521587726	0.036754479978485	-0.123904449750341	0.0140957059050255	-0.117673523784472	0.0197808569002923	-0.110173426543632	0.0291834218084115
MRPL30	black	0.0915950685192731	0.0700622280259446	-0.0915950685192731	0.0700622280259446	0.0868145673612945	0.0860533965647992	-0.0199008469529585	0.694469204342944	0.150586241943215	0.00279895626621149	-0.0534632374115631	0.291017072266002	0.150691478582749	0.00277966068312217	-0.30239418020146	9.86083785526471e-10	-0.171262078083001	0.000661206548545334	0.153393715292517	0.00232383017106126	-0.0956847094910593	0.0583903831302776	-0.0685912274727941	0.175323016107483	-0.119153798211402	0.0182747168727223
MRPS22	black	0.0737211219400473	0.145136904711114	-0.0737211219400473	0.145136904711114	0.233059522289445	3.10139627420344e-06	0.227310174654855	5.47314831501364e-06	0.0634652449635258	0.209914970100795	-0.177925710541139	0.000400454653270721	0.208994987317573	3.03500557657908e-05	-0.467662028170298	1.07388710050816e-22	-0.301631862751298	1.09109919367787e-09	0.0784848017034931	0.120817530755451	0.0825647575253053	0.102623387304507	0.0460747311007036	0.36292630497616	0.0338467654770948	0.504016659536364
MRPS30	black	0.0522182022869551	0.30241433996329	-0.0522182022869551	0.30241433996329	0.330926246708996	1.79998671326903e-11	0.124066390266804	0.0139694299122968	0.235166298335288	2.50938761488607e-06	-0.268659133366239	6.59673211589708e-08	0.13171056630676	0.00903329480711916	-0.354690458680282	4.59711295120617e-13	-0.269934646774192	5.68420108037144e-08	-0.0441095144772422	0.383776606879225	-0.138728839978018	0.00593710861307889	-0.173713780743158	0.000550956139860306	-0.149446219577807	0.00301593334880817
MRPS35	black	0.0222545383273502	0.660469756075257	-0.0222545383273502	0.660469756075257	0.219522386311322	1.1542402835828e-05	0.345157987029147	2.07820863553654e-12	-0.114413413510596	0.0234832350908396	-0.226211043211653	6.09079128277669e-06	0.123735916183745	0.0142281874641619	-0.453054250809179	3.0894114337759e-21	-0.317206999182762	1.30104847340214e-10	0.192683656568676	0.000123641634397396	0.170413331214407	0.000703909597317426	0.147530270800781	0.00341525057847306	0.114325997051847	0.023590251174268
MS4A14	black	0.0847767579989141	0.0937083036006725	-0.0847767579989141	0.0937083036006725	-0.0838235721875947	0.0974709972784646	0.00145206782519359	0.977137608304899	-0.140142987750285	0.00544328753720316	0.0287629107061628	0.57018744605564	-0.112680268281761	0.0256850764541729	0.228173456430457	5.0304033606432e-06	0.0840820487539609	0.096438970162571	-0.0162239048817722	0.748807467389553	0.00663111028290545	0.895876994820177	0.0544132838664337	0.282516235166282	0.16544854671231	0.00100923068349516
MSI1	black	0.0118736621769771	0.814717899920288	-0.0118736621769771	0.814717899920288	0.0682854794490043	0.177259463025484	0.0240724030118533	0.634675721514415	0.0299130350415355	0.554863053748816	-0.021119453666889	0.676784455534434	0.0608782013408039	0.22913369628289	-0.222475075581439	8.72546485992595e-06	-0.222668215459004	8.56609649902889e-06	0.204061182321684	4.69706804706095e-05	-0.0589778917657578	0.244023857707829	-0.0386466697489944	0.445459471540231	-0.113302608593965	0.0248747833312945
MTX2	black	0.0338473525751587	0.504009257913866	-0.0338473525751587	0.504009257913866	0.345550058035855	1.95513073867711e-12	0.290664453691657	4.53056216623267e-09	0.0348562175642383	0.491375227240706	-0.25366496389812	3.58521718945127e-07	0.18163416189304	0.000300578272195372	-0.395283618294696	4.12291858759422e-16	-0.338445591398103	5.83293046667111e-12	-0.054786108374837	0.279226551162552	0.15202195160655	0.00254593445951782	0.0190422211255356	0.707030766650385	-0.0972899149769579	0.0542720768216342
MYB	black	-0.0130422008495632	0.796863266341005	0.0130422008495632	0.796863266341005	0.44921561847248	7.27358302886799e-21	0.475440016024283	1.6791086239789e-23	-0.114298701112562	0.0236237533811629	-0.35834970594389	2.54126518595373e-13	0.096481875955013	0.0563139537032945	-0.397571951113904	2.69447869159227e-16	-0.442586078997125	3.11177427973643e-20	0.0445603766387686	0.378929667848916	0.0830348865754215	0.100674435801109	0.0570376082057767	0.259912467059435	0.073287935059034	0.147521551044842
MYL12B	black	-0.0816800351913057	0.10637203583114	0.0816800351913057	0.10637203583114	0.219128716621202	1.19776512891467e-05	0.242245372951722	1.21378740625753e-06	-0.0660273255453247	0.192055140810887	-0.182116892139015	0.000289440529350339	0.0793579933084851	0.116725940910095	-0.319099308580155	9.96259691743684e-11	-0.236564148923908	2.17799762045355e-06	0.104920782226628	0.0378545836862729	0.0779221490576179	0.123512671206523	0.0355569058032527	0.482701209526678	-0.0869369507617755	0.0856101830186932
MYO1G	black	-0.159219400753265	0.00156413259873897	0.159219400753265	0.00156413259873897	-0.0848928808093121	0.0932579497366323	-0.207236602871564	3.55036318410772e-05	-0.0191279033575106	0.705773605992282	-0.0464066817523922	0.359475469925133	-0.487345025921587	8.9330821243232e-25	0.765304720936958	1.2580614371921e-76	0.487837973061473	7.89157033033148e-25	-0.0709460589502722	0.160932669641283	-0.203661745513162	4.86390844798104e-05	-0.343070040473228	2.87250492760909e-12	-0.100452274711124	0.0468634707124301
NAP1L1	black	-0.0564818038614266	0.264592436052212	0.0564818038614266	0.264592436052212	-0.313734774113907	2.11295085272697e-10	-0.173940098580331	0.000541690260816195	-0.201241371311747	6.00081545927463e-05	0.165080761402293	0.00103612330003475	-0.234014106550998	2.81827357494637e-06	0.628345272584499	1.87953327251648e-44	0.560110289220953	9.39269989182205e-34	0.129099371715748	0.0105097642551553	0.0424178816086829	0.402296827881101	0.0645248551297815	0.202388543763014	0.154077114610761	0.00221990989257472
NCF1	black	-0.243400626170533	1.07581225258764e-06	0.243400626170533	1.07581225258764e-06	-0.022457066771071	0.657575339419565	-0.106959165921367	0.0342600962656389	-0.109635455746242	0.0299852321307103	-0.122931432154947	0.014875771667066	-0.565819259588169	1.48424650260494e-34	0.721682408052612	2.77358413511803e-64	0.362205770060846	1.34947902882727e-13	-0.00719171291762893	0.887130737041236	-0.114763079754121	0.0230593567879875	-0.346470571688159	1.69348492294119e-12	-0.103686178560165	0.0401833515702896
NCKAP1L	black	-0.279218010703813	1.87888903210272e-08	0.279218010703813	1.87888903210272e-08	-0.086259756047875	0.0880858675543643	0.152988871118449	0.00238746655520339	-0.474720906554171	1.99734575021578e-23	-0.180549886664485	0.000327068834644814	-0.653193210980919	4.78405462016089e-49	0.741184289788829	1.71079141249098e-69	0.379659541514275	6.89897720163944e-15	0.122963564769935	0.0148494181526529	0.121355593874876	0.0162196037665085	-0.0710227904723818	0.160479186709423	0.321140589767714	7.45438617697761e-11
NCOA3	black	-0.00169166547161571	0.973366509194875	0.00169166547161571	0.973366509194875	-0.323766977084177	5.11616404660423e-11	0.131470138067144	0.00916107800215373	-0.553827609029595	6.86852128978769e-33	0.144414429912598	0.00416795141216358	-0.229576446383928	4.38288723949001e-06	0.55657167946548	2.89548374812867e-33	0.484198007513371	1.96181634248096e-24	0.12359147551932	0.0143425995551292	0.356173898342882	3.61844186595808e-13	0.407801332959587	3.86374604983489e-17	0.655658276708668	1.58585527445999e-49
NDUFS4	black	0.088560951312531	0.0799010781544351	-0.088560951312531	0.0799010781544351	0.37030673561442	3.47127184376716e-14	0.0609389454061646	0.228668592604041	0.375606670104986	1.39841628422984e-14	-0.263536200960517	1.19030321180882e-07	0.228290858291207	4.97289954231669e-06	-0.377428076456503	1.01920869554405e-14	-0.244101963735996	9.99524333624436e-07	-0.103852523174825	0.0398626957919178	-0.176711389094355	0.000439362310351471	-0.241435186995791	1.32050164731905e-06	-0.248775859435172	6.08744533766643e-07
NFKBID	black	0.0457707826842459	0.36610409154898	-0.0457707826842459	0.36610409154898	-0.139208483096365	0.00576528402551854	-0.280130003732363	1.68150907806693e-08	0.116542157965323	0.0210037042846376	0.10178617357421	0.0440030927791374	-0.117200413472145	0.0202844783312547	0.42452279621711	1.39426226433226e-18	0.29513480197332	2.55438873250472e-09	-0.145279150828778	0.00394530211672	-0.182163812167621	0.000288378760054391	-0.156323320733181	0.00190751943336287	-0.119819241746438	0.0176308947256349
NIF3L1	black	0.0573138641550694	0.257607707461277	-0.0573138641550694	0.257607707461277	0.228459602534127	4.89134538523993e-06	-0.0147894555742401	0.770365263787119	0.251498316286122	4.53936248280449e-07	-0.184812009174039	0.00023401510252643	0.0634411792445284	0.210088222328255	-0.290310875452332	4.73862350880202e-09	-0.146023903922139	0.00376222787746589	0.256900649919319	2.51026376362429e-07	-0.247699235976712	6.83008180719832e-07	-0.236107849259901	2.28127652538032e-06	-0.265967774709688	9.00872038159326e-08
NIN	black	0.0136475157799754	0.787655222334505	-0.0136475157799754	0.787655222334505	-0.224786374946816	6.99069061106054e-06	0.012281554308622	0.808474122506532	-0.282206377601309	1.30407475638328e-08	0.0839575053491538	0.0969351459621947	-0.179594470440647	0.000352199232907647	0.575760764353974	5.4751783397861e-36	0.517789637865199	2.86013189785409e-28	-0.0533917132770938	0.291663920700223	0.135440976532418	0.00724396615848651	0.18261789673731	0.000278289279361833	0.380209970864196	6.26296169937937e-15
NIPSNAP1	black	-0.00256016675720573	0.959702493071463	0.00256016675720573	0.959702493071463	0.24203072309548	1.24122629239243e-06	0.121474609964095	0.0161145222850035	0.14898301476915	0.00310837852900307	-0.160972249866758	0.00138485737261388	0.219926574111265	1.1111196008102e-05	-0.353165625089123	5.87198006881588e-13	-0.209490451607695	2.90310934272017e-05	0.0664327864895408	0.189333935876062	-0.0901188719079852	0.0747178429092401	-0.00977740818455553	0.84698307495401	-0.0794060908014259	0.116503755903106
NIPSNAP3A	black	-0.0255276310139437	0.614339109027341	0.0255276310139437	0.614339109027341	0.3103385151464	3.37483704571044e-10	0.39078987930156	9.41510221059817e-16	-0.125769574128374	0.0127004129314111	-0.239099210756829	1.68087530137233e-06	0.135059430090414	0.00741117793893753	-0.322034311308052	6.56090473908348e-11	-0.306474791565552	5.70787182808138e-10	-0.10282420647188	0.041880050879272	0.367175872343431	5.89331576060384e-14	0.141081525823738	0.00513626981762273	0.0617435523137111	0.222570998460124
NLRP1	black	-0.0509196277980221	0.314612769379487	0.0509196277980221	0.314612769379487	0.0399319350955693	0.43046178343506	-0.0586715365788277	0.246486315415991	0.00187093206461675	0.970545361826429	-0.186149115015043	0.000210359814650569	-0.365996130361385	7.18341528923074e-14	0.571250031078852	2.48129459107359e-35	0.41476676668597	9.90475478686213e-18	-0.0642650123331833	0.204215825343181	-0.213132526831353	2.08745815629077e-05	-0.310285222576042	3.39956467003696e-10	-0.0366636523020847	0.469171012868312
NME6	black	-0.0288957368220827	0.568407433980399	0.0288957368220827	0.568407433980399	0.0755344401668814	0.135473013908125	0.00393315173125013	0.938127112030791	0.107802392307615	0.0328604456040261	-0.0786348021294622	0.120106816061476	0.00847092213908608	0.867225975849216	-0.129835898750856	0.0100730528230739	-0.100187453171907	0.0474495052996661	-0.038592257085333	0.446100887446068	-0.0364601357872132	0.471643254465522	-0.0870209427764223	0.0853070694217422	-0.00284272812334373	0.955259339464252
NOP9	black	0.0891820409928499	0.0778008383217371	-0.0891820409928499	0.0778008383217371	-0.11182664607995	0.02683342650476	-0.000765025257602685	0.987953710149904	-0.0285063085272426	0.573633666652201	0.0826261394953354	0.102367240005363	0.119636074526245	0.0178061045741891	-0.272079370631157	4.41763384641896e-08	-0.0697753274462325	0.167971791115428	0.215474884432744	1.68337607779859e-05	0.0168927618425409	0.738820793755508	0.15413943716452	0.00221064719006455	0.121412574023455	0.0161692203364432
NUBPL	black	0.107162209411344	0.0339185116278382	-0.107162209411344	0.0339185116278382	0.266351062320933	8.61946687707425e-08	0.295574251703078	2.41317943665438e-09	-0.0302557783980322	0.550335403799965	-0.212308112398633	2.25039796025741e-05	0.210999407982173	2.53404913751454e-05	-0.35961162810278	2.06776391672384e-13	-0.229784137247679	4.29407292959181e-06	-0.0638040811508868	0.207486574383939	0.0600021014830864	0.235916490037314	0.121569277880332	0.0160313643800577	0.0848318367547812	0.09349447797808
NUDT15	black	0.054090619129751	0.285384371944146	-0.054090619129751	0.285384371944146	0.278726700410222	1.9943257917844e-08	0.257973393631782	2.22809543050656e-07	0.0436656076420129	0.388585526210237	-0.221592393390509	9.49042010520612e-06	0.16104509010164	0.00137783319935772	-0.492031804314707	2.72634959365476e-25	-0.366121399958297	7.03426861891631e-14	0.198759191776276	7.42417905143708e-05	0.0437167306601986	0.388029846664129	-0.00583117227917323	0.908378851205665	-0.0247261457931396	0.625504531960196
OPRL1	black	-0.0855251496154627	0.0908361230644155	0.0855251496154627	0.0908361230644155	-0.143785084171711	0.00433706948527069	-0.287618021342127	6.65711697685183e-09	0.128582900671379	0.0108259241169658	0.125453795897411	0.0129277183771944	-0.115055021986256	0.0227105398729407	0.414376125481326	1.0699520862389e-17	0.390195896980427	1.049105226946e-15	0.00641213467613811	0.899296835589856	-0.19918710421757	7.15802323083278e-05	-0.165364482168201	0.00101532014828076	-0.111833484320268	0.0268240546022501
ORAI2	black	-0.204765595400001	4.41593700566866e-05	0.204765595400001	4.41593700566866e-05	-0.196742335754043	8.80903647283352e-05	-0.0332053392660103	0.512137212081613	-0.338672773358212	5.63499194471645e-12	0.0162915920360214	0.747794890664788	-0.524178212069318	4.75759941353436e-29	0.724154407492154	6.41991441332833e-65	0.49727435464195	7.07207361945638e-26	0.0967592792266224	0.0556059028854995	0.0467820731460544	0.355597872671934	-0.0861701415113925	0.0884177455698333	0.214444563253248	1.85100384167901e-05
PABPC1L	black	0.0305405283063972	0.546587682451375	-0.0305405283063972	0.546587682451375	-0.0464967969371659	0.358542221768555	-0.0992915509110384	0.0494777798486334	0.0354831320936357	0.483610554491894	-0.0295078359032926	0.560239035710828	-0.0769160973926411	0.128447982677657	0.219025587755012	1.20942259006767e-05	0.238076320412251	1.86676025839785e-06	0.0112023159513395	0.825019876545811	-0.0728087272634099	0.150194164572216	-0.0825955173547199	0.102494962950863	0.030761407556122	0.543689290056939
PABPC4	black	0.0092779878498769	0.85471005706478	-0.0092779878498769	0.85471005706478	0.0642387420209784	0.204401228344345	-0.071195283099697	0.159463269235576	0.106160358987448	0.0356325111470696	-0.106318443876101	0.035357260393348	-0.0585847149601423	0.247187324005736	0.225515780742768	6.51520627840744e-06	0.178858209529295	0.000372780166905029	-0.121355394968552	0.016219779885454	-0.168518020844682	0.000808643504903742	-0.133326125892789	0.00821501339207025	-0.0963092480566003	0.0567583358493964
PACS1	black	-0.13353701949014	0.0081132236873994	0.13353701949014	0.0081132236873994	-0.218058766246896	1.32408259534065e-05	-0.0322691005566548	0.524111020392998	-0.285251884701238	8.94808372423759e-09	0.035345570208796	0.48530863167483	-0.39140912155139	8.40874825887175e-16	0.732970628719199	3.0436139103325e-67	0.543056021552161	1.88965315252527e-31	0.0268645940171798	0.595911595987892	0.0250340606010502	0.62120467946416	0.00320680627548538	0.949536430880915	0.270711453134851	5.18951056220455e-08
PARVG	black	-0.0966539787087338	0.0558737995245413	0.0966539787087338	0.0558737995245413	-0.0442057700327107	0.382738661675331	-0.145403244546565	0.00391424871833141	-0.0538015402926539	0.287970566204845	-0.0892221634322126	0.0776667174191124	-0.462776102309294	3.36320831335157e-22	0.705049937286469	3.51954845545415e-60	0.491306848769135	3.27965011089293e-25	-0.0516065197489646	0.308120717305865	-0.10312539172563	0.0412804599078918	-0.312280365946517	2.58400960875906e-10	-0.0877199022646506	0.0828180314450995
PDE1A	black	0.0455311572937561	0.368621531142362	-0.0455311572937561	0.368621531142362	0.117601927930746	0.0198563645512993	0.0995405346829047	0.0489069537065182	0.0642849448304181	0.204075232880137	-0.12025053003587	0.0172242765827988	0.0862801922376559	0.0880103245584068	-0.213059862847172	2.10135735323757e-05	-0.190852958611196	0.000143747443918265	-0.0577233437592895	0.254217531260866	0.0137440040316681	0.786190136117313	-0.00727471825988469	0.885836863656313	-0.0231303666267257	0.647989844050212
PDE6G	black	0.0143447727624755	0.777085159908651	-0.0143447727624755	0.777085159908651	-0.207876304884497	3.3539722528744e-05	-0.331667556275865	1.61291966602563e-11	0.142357964129577	0.00474374297550082	0.201891977081148	5.67276074449629e-05	-0.0366183648297069	0.469720529535376	0.278279104826956	2.10544041334533e-08	0.314735932190075	1.83842887081599e-10	0.0727435075782426	0.150560730099129	-0.190133020773918	0.000152464034125239	-0.13406904121825	0.00786141853953819	-0.117811061001394	0.0196365055279684
PDHX	black	-0.000932642691039735	0.9853146319779	0.000932642691039735	0.9853146319779	0.142722303064462	0.00463677645371348	0.24993609153629	5.37408117886381e-07	-0.116762808241959	0.0207601880669083	-0.100869097513879	0.0459533615284255	0.126244396786259	0.0123652555449827	-0.333000163641096	1.32318356312551e-11	-0.256041675899939	2.76069332640222e-07	0.0931663088087108	0.0653702164179572	0.326785592261546	3.30449711228051e-11	0.183066355535249	0.000268649021545882	0.0348528557976014	0.491417043516113
PEX13	black	-0.0654514405041742	0.195969208746374	0.0654514405041742	0.195969208746374	0.114620133607236	0.0232318347789157	0.27842139130193	2.06948454206252e-08	-0.159769598059411	0.00150569030624973	-0.0932826347228625	0.0650333614016663	0.106463146102554	0.0351068974253499	-0.364203743506003	9.68887828399967e-14	-0.32711944127107	3.14760736422053e-11	0.0259034528009409	0.609133865176524	0.376673386632039	1.16221801344424e-14	0.183811474037198	0.000253318132492339	0.0728294815217084	0.150077658117549
PEX7	black	0.123861125479993	0.0141296584577008	-0.123861125479993	0.0141296584577008	0.360089179723272	1.91209407506837e-13	0.0143408840339606	0.777143999213745	0.383554849733246	3.46584913980738e-15	-0.191661861786062	0.00013451225108732	0.251661421794168	4.45977415620139e-07	-0.407363234320286	4.20465898778032e-17	-0.267749038611211	7.33262172939343e-08	-0.0890487321513988	0.0782478116096789	-0.200509038583586	6.39146205856367e-05	-0.243356236622179	1.08082403403121e-06	-0.366644602066737	6.44345216225703e-14
PHACTR1	black	0.0137633825884612	0.785895981123487	-0.0137633825884612	0.785895981123487	-0.239607506161888	1.59522975573927e-06	-0.125478458576286	0.0129098373410816	-0.177429343641706	0.000415954077255161	0.122775090825637	0.0150045813818297	-0.201737517845515	5.74907555595013e-05	0.606361100761602	1.0116832914657e-40	0.476113780924112	1.42657749970551e-23	-0.164332464359911	0.00109288963294261	0.097640403096514	0.0534057437568837	0.0911346805887385	0.0714880424522636	0.221527345203411	9.54924818378089e-06
PIGM	black	0.134900277476747	0.00748193953372029	-0.134900277476747	0.00748193953372029	0.0745127479184245	0.140855229671625	-0.0113139772835024	0.823304271636281	0.103568135034443	0.0404122189327928	-0.000592515894873713	0.99066994686619	0.0936622685880557	0.0639439328522084	-0.22681302489509	5.74472977704268e-06	-0.169889311882172	0.000731534666188897	0.0861427520882038	0.0885193795147353	-0.100038488560694	0.0477818443097666	-0.0617365832878739	0.222623309490395	-0.0415513871722176	0.411986592498819
PIK3AP1	black	-0.366859145563384	6.21548721530442e-14	0.366859145563384	6.21548721530442e-14	-0.0338771866942059	0.503633210483003	0.219763247579402	1.12835629159966e-05	-0.513074421773765	1.04921079761436e-27	-0.226450865783129	5.95060763680734e-06	-0.708692250773891	4.70628871924757e-61	0.770431104294064	2.96548036754628e-78	0.289077156850432	5.53965488101507e-09	0.0852409622844458	0.0919183593810959	0.151309908034273	0.00266869395643878	-0.0948868596947252	0.0605316284935612	0.283801089929841	1.07126403573879e-08
PIK3CD	black	-0.0089676867737111	0.859518054668149	0.0089676867737111	0.859518054668149	-0.273749835186054	3.62458948325934e-08	-0.171753399634534	0.000637596311665145	-0.192035613864133	0.000130435932692507	0.132334100595196	0.00870925494571442	-0.34376293004577	2.58064327593427e-12	0.805327885148598	1.38747951635339e-90	0.675917904085633	1.20766115626075e-53	-0.00513116936741054	0.919337553851098	-0.0704410812308255	0.163941172210189	-0.0434544859779691	0.39088541263716	0.153208038409131	0.00235282161974113
PIK3CG	black	-0.0426614404657586	0.399597887614655	0.0426614404657586	0.399597887614655	-0.35664562105274	3.35233966178492e-13	0.100665756117726	0.0463954762800283	-0.543110288454799	1.85891522040518e-31	0.209163120264255	2.98962410790576e-05	-0.223691152960076	7.76719430902458e-06	0.524200185796641	4.72802647000556e-29	0.394736815401234	4.56178563742399e-16	0.086209829002834	0.0882706434570193	0.395890016363907	3.6846095138703e-16	0.393002471811945	6.27963099640194e-16	0.501027147930552	2.65331274587507e-26
PIK3R5	black	-0.336526826745897	7.79888979934407e-12	0.336526826745897	7.79888979934407e-12	0.015320826625048	0.762357867853105	0.17510379517765	0.000496288119044186	-0.404477204180003	7.31637097779795e-17	-0.256949947664978	2.49657518116435e-07	-0.692643159889986	2.66099299811856e-57	0.712250652601474	6.39522989064793e-62	0.197845569737363	8.02395899343494e-05	-0.0219000713724972	0.6655477643039	0.0902486142807956	0.0742988231154809	-0.183166406632509	0.000266541258727995	0.150343962558204	0.00284384324771075
PIK3R6	black	-0.0200224678342143	0.692696553576907	0.0200224678342143	0.692696553576907	-0.0343030216306905	0.498281851418579	-0.231102806620612	3.76899769981244e-06	0.135326736360713	0.00729367436244097	0.0851115919280395	0.0924144311877948	-0.0958187456923798	0.0580368845700005	0.284353494005201	1.00042960737171e-08	0.221975956159466	9.15048623879201e-06	0.0249026178443338	0.623038636868217	-0.218848425731652	1.22970080331167e-05	-0.235149054455021	2.51376208990776e-06	-0.190277017315274	0.000150681907609606
PLCB2	black	-0.0980738024538434	0.0523504120192376	0.0980738024538434	0.0523504120192376	0.023681351597703	0.640188621886967	-0.0668848215848081	0.186333648006405	-0.0599706184795313	0.236162838570309	-0.124060431514002	0.0139740586685928	-0.376232250387878	1.25473312141743e-14	0.562299766073675	4.64858658488705e-34	0.289874983373777	5.00789322825749e-09	-0.0111510251533596	0.825808206489169	-0.138232227800748	0.00611984266915426	-0.271409200221627	4.78081024892025e-08	-0.0617450354290586	0.222559867003667
PLEKHG4	black	0.105990811641361	0.0359297414056117	-0.105990811641361	0.0359297414056117	0.24023953260534	1.49455474661124e-06	0.0985702843078886	0.0511628787396123	0.178420853460136	0.000385530354756581	-0.179715233599867	0.000348926318267746	0.195203479267907	0.000100254860084746	-0.288701525832589	5.80858503268737e-09	-0.213799192317275	1.96394415540616e-05	-0.147473578096739	0.00342776487109978	-0.10873921577517	0.0313629123551951	-0.0509760652681321	0.314076006140565	-0.093163030264396	0.0653797311098446
PNOC	black	-0.0571533510318679	0.258945118087977	0.0571533510318679	0.258945118087977	-0.0565050893887484	0.264395214042297	-0.253770066656893	3.5442174612376e-07	0.0855619030536664	0.0906969079530495	-0.00431808291969017	0.932085651014668	-0.327069434909641	3.17063629833528e-11	0.584323666960246	2.91212522027007e-37	0.492762900340665	2.26183978027176e-25	0.00543915747256016	0.914513926101506	-0.244661582449665	9.42400399637585e-07	-0.344857003147196	2.17779844511945e-12	-0.155014501024064	0.00208426338483459
POMT2	black	0.0562552990082052	0.266516140356722	-0.0562552990082052	0.266516140356722	-0.0552438195149325	0.275223468078044	-0.0950214402448737	0.0601659658850092	0.121907376526121	0.0157374327668182	0.0880609485562708	0.0816250058340295	0.108698140706672	0.0314273276729627	-0.199765883067896	6.81231123466268e-05	-0.086382322194508	0.087633577662502	0.140022173759882	0.00548398477136561	-0.00159625798897017	0.974868089767956	0.00650404043907392	0.89786127129542	-0.0474710555684092	0.348549730250143
POU2AF1	black	-0.173791331236246	0.00054776463920999	0.173791331236246	0.00054776463920999	-0.182239160851165	0.000286681271641034	-0.04777639352088	0.345454664023679	-0.295876237805159	2.32056381270892e-09	0.0402571441146732	0.426713742663146	-0.445956293598837	1.49219381233383e-20	0.688082608853936	2.79740857024422e-56	0.510581041671022	2.06926874730602e-27	0.109868167660806	0.029636104279194	0.000533266469918551	0.991602881876353	-0.0788401413884501	0.119139194106332	0.188110644835966	0.000179675546571316
POU6F1	black	0.00334008727023432	0.947442032674456	-0.00334008727023432	0.947442032674456	-0.182321377320763	0.00028483970411492	-0.0368142356729699	0.467346388664041	-0.129722210204792	0.0101393939908297	0.0791179664325969	0.117839697308279	-0.0601219842300427	0.234980088137225	0.239340206957403	1.63973367046947e-06	0.249228741305001	5.79879340790015e-07	-0.114654514583158	0.0231902493037548	0.132446252391552	0.00865208231395425	0.145705340095249	0.00383957425845413	0.153290463775494	0.00233991130665038
PPA2	black	0.0867323690737906	0.0863521143625987	-0.0867323690737906	0.0863521143625987	0.307560004835484	4.92842879956001e-10	0.139701705296874	0.00559326592592611	0.222967040260259	8.32497168034491e-06	-0.229539980463691	4.39866091050631e-06	0.204765559885519	4.4159507700703e-05	-0.40838783923317	3.44954559632925e-17	-0.257228602527576	2.42054092368197e-07	0.00859350191238206	0.865322799877246	0.0307168392011566	0.544273505025135	-0.111510823213097	0.0272693457756007	-0.160968439124403	0.00138522575635834
PPCS	black	0.0673586569576884	0.183226392271961	-0.0673586569576884	0.183226392271961	0.305882991737489	6.18212179802863e-10	0.236883307637875	2.10843410271652e-06	0.0493590105254961	0.329693242366446	-0.224600481070686	7.11705638463778e-06	0.197129269631794	8.52580314240082e-05	-0.362410740944054	1.304519150017e-13	-0.257858592501858	2.25676734157654e-07	-0.083545014243386	0.0985930285514713	0.108332339106637	0.0320059933817557	0.0565322912240786	0.264164949864607	-0.109566530264632	0.030089311733312
PPP1R18	black	-0.27064238463312	5.23175449480484e-08	0.27064238463312	5.23175449480484e-08	-0.075898385652005	0.133594473830981	-0.067168640463852	0.184467832424878	-0.231583221587026	3.59340669658375e-06	-0.132155850336227	0.00880081542679403	-0.660097814600491	2.11439784869467e-50	0.825923035975229	4.19093113130419e-99	0.425203830892678	1.21300872034648e-18	0.0585429495169748	0.247525038382657	-0.152194772361464	0.00251692592922548	-0.326572637692033	3.40852858428722e-11	0.00798585273229328	0.874764591144273
PPP1R9B	black	0.0164387554714922	0.745594873095409	-0.0164387554714922	0.745594873095409	-0.312256145537731	2.59266056846102e-10	-0.0864098405447174	0.0875322872512483	-0.288431393915062	6.00975989601707e-09	0.131088857141385	0.00936701892347581	-0.275744821918652	2.85676009167757e-08	0.580383049012241	1.13569174403769e-36	0.49786991245741	6.05802241232655e-26	-0.0152282733615252	0.763750787629241	0.115148928667303	0.0225993139502778	0.139814908275393	0.00555444162339348	0.254964453327197	3.10885407471659e-07
PPP3CC	black	0.0270312028838497	0.593632902035573	-0.0270312028838497	0.593632902035573	-0.290558756112455	4.5918131672575e-09	-0.253885339145156	3.4997689975434e-07	0.0138081097406071	0.785217165786601	0.212406566772157	2.23032339071413e-05	-0.0331509774478131	0.512828552313228	0.266318602776868	8.65179262387404e-08	0.263412696027206	1.20717698015471e-07	-0.0339528187627313	0.502680559343221	0.0619561339012062	0.220979524473531	0.0754414428132783	0.135956274048911	0.0203636073198198	0.687733335994734
PRKCB	black	-0.0962921578280019	0.0568024875498523	0.0962921578280019	0.0568024875498523	-0.278275153340646	2.1064475278726e-08	-0.0822210862459166	0.104066924873498	-0.328084189455942	2.73394307331555e-11	0.0991023123426109	0.0499153472966866	-0.397838200477881	2.56382386188363e-16	0.781613218410969	5.89102256984361e-82	0.652038933963582	7.99469733533328e-49	0.0641551490540156	0.204991998076747	0.0794782423851354	0.116171074481079	0.0535130465507544	0.29056717753716	0.252364480971937	4.13179845644913e-07
PRSS16	black	-0.0450966362335355	0.373213781639495	0.0450966362335355	0.373213781639495	0.116421770785028	0.021137609693817	0.162524109520571	0.00124210240774476	-0.0678780059433238	0.179864792996841	0.00170182135514949	0.973206675211675	0.168689963023399	0.000798579128262692	-0.337358372735708	6.87814394061328e-12	-0.221438569863702	9.63009471920669e-06	0.0279553587824905	0.58106607654634	0.0909242250425844	0.0721476635318315	0.139466358775837	0.00567476240899322	0.0113611190304894	0.82258022083914
PSMD3	black	0.00633449960997106	0.900509748155765	-0.00633449960997106	0.900509748155765	0.146460356688874	0.00365854853358283	0.179398449660008	0.000357572729326308	-0.0574132997570577	0.256781599050681	-0.147978433514814	0.00331777264892288	0.02563663105877	0.612827416523443	-0.3255707978631	3.94235649058288e-11	-0.206004738506463	3.95958226550198e-05	0.227355086160491	5.44922654487573e-06	0.130031185531175	0.00995999468167784	0.042384115906606	0.402671852159824	-0.00327718569481169	0.948430433583566
PSTPIP1	black	-0.0686224013231922	0.175126464072599	0.0686224013231922	0.175126464072599	-0.00415435215561824	0.934654934891904	-0.319877592280753	8.92194108147426e-11	0.260462345283056	1.68611166545448e-07	-0.00908480382173899	0.857702750721704	-0.265299705139919	9.72806729242531e-08	0.461691091167286	4.32292242254703e-22	0.288541583881833	5.9268960419427e-09	-0.100317914529497	0.0471600393159804	-0.374126347147185	1.80572320486028e-14	-0.445805956046958	1.54219421183715e-20	-0.326928188353625	3.23657399111963e-11
PTPN6	black	-0.0643635918220599	0.203521186399706	0.0643635918220599	0.203521186399706	0.00677879739037019	0.893571582537993	-0.251226922012368	4.67482450415525e-07	0.137172689954552	0.00652667566269615	-0.0856333838077792	0.0904266418987454	-0.35330430173311	5.74302570079327e-13	0.678897712469866	2.80690568832232e-54	0.467760202504664	1.04933608648401e-22	-0.182598269160812	0.000278718489481697	-0.258912443014625	2.00637180969499e-07	-0.37583185844292	1.34492811909992e-14	-0.22333692156358	8.03545472349514e-06
PTPRC	black	-0.142630256727503	0.00466359300951508	0.142630256727503	0.00466359300951508	-0.230012607209043	4.19835770209415e-06	0.185405932288161	0.000223216332049729	-0.600760012682212	8.12341819203172e-40	-0.0136223324492297	0.788037731709419	-0.529369769892174	1.07664423755813e-29	0.786536066710219	1.17573125685464e-83	0.486854896509744	1.01028763948553e-24	0.0547868612691691	0.279219934225968	0.394634716303163	4.64866756713262e-16	0.185438802589833	0.000222632505532743	0.437447750541549	9.39404735154214e-20
PTPRS	black	0.0844468446497412	0.0949972782072071	-0.0844468446497412	0.0949972782072071	-0.0927318976849346	0.0666408710328515	-0.153090408294288	0.00237135860514881	0.0428377007304284	0.397651484950222	0.0653114072666131	0.196929700784303	-0.102766247923214	0.0419962715667744	0.25833380229614	2.14034264407208e-07	0.180707591331199	0.000323085087191127	0.00929216945781435	0.854490445380299	-0.12927254799686	0.0104056004974601	-0.125155068990799	0.0131460420970465	-0.0258469609115444	0.609915045820877
RAB1B	black	-0.133266712396538	0.00824389464786464	0.133266712396538	0.00824389464786464	0.203915615007147	4.75723388855142e-05	0.308804586263048	4.16156165118161e-10	-0.165603320152141	0.000998107207546091	-0.135088474993017	0.00739832886274965	0.0929254438516406	0.066072266812133	-0.307372870121322	5.05502065195736e-10	-0.272920164075055	3.999545119433e-08	0.0702922121390482	0.164836095882472	0.184482303051611	0.000240218714471143	0.162940404104443	0.00120618059329694	0.0637647334050116	0.207767528210272
RALY	black	0.00731865823879316	0.885152057105055	-0.00731865823879316	0.885152057105055	0.38477453385534	2.78851357445516e-15	0.201007348979148	6.12313199222971e-05	0.164257209438737	0.00109875431277211	-0.258603209436355	2.07692992207187e-07	0.17054823577357	0.000696955745878931	-0.348208387980565	1.28952407053545e-12	-0.275687391523658	2.87648125777968e-08	-0.110303356691601	0.0289925482862219	-0.00835874016180602	0.868968387845752	-0.077017674105547	0.127942860095051	-0.0942874655956127	0.0621825651775418
RAPGEF1	black	-0.147176174667396	0.00349409721034002	0.147176174667396	0.00349409721034002	-0.325838897061207	3.7920042640952e-11	0.15844008605688	0.00165047680458028	-0.562171996225512	4.844059020742e-34	0.113550641754147	0.0245580417029053	-0.315563815374366	1.63792724238286e-10	0.547574177550901	4.77434801119923e-32	0.358131119515264	2.63342620743196e-13	-0.00672582876402165	0.894398326744569	0.373637683399686	1.96414470626193e-14	0.377720600174983	9.68545699377884e-15	0.565669621600947	1.55850276734355e-34
RASGRP3	black	-0.0460304849955725	0.36338782614731	0.0460304849955725	0.36338782614731	-0.166046405922432	0.000966885016068364	0.0273237118405652	0.589641925630474	-0.282842538479565	1.20586015096524e-08	0.0453597417542023	0.370428943024276	-0.227179683657034	5.54322287363246e-06	0.502674334287954	1.71887716771889e-26	0.410670060473604	2.21415022407867e-17	0.0365350065331365	0.4707329220618	0.0838439390130669	0.0973893602081369	0.100430764234087	0.0469108446865219	0.300715056626256	1.23183502551491e-09
RASSF2	black	-0.0383826259785012	0.448576908308912	0.0383826259785012	0.448576908308912	-0.21080424216517	2.57914712642488e-05	-0.0243922145071165	0.630182072857609	-0.326839583513349	3.27861743103238e-11	0.0193873702570976	0.70197150274314	-0.440410906811575	4.97889500528411e-20	0.818599986090662	5.96405031900697e-96	0.628126676571775	2.05411889210264e-44	0.00307901973079989	0.951544814802932	0.000972303002429877	0.984690216520867	-0.0399268102682759	0.43052099910208	0.279095370306277	1.90708371110252e-08
RASSF5	black	-0.209378459749266	2.9324388337714e-05	0.209378459749266	2.9324388337714e-05	-0.162108934994127	0.00127890534068846	-0.000631523632479735	0.990055742124708	-0.375432501111258	1.44121067129915e-14	-0.05396982455044	0.286463131167152	-0.605461174592818	1.41779168580942e-40	0.856231109092364	6.32477400759396e-114	0.491610478486253	3.03558053895028e-25	-0.00657040384936424	0.896824884242227	0.0268733665340768	0.595791516082758	-0.118585191660617	0.0188409982727323	0.171504711369846	0.000649447509735684
RBM15B	black	0.0282242380939591	0.577433239254934	-0.0282242380939591	0.577433239254934	0.258892737510806	2.01079832072943e-07	0.189569489277148	0.000159630184767294	0.0848152269343547	0.0935589191813525	-0.210218540248862	2.71909762861171e-05	0.0795028360576783	0.116057846395045	-0.287952655356826	6.38299492323013e-09	-0.22856770407234	4.83977212169256e-06	-0.0259324631231929	0.608732877284211	-0.12654094612844	0.0121599150089485	-0.0813592906510689	0.107757468092466	0.0189854528619082	0.707864129926796
RDH13	black	0.0622465388023322	0.218818590784227	-0.0622465388023322	0.218818590784227	0.294874216006265	2.64187541564381e-09	0.255382463460819	2.96901141670479e-07	0.0510592085268172	0.313286344313717	-0.224257283147243	7.35609222022317e-06	0.153773526469057	0.00226553944016279	-0.347804981656214	1.37394131273088e-12	-0.29404166582188	2.94130841143767e-09	-0.149591584011542	0.0029874412013458	0.0410336610457517	0.417841406461902	-0.00218104893552034	0.965665889477977	0.0472177691088815	0.351130451393191
RGL4	black	-0.0630899893978442	0.212628222158793	0.0630899893978442	0.212628222158793	-0.263668322282564	1.17250396528073e-07	-0.398433452375014	2.29380695528062e-16	0.155531064602803	0.00201279173233836	0.183349695973273	0.000262719931127817	-0.162317572187062	0.00126028726984723	0.380012801426048	6.48388773290698e-15	0.309522810989191	3.77321461872506e-10	-0.0939990752014293	0.0629900152400176	-0.238703954772458	1.7504991451198e-06	-0.205422013397527	4.16833649872957e-05	-0.195164976579662	0.000100578575671415
RGS14	black	-0.128338778358543	0.0109782743296956	0.128338778358543	0.0109782743296956	-0.0608572283336852	0.229294437548937	-0.2468438295125	7.48136922732255e-07	0.133598812744763	0.0080836124188639	-0.0244097810665429	0.629935638819813	-0.267924968291932	7.18445440672374e-08	0.426238513482339	9.81102467015977e-19	0.280310945051836	1.64480742655927e-08	-0.0997591219135344	0.0484103647547194	-0.156450396605533	0.00189111066560042	-0.290515177982942	4.61729941097815e-09	-0.199634319543707	6.88948507584329e-05
RGS19	black	-0.207973263554479	3.32511817729778e-05	0.207973263554479	3.32511817729778e-05	-0.118578207582367	0.018848047784734	-0.220716959696122	1.03118513349935e-05	-0.0597620572370372	0.237799368269041	-0.0124354793598533	0.806121057578475	-0.497845878809381	6.09601344565525e-26	0.751199381829093	2.34962033155795e-72	0.46466975143628	2.16542029694017e-22	0.0522277586910209	0.302325747639051	-0.221161752159903	9.88639162749511e-06	-0.339764502572396	4.77167101497781e-12	-0.095614667711944	0.0585758144873349
RHOH	black	-0.0605171329801362	0.231912159409409	0.0605171329801362	0.231912159409409	-0.292025817123697	3.80908783176706e-09	-0.241453182501966	1.31803664254496e-06	-0.0906065044934353	0.073152878652913	0.18313132652059	0.000267278522351511	-0.254929933555327	3.12068145093064e-07	0.6896238204546	1.26938443440093e-56	0.633126597031961	2.64565863802485e-45	0.00314633166209669	0.950486853751258	-0.0564966388500537	0.264466776105864	-0.0365690032638382	0.470319884504319	0.0337432897344532	0.50532208374577
RHOQ	black	-0.356330843936621	3.52769164897654e-13	0.356330843936621	3.52769164897654e-13	-0.0304133990288717	0.548259331038418	0.229651482861182	4.35059918706057e-06	-0.537280627318543	1.06427219587911e-30	-0.243821294196667	1.02940997055646e-06	-0.76118002401622	2.39524324284877e-75	0.716124760668818	7.03050969959745e-63	0.197886573846724	7.99609003587516e-05	0.152493032616513	0.00246756952650481	0.162908488093161	0.00120890039650681	-0.129034980224489	0.0105487300992191	0.210949344602358	2.54554576014133e-05
RIMKLA	black	0.120884498824069	0.0166414511251695	-0.120884498824069	0.0166414511251695	0.509916277758477	2.47768300218974e-27	0.334737286830594	1.02070118812926e-11	0.151918223642434	0.00256349148411207	-0.33425857810134	1.09656079419492e-11	0.249866856418761	5.41429498613581e-07	-0.417169939358634	6.14700182354173e-18	-0.432201012310403	2.84755414830196e-19	-0.26241933344043	1.3515373944863e-07	-0.0774668492278016	0.125727619717208	-0.104924580346765	0.0378475998154371	-0.105036502405299	0.0376422904166189
RPH3AL	black	0.0463132384247614	0.360444788848004	-0.0463132384247614	0.360444788848004	0.239590777501397	1.59798072058756e-06	0.131109037100658	0.00935601688742345	0.122695587440991	0.0150704588892608	-0.159503588531542	0.00153369110438175	0.109819312807471	0.0297091089499115	-0.321172432680319	7.42060702095932e-11	-0.270627664739505	5.24080035073407e-08	0.00896322168541815	0.85958727784664	-0.0406707641684962	0.421974251170586	-0.0891380316842747	0.0779481682251678	-0.0777038565575513	0.124570806914261
RUNX3	black	-0.149228918016033	0.00305898615850326	0.149228918016033	0.00305898615850326	-0.210570652259724	2.63412378860339e-05	-0.149467528323618	0.00301174134255098	-0.206418423796768	3.81742624534224e-05	0.0408813149602811	0.419573496948102	-0.429968498274434	4.53812261249305e-19	0.663931563244904	3.60938295806471e-51	0.481983973933735	3.39559917272751e-24	-0.00916854358276722	0.856405250665294	-0.0637426542145437	0.207925300094992	-0.125329076870952	0.0130184773472381	0.0703654178680905	0.16439556424195
S1PR4	black	-0.0682873928619725	0.177247295329793	0.0682873928619725	0.177247295329793	-0.0593191403963882	0.241301251548203	-0.237671967169477	1.94553740583782e-06	0.0829583959600315	0.100989516065506	-0.0263124785831269	0.603491059495946	-0.413655911151411	1.23324845951026e-17	0.683157524675803	3.38176073606903e-55	0.464450618816342	2.27892555641788e-22	-0.0875001218284528	0.083594283907977	-0.261985249337229	1.41971827214664e-07	-0.40192784222329	1.18812471542363e-16	-0.198468403142282	7.61033652941626e-05
SAMD5	black	0.10789546042067	0.0327089952968095	-0.10789546042067	0.0327089952968095	0.169242863689874	0.000766995486789893	0.190914624931906	0.000143022978313127	-0.0323758467156611	0.522738630978664	-0.105898670965358	0.0360921529178039	0.161875399488425	0.00130004503093894	-0.33702488665997	7.23389922342612e-12	-0.283890557755398	1.05947096894396e-08	0.0809781500763658	0.109422237447712	0.0598701806077257	0.236949957069119	0.0888514299299933	0.07891316860021	0.0327168834802265	0.518366421903975
SAMSN1	black	-0.405789982728945	5.69060732358822e-17	0.405789982728945	5.69060732358822e-17	0.0242310010866454	0.632445581350003	0.0734446659269922	0.146655344003546	-0.301057926683315	1.1772523962962e-09	-0.224883684110338	6.92539768909833e-06	-0.721797924529989	2.59117882447496e-64	0.71628250485804	6.42101677040575e-63	0.189168822592295	0.000164916015592249	-0.00792697595075977	0.875680398728183	0.103483497796782	0.0405769937819343	-0.303154154943409	8.91192024920736e-10	-0.0228497135314722	0.651978442187606
SCRN1	black	0.0104791583157105	0.836150546342198	-0.0104791583157105	0.836150546342198	-0.225212192686819	6.70923878089003e-06	0.0874529191611155	0.083761764417642	-0.375007603048948	1.55106840367392e-14	0.0944122109881496	0.0618359494293471	-0.166125773244703	0.000961388446360119	0.434338690160785	1.8165866641306e-19	0.339497985436673	4.96967469546775e-12	-0.0637177194947987	0.208103580854559	0.185388150813893	0.000223532754463605	0.232771520934969	3.19202074123345e-06	0.376087471941926	1.28664082957335e-14
SELL	black	-0.213753569666023	1.97217074570221e-05	0.213753569666023	1.97217074570221e-05	0.0168958774173276	0.738774376297118	0.116011635506253	0.0215993753851247	-0.340830312158105	4.0540453940153e-12	-0.229545593606015	4.39622937087271e-06	-0.665252326174564	1.95116376745302e-51	0.785985193689172	1.83129680031698e-83	0.410929039189229	2.1050544176734e-17	0.0102740861562593	0.839313027952406	-0.0049142817330525	0.922736176056594	-0.24241417658033	1.19261837780773e-06	0.106246278102708	0.0354826873684711
SEMA4D	black	-0.195519513642	9.7634548370466e-05	0.195519513642	9.7634548370466e-05	-0.133176570015263	0.00828788624001152	0.0285182777856608	0.573472698594389	-0.360191083632049	1.88039228204714e-13	-0.0767490480938864	0.129282044495112	-0.574289506141776	8.98611443958259e-36	0.711627053973975	9.09319905540466e-62	0.351648409075424	7.48145844949099e-13	-0.0187008749667893	0.712046996470068	0.0988743387369792	0.0504467674609276	-0.0926803679373148	0.0667929310610271	0.145482855786955	0.00389444329941141
SENP8	black	0.091772673446361	0.0695184396028638	-0.091772673446361	0.0695184396028638	0.200032675928021	6.65830790775672e-05	0.0473145711926871	0.350142719789905	0.203425122935136	4.96536646213928e-05	-0.0581689787557256	0.250563299638578	0.266033468387103	8.94082143823475e-08	-0.409041014776177	3.039505656102e-17	-0.273978228924064	3.52748283794683e-08	-0.0339473200666184	0.5027497881613	-0.129800349135838	0.0100937557461317	-0.0589857663289662	0.243960790310791	-0.196212564410253	9.21121053584575e-05
SERAC1	black	0.0350700097012342	0.488719827698916	-0.0350700097012342	0.488719827698916	0.0504032809580946	0.319551494531608	0.150236154117605	0.00286402654770259	-0.0606488825933573	0.230895582697025	0.00312925460688393	0.950755250600306	0.194937446535327	0.000102511714393314	-0.316118198393837	1.51573810280416e-10	-0.200539599211327	6.37469167674296e-05	-0.0017882931091296	0.971845820951846	0.256113203424281	2.73895469248048e-07	0.199092358733964	7.21616690491759e-05	0.0650351496495991	0.198834619639892
SERPINE2	black	0.0606617911913881	0.230796150213223	-0.0606617911913881	0.230796150213223	-0.176388981260176	0.00045026769911598	-0.135427903579348	0.00724963907792302	-0.0415599693822306	0.411889948972815	0.105912050524991	0.0360685308497192	-0.136759125801217	0.00669193696270182	0.283419873688795	1.12295354328306e-08	0.205782866666083	4.03787217490674e-05	0.0921625502793748	0.0683368229030473	-0.0509789311928893	0.314048765035995	-0.0414517957355297	0.413109062512123	-0.0128194696357825	0.800258626751209
SH2B2	black	-0.0131269427281127	0.795572445009716	0.0131269427281127	0.795572445009716	-0.216035688704064	1.59829885178325e-05	-0.399397214437341	1.91468761724671e-16	0.160366674990771	0.00144454072895145	0.192470152850565	0.000125842487750274	-0.201819549484549	5.70842578509305e-05	0.561820501759203	5.42476123529974e-34	0.472072390358114	3.77163771765589e-23	0.00128431049390544	0.979778299184921	-0.205150556969279	4.26909501116673e-05	-0.259006052870324	1.98547174835611e-07	-0.191940003115055	0.000131467526356308
SH3BP5	black	-0.0679471699542548	0.179420581502121	0.0679471699542548	0.179420581502121	-0.372161527714005	2.53003380815703e-14	-0.107346669328198	0.033610709274207	-0.252787624179224	3.94571351985777e-07	0.173703311324046	0.000551388316175894	-0.240690312302617	1.4264992123665e-06	0.530466764348661	7.83941220812624e-30	0.447404380042158	1.08539231863115e-20	0.0342586091142721	0.498838561400455	0.16313375444513	0.00118982378242852	0.164771154278725	0.00105927235159329	0.2484737256278	6.2876342732004e-07
SHQ1	black	0.162001557019151	0.00128858565346768	-0.162001557019151	0.00128858565346768	0.0312046155172454	0.537896560248316	0.137557169821001	0.00637632638979763	-0.0720649825337321	0.154414758710903	-0.0270090242729586	0.593936007502395	0.148626587445288	0.00318125729847905	-0.293778173690848	3.04275236427807e-09	-0.169963028500051	0.000727588782703131	0.0759356954876895	0.133403035731182	0.0778373579069715	0.123922848628266	0.166396065580954	0.000942884938273027	0.0629798554218276	0.213429304155551
SIGLEC10	black	-0.133016259582965	0.00836663863223322	0.133016259582965	0.00836663863223322	-0.223002651520676	8.29667138090854e-06	-0.146676892339293	0.0036080771006008	-0.227118964207709	5.57612053640444e-06	0.098932162528549	0.0503115317055495	-0.397112110407877	2.93569723352248e-16	0.62978770767535	1.04407319076756e-44	0.396056223126415	3.57268548084446e-16	0.180922106078332	0.000317738860685888	-0.0585054868862059	0.247828233961693	-0.106700587221491	0.0346993446678357	0.053569023854152	0.290062126222834
SIGLEC5	black	-0.206226954481751	3.88261084881656e-05	0.206226954481751	3.88261084881656e-05	-0.0482242697866287	0.340946434714117	-0.0323470638153828	0.523108499213302	-0.166611258146955	0.000928389001440292	-0.0921001251614821	0.0685249039001997	-0.49056002734755	3.9654637471719e-25	0.610704872354215	1.95419635631454e-41	0.219695664753637	1.13556277556302e-05	-0.0974559835919491	0.05386014483217	-0.0393394563191384	0.437338815281396	-0.230180818021756	4.12919276573682e-06	-0.0192277701543548	0.704309333438559
SIPA1	black	0.0123945750927001	0.806746194854997	-0.0123945750927001	0.806746194854997	-0.0103748901869725	0.837758171303118	-0.398225036091615	2.38501020066936e-16	0.394467161894914	4.79478187051792e-16	0.0101682523225211	0.840946139486857	-0.15473136707005	0.0021244143784869	0.508944240833598	3.221999948911e-27	0.455968114602721	1.60115716136551e-21	-0.199365499800412	7.04974111409033e-05	-0.395586163786279	3.89819230796146e-16	-0.452315260468832	3.64613396419197e-21	-0.347961912920569	1.34047860121142e-12
SIRT6	black	-0.0234783206452212	0.643058724984388	0.0234783206452212	0.643058724984388	0.483434457785681	2.37149338215555e-24	0.15649601912945	0.00188525119894868	0.303349712695755	8.68247166729205e-10	-0.345905135353917	1.84983126112464e-12	0.101446151947688	0.0447179107351061	-0.344439862264887	2.32356819072192e-12	-0.381114830491256	5.34016228876355e-15	-0.0786294020652799	0.120132345308944	-0.193407056262674	0.000116450374696431	-0.334392144059027	1.07485856500246e-11	-0.283965129407603	1.04973754696184e-08
SLC15A4	black	-0.107233326093731	0.0337995583084493	0.107233326093731	0.0337995583084493	-0.129901694509794	0.0100348348994709	0.0107571500236126	0.831867767753444	-0.249813502335548	5.4454816356777e-07	-0.0117121607748335	0.817193337416674	-0.366416005070844	6.69535960387718e-14	0.599624164494381	1.233196655084e-39	0.365493567655562	7.81352706035337e-14	-0.00246671906751097	0.961172198224988	0.100642085792195	0.0464471724720574	-0.021303761570568	0.674124826906726	0.126705797653663	0.0120470730811287
SLC35B3	black	-0.0121781135126304	0.810056401889631	0.0121781135126304	0.810056401889631	0.366022370445703	7.15191950179418e-14	0.380353416324568	6.10688790319617e-15	-0.0900565386404427	0.0749198390207532	-0.227186266260826	5.53966757421634e-06	0.165221593494006	0.00102574849898377	-0.390065905689259	1.07421420627173e-15	-0.338068085306622	6.17695246665386e-12	-0.107507025811852	0.0333450643918435	0.281811460235835	1.36889300840316e-08	0.115324782820684	0.0223922950310565	-0.0245018336183719	0.628644942646366
SMAD6	black	0.0283689392428469	0.575482597104056	-0.0283689392428469	0.575482597104056	0.110949929000603	0.0280585423245206	-0.00606831818653999	0.904670108994879	0.139071735649863	0.0058138106223335	-0.0908614891095203	0.0723452517378897	0.00394239562188601	0.937981986999902	-0.190005031678142	0.000154064622101533	-0.209061917546047	3.01686257608179e-05	0.0857336444128734	0.0900486483317139	-0.0900557517785106	0.0749223917486118	-0.164929411216347	0.00104738072180368	-0.179410260745783	0.000357246803205933
SNAPC1	black	0.000621635591081638	0.990211435871013	-0.000621635591081638	0.990211435871013	-0.111775321776095	0.026903857109519	-0.100317292473411	0.0471614160074807	-0.00713946625231747	0.887945303239305	0.0388126432140438	0.443506215689839	-0.113163537016924	0.0250539168619574	0.280380265267088	1.63095304127287e-08	0.180248733472645	0.000334803725971224	-0.150825469576102	0.00275526803669697	0.0257730627208904	0.61093759277143	-0.0304084397907617	0.548324592013909	-0.0596726783078807	0.238503139709304
SNN	black	-0.276418444739092	2.63498157354023e-08	0.276418444739092	2.63498157354023e-08	-0.0248208700421904	0.624180401348868	0.0310876580650172	0.539422191971412	-0.288162982492275	6.21633281469750e-09	-0.168060690775538	0.000835986056484684	-0.614423519799659	4.68614246425479e-42	0.741305251522632	1.58278037086424e-69	0.36970287685761	3.84608722858318e-14	-0.0124366770102641	0.80610275582184	-0.0211880954291624	0.675793458951355	-0.245360142561977	8.75478284664167e-07	0.0567412037259019	0.262401092187123
SNX20	black	-0.327137844797571	3.13917328721352e-11	0.327137844797571	3.13917328721352e-11	0.0587204870434789	0.246091695588798	0.0267323901891328	0.597722556654414	-0.218018539488364	1.32907031885993e-05	-0.268360940550431	6.82962318889286e-08	-0.710547883582193	1.66835875379627e-61	0.750390039588786	4.04904002626243e-72	0.362081760990928	1.37741285139172e-13	0.0966004521265463	0.0560103873166136	-0.100331817537439	0.0471292789255481	-0.381114401143682	5.34056682071123e-15	0.000869068761007874	0.986315564101862
SNX29	black	-0.0612002650146173	0.226675364453468	0.0612002650146173	0.226675364453468	-0.186491327561772	0.000204675744756581	0.0444891582069456	0.379692787359398	-0.276243564610331	2.69090309870001e-08	0.00790942058054984	0.875953498479584	-0.233868397260814	2.85983181810364e-06	0.497333127029746	6.96497334325276e-26	0.473738295334663	2.53022668456654e-23	-0.0139158727226931	0.783582336918795	0.109412511847055	0.0303230025407111	0.13939959734317	0.00569807420682141	0.419815453434892	3.61958502780547e-18
SNX7	black	0.187786865683461	0.000184433220317507	-0.187786865683461	0.000184433220317507	0.244623451290572	9.46191147493515e-07	0.191432655857592	0.000137070905122504	0.154195311396839	0.00220237288233444	-0.0927321735657642	0.0666400576962401	0.421756961858062	2.44661161797362e-18	-0.61138633222823	1.50639026748007e-41	-0.311286477415098	2.96312656987414e-10	-0.0172754702264065	0.733126147705222	0.0224667350604758	0.657437293343982	0.120923132708538	0.0166064982861973	-0.0731384946396623	0.148351088527655
SOBP	black	0.0491439156628641	0.331807716315838	-0.0491439156628641	0.331807716315838	-0.12833399119023	0.0109812807506705	-0.119521450215333	0.0179165207021996	0.00475281876985975	0.925267211705312	0.123712797322326	0.0142464459243523	-0.0628536100556675	0.214350241989755	0.165883126255151	0.000978284205594165	0.126353599784381	0.0122892866007339	-0.00352450666112607	0.944544637360062	-0.158188595880358	0.00167925960686461	-0.0579862802271953	0.252056994866292	0.0275829424509043	0.586115330178701
SP100	black	-0.0705399915060277	0.163348594682331	0.0705399915060277	0.163348594682331	-0.345311725681816	2.02907064225226e-12	-0.136128802960614	0.00695102881755338	-0.211753542869423	2.36671144135092e-05	0.176644538004905	0.000441603149221509	-0.163144449391671	0.00118892501068105	0.4613683211088	4.65730701605306e-22	0.438628595880151	7.29961052840295e-20	-0.120376728604945	0.0171068569831646	0.16281749491598	0.00121668561888752	0.20922010619733	2.97438911565681e-05	0.273525022632713	3.72269301123521e-08
SRGAP3	black	0.00342013522229334	0.9461843196981	-0.00342013522229334	0.9461843196981	-0.124425483196406	0.0136929636962168	0.0264613241533388	0.601443452832091	-0.202911431675029	5.19254434967208e-05	0.0758439021240207	0.133874411041082	-0.0616244834471235	0.223465960365303	0.234681157201464	2.63528137879971e-06	0.116244849769192	0.021335741310205	-0.0676861939570286	0.18110098027555	0.116744512345728	0.0207802863274185	0.161391467313373	0.00134487688486361	0.290681663304312	4.52066458737224e-09
ST7L	black	0.070386416554	0.164269363195313	-0.070386416554	0.164269363195313	0.202292404562234	5.47934523459883e-05	-0.0289647688128159	0.567483377832645	0.269018669060195	6.32611238862456e-08	-0.145314851648925	0.00393634553313215	0.125544345983733	0.0128621742392543	-0.27950935404458	1.81351711095055e-08	-0.188083645828709	0.0001800678389493	-0.0401570929751897	0.427864811027369	-0.20404593598793	4.70333579745945e-05	-0.204764059096436	4.41653247022161e-05	-0.225068131070718	6.80322785529185e-06
STAT5B	black	-0.107689694005439	0.033044640470845	0.107689694005439	0.033044640470845	-0.216469828147164	1.53525806140695e-05	0.200913098003888	6.1730552857587e-05	-0.513513657882269	9.30360189963273e-28	-0.00823135518092641	0.870947701467188	-0.356798123378306	3.27048085080556e-13	0.57109894421022	2.60906828561011e-35	0.285571354967704	8.59918803940959e-09	-0.0766439029681845	0.129809169317248	0.316997775202352	1.33986309338449e-10	0.268292902510641	6.88386252622131e-08	0.457756007965494	1.06642742336483e-21
STK10	black	-0.066273752385033	0.190397881336619	0.066273752385033	0.190397881336619	-0.165339051784414	0.00101716893703286	-0.20251094003812	5.37642997768731e-05	-0.0418531966027069	0.408595996988892	0.0560257647100504	0.268475331041562	-0.353412933908876	5.64394784111228e-13	0.628000833747067	2.16181771116437e-44	0.421310921185433	2.67756313071708e-18	-0.0490372846587659	0.33285917423227	-0.144067080026685	0.00426053961561854	-0.170071660276778	0.000721809855995718	-0.00663715286291454	0.89578265214748
STK4	black	-0.112755779377428	0.0255855632559547	0.112755779377428	0.0255855632559547	-0.292127290714696	3.7600184124694e-09	0.127881868447956	0.0112685267230004	-0.532961282453114	3.79383455612713e-30	0.0699625528277809	0.166830869365806	-0.320314811321882	8.38460141049212e-11	0.600872029959948	7.79507600255993e-40	0.429804404241028	4.6956340093987e-19	0.0274444963740269	0.587997550062658	0.358294868841658	2.5640847584754e-13	0.312248818454212	2.5952831768481e-10	0.536127115300726	1.49711323284802e-30
STRADA	black	-0.037229811365759	0.46233123274449	0.037229811365759	0.46233123274449	-0.058083246045163	0.251263459421735	-0.00362309147563	0.94299607807723	-0.118927965829091	0.0184978238534901	-0.024345665418664	0.630835289076049	-0.134718831509902	0.0075633488742179	0.267775401870643	7.31023239400918e-08	0.213770273203737	1.96915500932437e-05	0.0588379113703057	0.24514686492573	-0.0319865183453751	0.527752918445719	0.0416566910384413	0.410801701243288	0.115954810039582	0.0216640393952405
STX18	black	-0.0574833216271857	0.256200959627473	0.0574833216271857	0.256200959627473	0.12819499243753	0.0110688926404698	0.0680448872473949	0.178794369787187	0.0398484135117336	0.431427434281228	-0.117784561435868	0.0196642464950859	0.00677144415234072	0.893686346384966	-0.251056289071009	4.76197283130252e-07	-0.236818460523207	2.12239375734698e-06	0.0698877301958473	0.167286128570546	-0.030857570918044	0.542429812474956	-0.0533454116768343	0.292083175001715	-0.101611456652795	0.0443691857941121
STXBP6	black	-0.0515127761381788	0.309001480420883	0.0515127761381788	0.309001480420883	0.0242829803971375	0.631715392487883	-0.130567423547414	0.00965531808784665	0.206294711652035	3.85942392780721e-05	0.0400149566819174	0.429503152979214	0.0405334439487827	0.423544324433715	-0.23278581823779	3.18746279254774e-06	-0.160741939854764	0.0014072837750521	0.107048203379482	0.034109947699484	-0.06958050756278	0.16916517816215	-0.157482236969579	0.00176257957766898	-0.192213863591571	0.000128532962652656
SYT13	black	0.151515726015482	0.00263266762328517	-0.151515726015482	0.00263266762328517	0.516862820957621	3.69858252299407e-28	0.336705079809667	7.59190146171106e-12	0.136034879010108	0.00699039484297313	-0.398073089639525	2.4537371798545e-16	0.155126203406071	0.00206861460525951	-0.329667320535837	2.16724495947752e-11	-0.33824447992564	6.01380691547403e-12	-0.249974278130651	5.35202418329618e-07	-0.0835257136579783	0.0986711503003688	-0.0985422686616543	0.0512292858900843	-0.0820978310366371	0.10458853708279
SYTL1	black	-0.0808755101846459	0.109873998659011	0.0808755101846459	0.109873998659011	0.050338393612614	0.320175679777885	-0.211661704709682	2.38651487789598e-05	0.185164743568543	0.000227544205492501	-0.110987743472217	0.0280047263525042	-0.304206269608698	7.74331610382224e-10	0.500768420253356	2.83994923222818e-26	0.415909280182842	7.89866732751928e-18	-0.0797761896456021	0.114805148693766	-0.276041241333446	2.7570319537008e-08	-0.424985996022249	1.26830605028065e-18	-0.202918821038369	5.18920797817565e-05
TAF5L	black	-0.0353541674944258	0.485202411829472	0.0353541674944258	0.485202411829472	0.0440435903678471	0.384488470664624	0.294768896187532	2.67805330663914e-09	-0.25407898274443	3.42630491103633e-07	-0.0217078087525598	0.668308495730628	0.106382457879901	0.0352463171473411	-0.281929606377561	1.3491815921642e-08	-0.207202419839272	3.56115785266145e-05	-0.00545007183127265	0.914343044788851	0.289267910458138	5.4077460887199e-09	0.30141369055394	1.12310194809254e-09	0.240474751168978	1.45866422298853e-06
TBC1D1	black	-0.0430063833053865	0.395794102677296	0.0430063833053865	0.395794102677296	-0.279248568729868	1.87192682151466e-08	-0.346928224913573	1.57646508924435e-12	0.0812546272293092	0.108212621088611	0.196649435847306	8.87834477641094e-05	-0.156300678503847	0.00191045676323724	0.351340559346075	7.85711931616246e-13	0.300135018208494	1.32981699437463e-09	0.191696874915513	0.000134125364756232	-0.207951228357688	3.3316549652517e-05	-0.131246420461226	0.0092814207529483	-0.0835171737520101	0.0987057324404277
TBC1D9	black	0.00205184029131587	0.967698752072462	-0.00205184029131587	0.967698752072462	-0.15651330681714	0.00188303522167149	0.10430411694108	0.0390030636994592	-0.360915672013957	1.6693435956256e-13	0.0175902788325486	0.728452767604202	-0.253062758924702	3.82906879194132e-07	0.532028686452439	4.97997333625064e-30	0.349829730998339	9.98501837479738e-13	-0.16520734219487	0.001026793989626	0.271837660947128	4.54543698522079e-08	0.175527767941959	0.000480644279680851	0.365643876314179	7.61960413316194e-14
TBRG4	black	0.0453733219499354	0.370285553284803	-0.0453733219499354	0.370285553284803	0.34803628357191	1.32489992015198e-12	0.181760243521554	0.000297631311271294	0.212227107861155	2.26704288632629e-05	-0.275594705735166	2.90858670093994e-08	0.151712044217427	0.00259871736933145	-0.368147815731239	5.00340795962446e-14	-0.256912522325128	2.50696054699914e-07	-0.115048420068324	0.0227183771816424	-0.0563242542987472	0.265929491244548	-0.113483294533869	0.0246436988264943	-0.127124732645181	0.0117644597108367
TCF4	black	-0.0713980792249459	0.158275082300567	0.0713980792249459	0.158275082300567	-0.213639530683767	1.99287725551199e-05	0.154514596408621	0.00215563061024273	-0.5196863615836	1.68587692474347e-28	0.0120269848625689	0.812369526453006	-0.423527737448806	1.70791557110725e-18	0.643506012114635	3.32358614537903e-47	0.397541342652933	2.70991166590527e-16	0.0286073551852126	0.572275415636818	0.224131183292701	7.44582630029449e-06	0.157848704161677	0.00171889096327387	0.504057855740837	1.19148491301615e-26
TEAD3	black	0.0156820022930623	0.756929569828436	-0.0156820022930623	0.756929569828436	0.22017688970689	1.08518766152527e-05	0.273250944428922	3.84576815513944e-08	-0.0505768836759784	0.317885421251532	-0.114880180147605	0.0229188906801154	0.184684778122356	0.000236391068254179	-0.434714399779665	1.67804120534679e-19	-0.330240180245215	1.99186599220096e-11	-0.00145829366456061	0.977039611148946	0.0314192964085162	0.535101818904912	0.0981934278229175	0.0520622011247515	0.0358031452374236	0.479672738783139
TEFM	black	0.0597109515068882	0.238201596720959	-0.0597109515068882	0.238201596720959	0.120877519674579	0.0166477721575753	0.165174170266928	0.00102923132374062	-0.0220260216048174	0.663741665894079	-0.0671015663449581	0.184907527380649	0.189421091223834	0.000161569143785639	-0.376657916351862	1.16534626895734e-14	-0.273854771558373	3.57965698607772e-08	0.168758531285003	0.00079459798411365	0.135366854695564	0.00727618343852557	0.112116369895798	0.0264388156168081	0.00151423496065083	0.9761590888479
TFB2M	black	0.0806033183735756	0.111079140199131	-0.0806033183735756	0.111079140199131	0.149839811607193	0.0029393523672177	0.0585957156434538	0.24709842624923	0.16592474036516	0.000975367250154428	-0.0607990574774304	0.229740688746796	0.235649966500607	2.38961310802574e-06	-0.439272594047141	6.35875458686043e-20	-0.241777834293101	1.27431617986742e-06	0.0435768389260432	0.389551540124416	-0.00527167023067023	0.917136689138864	-0.0104854503833517	0.83605355583721	-0.176504905625497	0.000446317926871633
TFEC	black	-0.0671655116596175	0.184488325703872	0.0671655116596175	0.184488325703872	-0.453241039119934	2.96251162676987e-21	-0.273153254900006	3.89057869099531e-08	-0.14678147531208	0.00358392691585673	0.271792020528565	4.56996668259327e-08	-0.204646506304137	4.46232108890349e-05	0.387919366927979	1.58508810999308e-15	0.328984035456905	2.39618459567666e-11	0.122931942325581	0.0148753529309091	0.138547794201741	0.0060031512575739	0.116587132285463	0.0209538690705354	0.143864675227825	0.00431534476659278
TIMM21	black	0.0692156204566568	0.171417353911334	-0.0692156204566568	0.171417353911334	0.170209392757006	0.000714543917232358	0.118751637838561	0.0186736710589407	0.0716563567128954	0.156771512816172	-0.132152846562703	0.00880236566526234	0.125309391230104	0.0130328539189515	-0.3389285052661	5.42002012712107e-12	-0.210471345624721	2.65783087029951e-05	0.105224481815369	0.0372995858957746	0.031730520722466	0.531063255366157	-0.0150132893216775	0.76698921546034	-0.0869873701455328	0.0854281237596882
TINAGL1	black	0.0837343693700052	0.097829194218553	-0.0837343693700052	0.097829194218553	0.290084691658222	4.876546179086e-09	0.307049190595583	5.28148231392218e-10	0.0132544783737264	0.793630823546453	-0.237064786832912	2.06983240981692e-06	0.159979408242827	0.00148393697283774	-0.347256308296932	1.4974774810806e-12	-0.290535394260156	4.6054591136081e-09	-0.208955880445658	3.04565416464181e-05	0.0605556165662648	0.231614894310445	0.041825308234328	0.408908605494874	0.0330958428889407	0.513530214264577
TLE2	black	0.155643111875723	0.00199758765824652	-0.155643111875723	0.00199758765824652	0.555730312178859	3.77671638317906e-33	0.288465046584961	5.98433443959132e-09	0.239370817929233	1.63457746159069e-06	-0.400847147883868	1.45739713276255e-16	0.187728277272149	0.000185306636010325	-0.365277275993113	8.10108493858819e-14	-0.391313912561376	8.55630527517001e-16	-0.197963079803324	7.94433532338432e-05	-0.173279129786371	0.000569165351048305	-0.220765466628873	1.0264620109385e-05	-0.1456504147916	0.00385305449294597
TLR6	black	-0.0829228094840741	0.101136370432399	0.0829228094840741	0.101136370432399	-0.23892300832395	1.71157918887631e-06	0.0635412741695586	0.209368302967678	-0.40940785146162	2.83063589915741e-17	0.0547559900502047	0.279491338165538	-0.310107354875821	3.48337699216226e-10	0.605610140875819	1.3408588497547e-40	0.47718086877847	1.10120866536801e-23	-0.0299646752455965	0.554179726072977	0.21062329124216	2.62163886670643e-05	0.196826821316538	8.74644810853824e-05	0.448760797641893	8.04449388630446e-21
TMC7	black	0.0139245375334613	0.783450927781315	-0.0139245375334613	0.783450927781315	0.287601062525466	6.67130859595235e-09	0.430122114860079	4.39538607824659e-19	-0.147927233231653	0.00332877984173127	-0.246072876475649	8.11908129268479e-07	0.0966157761520196	0.0559712555819954	-0.331056842729504	1.7655620744904e-11	-0.311415600003002	2.9109743815369e-10	-0.17408840324697	0.000535697048996	0.204834871339625	4.38916464807763e-05	0.150821832169215	0.00275592763502405	0.193514078770056	0.000115420453236832
TMEM154	black	-0.145400881736167	0.00391483792038578	0.145400881736167	0.00391483792038578	-0.0858311491491028	0.0896822607860788	0.197712626439236	8.11494587872645e-05	-0.479238494912425	6.66756034601857e-24	-0.0761356715933402	0.132380553569688	-0.426716877654867	8.89208512753277e-19	0.68026690927933	1.42730222047496e-54	0.37133083645857	2.91578017433601e-14	-0.0330854543136052	0.513662478673974	0.248434909932815	6.31380653894928e-07	0.102002581885588	0.0435531667858822	0.356617891199642	3.36743810565421e-13
TMEM254	black	0.0280097239528115	0.580330688169661	-0.0280097239528115	0.580330688169661	0.302442812811509	9.79728258594932e-10	0.293859174400288	3.01121135752164e-09	-0.0314130122051563	0.535183523677767	-0.197316664727711	8.39173308580538e-05	0.185691202817675	0.000218196843118502	-0.312140462823179	2.63436990458756e-10	-0.247653525180728	6.86346311356835e-07	-0.0456386418739251	0.367491002973949	0.0579707593359584	0.252184174012841	0.105972944372068	0.0359611864910541	0.0460525816431653	0.363157295278927
TMEM71	black	-0.110968042622125	0.0280327527075367	0.110968042622125	0.0280327527075367	-0.13699026205527	0.00659911822391923	-0.117322321277475	0.0201536542803597	-0.094554457998187	0.0614426493748826	0.00341711231172469	0.946231813244404	-0.359321388374457	2.16836392856081e-13	0.559602367308087	1.10491981489682e-33	0.269122143979271	6.25023430103756e-08	-0.0612055262385477	0.226635361385703	-0.0569808584334941	0.260387676487201	-0.159721377000575	0.00151073109582799	-0.0184069835279995	0.71637583504702
TNFAIP8L3	black	0.0720952915943003	0.154241024908755	-0.0720952915943003	0.154241024908755	0.295558781832889	2.41801919515498e-09	0.116021850968333	0.0215877685613169	0.223390826388683	7.99407090373024e-06	-0.228246092683932	4.99475152226348e-06	0.12338720329842	0.0145057842769306	-0.247961809468567	6.64132979105568e-07	-0.209410228819281	2.92409046704369e-05	-0.183602443991309	0.000257534358342188	-0.207775223760969	3.38430528469266e-05	-0.183491403605876	0.000259800661050826	-0.124168875154788	0.0138900304352136
TNFAIP8	black	-0.158747728876567	0.00161588254332921	0.158747728876567	0.00161588254332921	-0.150223006764383	0.00286649681384575	-0.0237556721633591	0.639139341604399	-0.29511944726792	2.55946489926458e-09	-0.0485524667333997	0.337666811385571	-0.495669651883778	1.07152501256612e-25	0.801558414417004	3.90285191149076e-89	0.562425740798225	4.4635062984537e-34	-0.0271934643682827	0.591417493449918	0.125446496717384	0.0129330146425243	-0.090199478440177	0.0744572880735015	0.118742297426051	0.0186830264979311
TNFSF8	black	-0.13758713390213	0.00636474050175508	0.13758713390213	0.00636474050175508	-0.353923732592925	5.20004108336718e-13	-0.134285901667958	0.00776079567975594	-0.220655644656506	1.03718497006623e-05	0.180542881340809	0.000327246852617796	-0.238998041813604	1.69843926547707e-06	0.420965151129559	2.87122894971807e-18	0.43977900588867	5.70371566659521e-20	0.164134700053799	0.0011083636180004	0.108005166854553	0.0325312343641626	0.124395716668747	0.013715696599619	0.193113294931722	0.000119321909565877
TNIP1	black	-0.0949150510161953	0.0604548796196847	0.0949150510161953	0.0604548796196847	-0.0868245612929294	0.0860171342683018	-0.135019678149553	0.00742879598456829	0.0179787962773068	0.722699018161434	0.073458018872897	0.146581725596089	-0.115427245620094	0.022272432690824	0.335892786583381	8.58074894241406e-12	0.112327777080881	0.026154035039795	-0.283144772223989	1.16174618681241e-08	-0.0402534547337799	0.426756156292969	-0.0294113898503754	0.561522329159368	-0.0582452575766321	0.249941489346258
TOMM22	black	0.0558529764683464	0.269956650858869	-0.0558529764683464	0.269956650858869	0.155958901795217	0.00195530028793943	-0.0224474081808017	0.657713258626932	0.268939630351248	6.38466951894001e-08	-0.10137257400121	0.0448738690239073	0.182213001827234	0.000287269534112092	-0.3652285600087	8.167268314664e-14	-0.168005997811536	0.000839312582989511	0.0494177482260035	0.329117340330909	-0.174281579910497	0.000527982773675911	-0.134137818038755	0.00782938087647878	-0.210647799601919	2.61584511619351e-05
TPI1	black	-0.151427738329324	0.00264801442547	0.151427738329324	0.00264801442547	0.0565937625417318	0.263645101204202	-0.045913876840881	0.364605890949259	0.164382392295347	0.00108901463448824	-0.0291893181406363	0.564482547140724	0.0823380013544802	0.103574048452556	-0.216738265099857	1.49746792569511e-05	-0.16576486982663	0.000986617412034226	0.172064670849065	0.000623045121256937	-0.0962512916890553	0.0569081784900668	-0.0650946094435965	0.198423489031163	-0.177632127255279	0.000409555778131445
TRAF1	black	-0.247956691761541	6.64496035723052e-07	0.247956691761541	6.64496035723052e-07	-0.0491430665953454	0.331816080273323	-0.0530168638063004	0.295069709812641	-0.179485173536305	0.000355186025461603	-0.132156465933966	0.00880049774865971	-0.560012863633507	9.69014661305577e-34	0.692651688630344	2.64920252079183e-57	0.351936991517477	7.14528889454843e-13	-0.0115386457989684	0.819854939667151	-0.115445738090699	0.022250859260606	-0.274927246431407	3.15023377794342e-08	-0.00339087460183992	0.946644047076156
TSC22D1	black	0.0476587484745637	0.346645103455945	-0.0476587484745637	0.346645103455945	0.200810383991146	6.22789833590928e-05	0.404794388548117	6.88606216782131e-17	-0.203615304674978	4.88366543692726e-05	-0.187405771486203	0.000190184187117558	0.149358203816225	0.00303330466456974	-0.314763454246851	1.83139515917436e-10	-0.271781275203264	4.57576038164234e-08	-0.0890990692186967	0.0780787916044828	0.231231240711432	3.72126913285163e-06	0.267539791645894	7.5126891057999e-08	0.220285274207767	1.07413885417224e-05
TSPAN15	black	0.0735955873743784	0.145824911959702	-0.0735955873743784	0.145824911959702	0.379288789293106	7.36263434045906e-15	0.33961217346821	4.88387760504535e-12	9.60378348996717e-05	0.998487706543484	-0.22721364671903	5.52490256260114e-06	0.203567545973181	4.90406210096874e-05	-0.390554252744927	9.82830069749106e-16	-0.300642035284165	1.24377298478434e-09	-0.0849761268641135	0.0929361662607864	0.0557330881030122	0.270987733738578	0.0455979532282733	0.367918714842234	-0.00310369057058359	0.95115704611858
TSPAN33	black	-0.0572953768691419	0.257761501602167	0.0572953768691419	0.257761501602167	-0.0744845565756834	0.141006028608176	-0.331278220881385	1.70866903806173e-11	0.225234738754912	6.69464166016533e-06	0.0288184322463097	0.569443076076911	-0.211273443071345	2.4719860278147e-05	0.418752686496717	4.48024067043766e-18	0.290542117051333	4.60152822499571e-09	0.0103362163911022	0.838354622870007	-0.312519691068779	2.50002413765819e-10	-0.356379335345812	3.50010559801246e-13	-0.296513505939597	2.1363009236505e-09
TSPYL5	black	0.0483214474998483	0.339973241472249	-0.0483214474998483	0.339973241472249	-0.238886486463117	1.71801008563059e-06	-0.12852553766636	0.0108615535782068	-0.101169255827148	0.0453072067463667	0.165401827980605	0.00101261072345393	-0.0696099244910647	0.168984577102027	0.240673667965687	1.42895839739906e-06	0.277212456762167	2.39489942850312e-08	0.178894620224644	0.000371736592660783	-0.0480069682621793	0.343129039358268	0.0690657758101102	0.172348682327254	0.0329810341863581	0.514992906549047
TTC23	black	0.124586729535555	0.0135703940231687	-0.124586729535555	0.0135703940231687	0.318735052790593	1.04893779765976e-10	0.178713360697665	0.000376958781605035	0.163424613649934	0.00116560225612433	-0.192347054796927	0.000127128078907015	0.198510148491501	7.58334426678576e-05	-0.36567766689106	7.57666191031327e-14	-0.314431851732219	1.91791278323771e-10	-0.0638382217593779	0.207243023510418	-0.194463278221607	0.000106653147367908	-0.0902359979192014	0.074339485142711	-0.07233565908294	0.152868456432174
TXLNB	black	-0.124129837931126	0.0139202273414606	0.124129837931126	0.0139202273414606	-0.209394345891367	2.92826141110445e-05	0.0435130891847709	0.390246185250699	-0.319851768596293	8.95470615405531e-11	0.0432799019932254	0.392793477452115	-0.242289477580013	1.20822191923736e-06	0.38462416228364	2.86442155432547e-15	0.267385000791529	7.64863177555467e-08	0.0481726324711517	0.341464282669041	0.157594222742813	0.00174912241628942	0.167802832380207	0.000851776865840297	0.315535540388306	1.64440968205274e-10
UBXN10	black	-0.0341498803321456	0.500202863194804	0.0341498803321456	0.500202863194804	0.370331590743681	3.45663664607033e-14	0.216525153439836	1.52739611158409e-05	0.144353942859732	0.00418394267623826	-0.286510062633593	7.64855367575339e-09	0.081525792682092	0.107036508913093	-0.295381781279052	2.4740685977796e-09	-0.35259172904177	6.43641595586973e-13	-0.229817759506866	4.27985766836627e-06	-0.105666314341968	0.0365044864613775	-0.169485798713867	0.000753486902871152	-0.109515283224555	0.0301668966724423
UBXN8	black	0.0666051785266598	0.188185562917205	-0.0666051785266598	0.188185562917205	0.29097947354993	4.35267148830674e-09	0.210846158675691	2.56939760460061e-05	0.0794096137509188	0.116487494754841	-0.245602276068976	8.53364464842341e-07	0.0584392924463525	0.248364596893579	-0.303344433618291	8.68858956405714e-10	-0.266712272605764	8.26751614462204e-08	0.00775938817117392	0.878288071501677	-0.000747858980606098	0.988223995106968	-0.125044564642107	0.0132276230373993	-0.113542221903292	0.0245687366110184
UCP2	black	-0.223672433660732	7.78115439175922e-06	0.223672433660732	7.78115439175922e-06	-0.0827050981943696	0.102038490415811	0.00504722203027522	0.920652835225157	-0.289793890635675	5.05959811161612e-09	-0.0961073463715059	0.057281759139695	-0.492897121984037	2.18548531402011e-25	0.692078632188337	3.56901849818982e-57	0.394680312493905	4.60966827256106e-16	0.113552121910801	0.0245561620208737	-0.00856706048165299	0.865733264630935	-0.105109644410522	0.0375086296432753	0.132870385720043	0.0084388777753958
UGT2B17	black	0.0133504424827463	0.792170690680379	-0.0133504424827463	0.792170690680379	0.0573278440252315	0.257491452237467	0.137224776396312	0.00650612318429948	-0.110064083514224	0.0293448856070415	-0.0446719681249197	0.377735835491699	0.050463562446294	0.318972326517184	-0.175631357592464	0.000476892287817914	-0.189029179436135	0.000166796502695866	0.0315861183516803	0.532935157887451	0.0087528390564406	0.862850092407741	0.100565572207148	0.0466146093290777	0.0770700462377507	0.12768302485792
UNC119	black	-0.100027602093119	0.0478062081731335	0.100027602093119	0.0478062081731335	0.0663345879312081	0.189990371965808	-0.0833867903262122	0.0992349148709372	0.0729566187308981	0.14936545658023	-0.0953173301662992	0.0593684295368936	-0.187284858408663	0.000192043649492117	0.326859053328712	3.26933350492119e-11	0.161293801112416	0.00135409530256698	-0.0747548504798401	0.139565274028281	-0.191852980439361	0.000132413111611624	-0.22653288656585	5.90337386989948e-06	-0.0779788705486693	0.123238870745006
UNC13B	black	0.073320196720448	0.147342932339255	-0.073320196720448	0.147342932339255	0.41077451896798	2.16949378646827e-17	0.499548844444786	3.90959687442331e-26	-0.143253055398855	0.00448484371988499	-0.306224772073494	5.90375068023416e-10	0.132976904045471	0.00838607366574452	-0.390276237033903	1.03387575592888e-15	-0.334315215847168	1.08730639056534e-11	-0.107735199476681	0.0329701603217227	0.167018262174304	0.000901533071190787	0.117971011537704	0.0194697838616434	0.194900980416628	0.000102824766709489
UNG	black	0.0285090632014711	0.573596618644433	-0.0285090632014711	0.573596618644433	0.226160827439544	6.12053989278848e-06	0.11950373585182	0.0179336379193954	0.132727185327415	0.0085103329302589	-0.126264608981223	0.0123511634127468	0.258644321764778	2.06741343917543e-07	-0.437855848170785	8.6107274772117e-20	-0.218426892865055	1.27925736791015e-05	0.237726952499963	1.93464111922955e-06	-0.128532032216644	0.0108575144607768	0.0119958579843765	0.812846147369678	-0.141400472085283	0.00503554002134607
URM1	black	0.000761588036656927	0.988007829470007	-0.000761588036656927	0.988007829470007	0.0452046134890081	0.372069338351607	-0.037683342026175	0.456892343294831	0.208101916435244	3.28719464786269e-05	0.0119888123710233	0.812954040787146	0.211274697630131	2.47170523786057e-05	-0.342544129394567	3.11532108523234e-12	-0.121257855135775	0.0163063471869369	0.116606146730179	0.0209328304073074	-0.0808366638018825	0.110045360402207	-0.00245639180443208	0.961334629142832	-0.0976115906565028	0.0534765253275672
USP43	black	-0.007981393571066	0.874833945993064	0.007981393571066	0.874833945993064	0.209363214489579	2.93645303521381e-05	0.0345711634806088	0.4949277043964	0.221374850038934	9.68852459878013e-06	-0.051122645614048	0.312684720282676	0.239604685858925	1.595693225837e-06	-0.460054447624896	6.30224835965399e-22	-0.368434559361918	4.76700777510936e-14	0.0259784924849312	0.608096888346349	-0.135021115769054	0.00742815818053056	-0.0929560158073539	0.0659828171006301	-0.261036495174067	1.58046539314433e-07
USP4	black	0.0640316539029985	0.20586702668884	-0.0640316539029985	0.20586702668884	-0.178884756392381	0.000372019032936458	-0.058960234692792	0.24416531471058	-0.118759030707567	0.0186662691913776	0.0689976119638373	0.17277358616833	-0.083886276429438	0.0972198318631025	0.330352053622976	1.95926982509494e-11	0.334053526262715	1.13071281097707e-11	-0.102140348214397	0.0432687636073364	-0.0193535964015537	0.702465990545378	0.127427209325365	0.0115640665275153	0.218347166650291	1.28884119030456e-05
VAV1	black	-0.152052603811414	0.00254076726836846	0.152052603811414	0.00254076726836846	-0.0751635844145662	0.137408063860392	-0.168252345366844	0.000824425176333294	-0.0737289409092093	0.145094133988577	-0.0639009558031986	0.206796032807438	-0.514463659189241	7.16911574711096e-28	0.818554294183874	6.23399382133079e-96	0.472576716223908	3.34306626342879e-23	-0.0843606420146246	0.09533639383986	-0.136647144397126	0.00673732500313726	-0.325672351587388	3.8847328917395e-11	-0.074784730445792	0.139406699440485
VIM	black	-0.234125859452911	2.78679194176233e-06	0.234125859452911	2.78679194176233e-06	0.0274937229944899	0.587327979090226	0.189780449068957	0.000156911316061989	-0.379755946497398	6.78318220237935e-15	-0.251242113766567	4.66714025971662e-07	-0.576383703275798	4.43572469911371e-36	0.651915321124392	8.44551731843669e-49	0.173431780645499	0.000562707547233947	-0.118203377742638	0.0192297761755784	0.0953476562141746	0.0592871852814449	-0.106838718858825	0.0344641076081835	0.131560635543942	0.00911279283500246
VIPR2	black	0.0418092656711049	0.409088495293746	-0.0418092656711049	0.409088495293746	-0.0616489002706034	0.223282226568589	-0.163914274611234	0.00112584837580565	0.1329749035666	0.00838706264017867	0.0466191600929767	0.357277440304992	-0.0414874103858152	0.412707451643193	0.159541106758503	0.00152971311757351	0.152378032966663	0.00248649432677747	-0.0416932493455908	0.410390814883465	-0.0884400978694434	0.0803150358507051	-0.131722461480756	0.00902701410085098	-0.121273403928641	0.0162925204853441
VNN2	black	-0.319082354329309	9.98653371929059e-11	0.319082354329309	9.98653371929059e-11	0.00988442302229525	0.84532923037566	0.0601035137718844	0.235124189458944	-0.270924729349586	5.0611340072904e-08	-0.209125641644831	2.99968412815375e-05	-0.660586623238464	1.69015150360452e-50	0.721795251058562	2.59526260908496e-64	0.260502869239347	1.67843726136185e-07	0.0295107212706981	0.560200665364973	-0.0315388243660021	0.533548956570255	-0.281803161331479	1.37028801815171e-08	0.0428249383479198	0.397792225604182
WARS2	black	0.0587157045948641	0.246130230394058	-0.0587157045948641	0.246130230394058	0.14706893232977	0.00351830035995986	0.0307941240413032	0.543260630760633	0.14620055821161	0.00371994737050349	-0.0562645463792561	0.266437415279359	0.181847923507381	0.000295597844192077	-0.30438331992189	7.56189129940488e-10	-0.199681089436631	6.86195641382971e-05	0.0731517332032471	0.1482774588469	-0.075958781949042	0.13328468422918	-0.0260068076725707	0.607705803260258	-0.143393590421923	0.00444537393419277
WDFY4	black	0.031570943097213	0.533132069128467	-0.031570943097213	0.533132069128467	-0.10746417133733	0.0334158808618364	-0.29480865865818	2.66433857832316e-09	0.135828889941589	0.00707742952983054	0.0183758278153141	0.716835274975862	-0.254156937660362	3.39715113077941e-07	0.614008310407844	5.50134301331579e-42	0.598426093638381	1.91193915778644e-39	0.000487716925727929	0.992320107894561	-0.333913901798333	1.15455937722343e-11	-0.295573723180167	2.41334463020068e-09	-0.0457513303791236	0.366308052835098
WDR12	black	0.0456064699100529	0.367829163442601	-0.0456064699100529	0.367829163442601	-0.0431086263593452	0.394670838759271	0.0400563335346143	0.429025846088487	-0.0247266406537221	0.625497611273673	-0.0297210921496391	0.557406523982377	0.0328822252616855	0.51625348145594	-0.257321470762134	2.39569954332351e-07	-0.113765201093516	0.0242868606800458	0.203873754654263	4.77466989588153e-05	0.139322668998427	0.00572504275727361	0.065243667027416	0.197395563363472	-0.00287452012824916	0.954759508238306
WDR55	black	0.00935287767219904	0.85355046520425	-0.00935287767219904	0.85355046520425	0.329988113547469	2.06726020995436e-11	0.282189980739835	1.30670586509013e-08	0.0293464576151095	0.562387102404965	-0.27833136103717	2.09216560047806e-08	0.0795197729024854	0.115979920224317	-0.314839206821831	1.81217032843595e-10	-0.254338641862763	3.33011998249791e-07	-0.0665127599881355	0.188800561919032	-0.00908540451963343	0.857693441880647	-0.0391437486313206	0.439624203968927	-0.00600650606395768	0.905636597049112
WDR90	black	-0.0165998038807598	0.743189648921026	0.0165998038807598	0.743189648921026	0.167446164537416	0.000874073019998531	0.0174845080245139	0.730021839457567	0.168505667941704	0.000809371058692223	-0.176138394993551	0.000458916965239735	0.00514659356627589	0.919095912313212	-0.250673033592439	4.963441562876e-07	-0.185631829488482	0.00021923276784107	0.241553436708014	1.30438442455614e-06	-0.149424859320287	0.00302014080933111	-0.207594875043493	3.43907114027697e-05	-0.139864862010923	0.00553738656405827
WDR91	black	-0.0120020713562658	0.812751001467418	0.0120020713562658	0.812751001467418	-0.147059163636872	0.00352051255619349	0.00469645140409309	0.926150985163095	-0.168786515867603	0.000792978449175135	0.0737732912472219	0.144851714152352	-0.0374459809714004	0.45973437803248	0.245609595563048	8.52704398178692e-07	0.247950900566924	6.64907100180267e-07	-0.0964686712172101	0.0563478433764583	0.139116759956688	0.00579779281135353	0.206986599035074	3.63003205555438e-05	0.231943507732478	3.46687851653832e-06
WIPF1	black	-0.168360323931376	0.000817977003604459	0.168360323931376	0.000817977003604459	-0.188413888278763	0.000175324095298727	0.140833403324207	0.0052158826146854	-0.549910944555714	2.32450839801032e-32	-0.042095702838321	0.405883657291945	-0.561795709635142	5.46822818684577e-34	0.835281234431444	2.34817243830926e-103	0.517677498999823	2.95061892007792e-28	0.0633026640406744	0.211087415904405	0.260871379514706	1.61017585334756e-07	0.0868544556719102	0.085908737970112	0.411063362004768	2.05056903148229e-17
XPNPEP3	black	0.0761203569433431	0.132458643271297	-0.0761203569433431	0.132458643271297	0.161480446223839	0.00133652867659804	0.0620901175315201	0.219980651903118	0.064527742575808	0.202368305392777	-0.12263022231924	0.0151248112052238	0.0435982499262009	0.389318404660056	-0.156238356419889	0.00191856306070874	-0.167056912481651	0.000899020402808104	0.0833539775529143	0.0993684454388742	0.00735690026179282	0.884556122978965	-0.0766952245585862	0.12955167114427	-0.119067527857491	0.0183596675443433
ZBTB25	black	0.0598238706035574	0.237313503998313	-0.0598238706035574	0.237313503998313	-0.194598691609615	0.000105454665367368	-0.0265112148971584	0.600757826115694	-0.129690409042081	0.0101580202881592	0.0782459707525157	0.121955892058025	0.00216704341631415	0.965886230298345	0.218948589570815	1.2181965404818e-05	0.308960523429303	4.07407478227496e-10	-0.0349399016852424	0.490334912560561	0.165577336981781	0.000999966670242857	0.220942461035166	1.00940201225744e-05	0.296873009933163	2.03870127448266e-09
ZBTB32	black	-0.158161748047078	0.00168235933468736	0.158161748047078	0.00168235933468736	-0.239720007123337	1.57684685144528e-06	-0.270976789414792	5.03026638749926e-08	-0.0230903291056104	0.648558239407395	0.143008277813894	0.00455434630379412	-0.306031206527445	6.05987256591929e-10	0.528672090852105	1.31656835087709e-29	0.431872378742855	3.05042787884757e-19	-0.0468587040397055	0.354809557793446	-0.112917740224317	0.025373241233943	-0.148941210321328	0.00311684708781383	-0.0308938069681289	0.541955595264475
ZBTB7A	black	0.0501932507647616	0.321574757390124	-0.0501932507647616	0.321574757390124	0.179327250853685	0.000359543330661974	0.209586803406267	2.87809831846596e-05	-0.0682676914218161	0.177372609567317	-0.0788144807440761	0.119259781184914	0.129018184793866	0.0105589147058056	-0.275692967511157	2.87456075285954e-08	-0.300731697853082	1.22913002878812e-09	-0.037308252913908	0.46138796977881	-0.0233151884699561	0.645368661134979	0.0569833328493571	0.260366943823968	0.0817432382033999	0.106100701452529
ZBTB8A	black	0.0270747213925973	0.593038358496611	-0.0270747213925973	0.593038358496611	0.266750013651959	8.23155282921843e-08	0.277279540628625	2.37561379583224e-08	-0.0329840861886525	0.514953995384229	-0.159289068094109	0.00155661915286991	0.148224512099355	0.00326532928192667	-0.329363069051723	2.26642306733528e-11	-0.276192993828675	2.70728684065368e-08	-0.0573794023950495	0.257063011388161	0.115141972243779	0.0226075371450107	0.0533719437115646	0.291842881945671	0.0204267442356219	0.686816220947462
ZDHHC13	black	-0.0312135982618297	0.537779475647619	0.0312135982618297	0.537779475647619	0.401348834916862	1.32566524377403e-16	0.469168648581434	7.52422746088578e-23	-0.12907927090046	0.0105219143396066	-0.338457955418359	5.82198546774425e-12	0.0922686568130146	0.0680181040310668	-0.333271873951339	1.27067841241265e-11	-0.348600945409125	1.21225338486634e-12	-0.0845709485832191	0.0945107526211413	0.322524777459191	6.11584642127878e-11	0.130055465709824	0.00994601705772606	0.109431456659399	0.0302941742150038
ZFP90	black	0.110259735017481	0.0290565108750577	-0.110259735017481	0.0290565108750577	0.0287934057295504	0.569778546094236	0.109090942920519	0.030815927292371	-0.114607994539826	0.0232465329741891	-0.0841930996277631	0.0959982570430722	0.0205610171553339	0.684867325135764	0.148461120028729	0.00321561484554401	0.181112859358725	0.000313054234413208	-0.0440070547296703	0.384883337212256	-0.00196201092930976	0.96911217743092	0.119665045873826	0.0177782910564882	0.253513229543924	3.64521278954783e-07
ZNF276	black	0.110670956437332	0.0284583151158071	-0.110670956437332	0.0284583151158071	-0.0873428181876743	0.0841534673215861	-0.120933137651987	0.0165974570917816	0.0870535630345907	0.0851895814624774	0.0334076640128625	0.509568431587544	0.00111159517484147	0.982497264768149	0.210602531391616	2.62655598158291e-05	0.200371039263736	6.46770963630873e-05	-0.277087551315466	2.43121199056185e-08	-0.0326652774620165	0.519026817663078	-0.0377949436150081	0.455559491520579	-0.0374054763153316	0.460220342012527
ZNF324B	black	0.0145101546784692	0.774583993684011	-0.0145101546784692	0.774583993684011	-0.11951145900865	0.0179261733542155	-0.0100462844214592	0.842829059819641	-0.0627825019052609	0.214870218464194	0.11208592358283	0.0264800480282077	0.106251432805601	0.0354737157662888	-0.190885694408817	0.000143362431052568	-0.123489844325611	0.014423585828125	0.0691724109705872	0.171685527614094	0.132789718562671	0.00847906362941693	0.180315317953777	0.000333079015608062	0.072945755844229	0.149426208102175
ZNF513	black	-0.00493093136231831	0.922475226306156	0.00493093136231831	0.922475226306156	0.275699375737879	2.87235513517268e-08	0.20168291759107	5.77628326064294e-05	0.0366660216423372	0.469142273126741	-0.205376945003612	4.18490778400582e-05	0.0910804713816808	0.0716574753272974	-0.276088264164109	2.74152395832558e-08	-0.242366053584769	1.19861696903852e-06	-0.103748771287741	0.0400624392949873	-0.00598509432389368	0.905971421378955	-0.0566003028644953	0.263589832621737	-0.089379175635923	0.0771436609329557
ZSCAN31	black	-0.057935693590456	0.252471668960873	0.057935693590456	0.252471668960873	0.147982707289461	0.0033168553547594	0.132637810668474	0.00855520240151231	-0.0184840233654328	0.715240200967065	-0.0863206644343833	0.0878608714479407	0.0654273724668211	0.196134048286376	-0.150316747789555	0.00284892600298135	-0.222782128710708	8.47340485450466e-06	-0.0834482470492717	0.098985202421269	0.0660587972246084	0.191842902180341	0.0333611272331125	0.51015868200852	-0.0173167743000487	0.732512416422896
A1BG	brown	-0.110656332335067	0.0284794058698418	0.110656332335067	0.0284794058698418	0.176429700283321	0.000448876633815142	-0.249961476609219	5.35940877582011e-07	0.40054586713507	1.54259846635295e-16	-0.178921763237072	0.000370960412014763	-0.205054033320472	4.30547387844879e-05	0.190935434672417	0.000142779276185147	0.0732617040649187	0.147666902067226	-0.0763109945852126	0.131489107303514	-0.424609906871432	1.3696704698451e-18	-0.556502049241483	2.95994303630579e-33	-0.381720359385772	4.79853851167428e-15
A2M	brown	-0.178494145901192	0.000383365733813711	0.178494145901192	0.000383365733813711	0.356313894672377	3.53738391049873e-13	0.0892982830057088	0.077412781214309	0.100807717863509	0.0460864421356081	-0.444664944220979	1.97945224082647e-20	-0.447637976806951	1.03092004572771e-20	0.213367475603805	2.04311136807877e-05	-0.0834967013962491	0.0987886739956438	-0.0146280547992611	0.772802342157226	-0.338474307915162	5.80754054236425e-12	-0.54878446122039	3.29097341912854e-32	-0.242928977159501	1.13022200328431e-06
ABCB10	brown	0.166682201357661	0.00092365534747374	-0.166682201357661	0.00092365534747374	-0.223804013296363	7.68353182608191e-06	0.0897055587647531	0.0760655266944776	-0.192100575919128	0.000129739364175833	0.280045966922232	1.69882311680964e-08	0.369427563549406	4.02986690590486e-14	-0.333138233683196	1.29624381448974e-11	-0.0814248236666842	0.107473252259776	0.0853571910879778	0.0914744985639994	0.616131780374167	2.41632162281525e-42	0.537964251587029	8.68863625202296e-31	0.202765203139634	5.2589860052849e-05
ABCB6	brown	-0.014269630943765	0.778222335662142	0.014269630943765	0.778222335662142	0.122925785147913	0.0148804072898184	-0.247214161984253	7.1924060576955e-07	0.409153453634595	2.97392531126052e-17	-0.120754395042124	0.0167596322832758	-0.114395256709383	0.0235054282246251	-0.0308718553570887	0.54224284898597	-0.0222218508876259	0.660937381643999	0.0829437024577901	0.101050131074304	-0.29711188135222	1.97625922067507e-09	-0.450570590238437	5.38295484944853e-21	-0.428930502590753	5.62954669888484e-19
ABCC10	brown	-0.010037680896736	0.842961913548572	0.010037680896736	0.842961913548572	0.324190312218426	4.8133533236506e-11	-0.0624747222228179	0.217131292492699	0.356391118021142	3.49343454121681e-13	-0.288104477080847	6.26226406706907e-09	-0.0724191284617378	0.152393993608183	-0.0987779936924752	0.0506727689576612	-0.123916301920392	0.0140864300481658	-0.0656700145098927	0.194476845173346	-0.345561362866637	1.95168973494797e-12	-0.454920615859272	2.02937535830135e-21	-0.362663977365133	1.25099346118533e-13
ABHD17B	brown	-0.0207686916358535	0.681857162019786	0.0207686916358535	0.681857162019786	-0.117924238705235	0.0195184087915656	0.06373744491467	0.207962536949263	-0.103327690006666	0.0408818097466973	0.200254589256152	6.53271712767655e-05	0.276692986077675	2.54945065366471e-08	-0.290056400202372	4.89406918018065e-09	-0.0969316858121097	0.0551695827892691	-0.00601385146908194	0.905521737724784	0.345584046525792	1.94480304414646e-12	0.339855310903955	4.70598282006138e-12	0.108289211281694	0.0320748135877142
ABHD8	brown	-0.15092781847719	0.00273676712904067	0.15092781847719	0.00273676712904067	0.148364665514616	0.0032357976571184	-0.232741942734828	3.20146998201165e-06	0.327443716846185	3.00218045988102e-11	-0.126848586374722	0.0119500816044559	-0.216273117489553	1.5635238411647e-05	0.248245101111128	6.44330242943016e-07	0.0657294172023836	0.194072699145128	0.0286221106853464	0.572077202271186	-0.344608584610315	2.26349481600836e-12	-0.50756739950813	4.66754613589e-27	-0.370943301519466	3.1149077310396e-14
ABLIM1	brown	0.243609103543734	1.05257074305206e-06	-0.243609103543734	1.05257074305206e-06	-0.344209913058402	2.40795553926231e-12	0.131613799704631	0.00908453260590366	-0.338234093083635	6.02329591117075e-12	0.301833531196126	1.0623062137038e-09	0.32445298395007	4.63432281260795e-11	-0.166831408744602	0.000913772165022829	0.116199531281354	0.0213867513829455	0.0527097624570055	0.297879657699237	0.455950362822441	1.60761197150794e-21	0.710640635688313	1.58373914025851e-61	0.581954871885596	6.61405634442184e-37
ACAD9	brown	-0.0369997509039446	0.465103892004032	0.0369997509039446	0.465103892004032	0.352759110630712	6.26652944433584e-13	-0.0075654789336542	0.88130694783158	0.332379185814029	1.4512535997848e-11	-0.297226481678822	1.94696494702416e-09	-0.0405238089819596	0.42365461510627	-0.18401783400138	0.000249219088661638	-0.224922491524738	6.89952093967678e-06	0.056730773597486	0.262488961591494	-0.297213574444219	1.95024313159799e-09	-0.401038397075707	1.40572872192661e-16	-0.353390486241175	5.66428322128015e-13
ACBD5	brown	0.261806915307411	1.44867894558204e-07	-0.261806915307411	1.44867894558204e-07	-0.353019012916291	6.01139271778981e-13	0.00805751931476409	0.873650068278397	-0.161923679271704	0.00129564856954683	0.436517727807853	1.14507726355364e-19	0.537989071395653	8.62480355152676e-31	-0.314151515022421	1.99414657044842e-10	0.014297022166368	0.777807749443593	-0.0331065361730346	0.513394088836436	0.464075408253811	2.48704930601806e-22	0.667500850535458	6.7974678053816e-52	0.328546230457025	2.55509547399677e-11
ACIN1	brown	0.0656768456961657	0.194430337940141	-0.0656768456961657	0.194430337940141	-0.147683723955995	0.00338158505267708	0.238867879308244	1.72129538691029e-06	-0.438153109388148	8.08098855914434e-20	0.0162490684223616	0.748430978918098	-0.0512192175950179	0.311770308179507	0.103504602379511	0.0405358536072387	0.0710340706810694	0.160412601920339	0.0334158238378522	0.509464972951587	0.313243243477856	2.26194381166428e-10	0.437244196312936	9.8105710046903e-20	0.524188135054651	4.74422217451083e-29
ACLY	brown	0.025964920978258	0.608284375550859	-0.025964920978258	0.608284375550859	-0.489415981440199	5.29945396317101e-25	-0.0694755901965189	0.169810477989199	-0.340349941911001	4.36339152280979e-12	0.388228296837252	1.49903708047886e-15	0.0730594916664745	0.148791062379347	-0.00482759865654159	0.924094893707896	0.169061332830428	0.000777235483739308	0.334881244146254	9.9890784343173e-12	0.374380443244016	1.72836671545603e-14	0.499659403972145	3.79813350090916e-26	0.331894921207184	1.55944615862296e-11
ACP1	brown	-0.0131940759710577	0.794550240608628	0.0131940759710577	0.794550240608628	-0.0962624603564457	0.056879277108793	0.254593709015169	3.23816722012825e-07	-0.333696668822404	1.19263956415287e-11	-0.00534379932209589	0.916007073281713	0.0475569866655461	0.347676917811788	-0.181983702306977	0.000292474437143911	-0.0384704598591685	0.447538529122001	0.177833246229007	0.000403300553434738	0.445596160390918	1.61473818947001e-20	0.40570755603779	5.78129737879316e-17	0.323437344517021	5.36472873671586e-11
ACSL5	brown	0.128860367332799	0.0106550402467778	-0.128860367332799	0.0106550402467778	-0.290244507391633	4.77869665149983e-09	0.0110341991561488	0.827604452119852	-0.194581550789393	0.000105605668029535	0.453292529610166	2.92844259106583e-21	0.452676016118562	3.36300149148163e-21	-0.267973965325105	7.14370628660961e-08	-0.0251389644442171	0.619742686319867	-0.0672914984504596	0.183664454300378	0.277855935372228	2.21598172144391e-08	0.544209833803322	1.33249386993436e-31	0.251961615676428	4.31678429017266e-07
ACSM1	brown	-0.113411608075238	0.0247351580754645	0.113411608075238	0.0247351580754645	0.27258265538405	4.1625651563982e-08	-0.00148201487583626	0.976666233146358	0.207882420314249	3.35214537506695e-05	-0.209247087650994	2.9672013851764e-05	-0.0573125189855265	0.257618895671409	-0.0421913915915789	0.404816369294219	-0.134943896700464	0.00746248599009646	-0.104807026536126	0.0380642609710171	-0.261691318058189	1.46775459138211e-07	-0.296573654442979	2.11966154096719e-09	-0.243602377989442	1.05331294972215e-06
ADAM15	brown	-0.283371562442735	1.12967401651153e-08	0.283371562442735	1.12967401651153e-08	0.419925572394726	3.54030595698272e-18	0.0765161698415858	0.130451768981845	0.210360051217466	2.68463989933754e-05	-0.476463593077889	1.31064010058174e-23	-0.410746965644518	2.18118625334933e-17	-0.0411632948401	0.41637085186699	-0.246229878180509	7.98512517256511e-07	0.122427308627797	0.0152946347781139	-0.217469201726257	1.39899488430592e-05	-0.596972769073706	3.24651304835707e-39	-0.390037828157593	1.07971458022484e-15
ADAMTSL3	brown	0.0987896567341603	0.0506453654929458	-0.0987896567341603	0.0506453654929458	-0.0390995317194519	0.440141493809844	0.323451696169171	5.35366575467789e-11	-0.379981218530497	6.51997888406724e-15	0.0175196535203333	0.729500343402562	0.119181603258927	0.0182474103057408	-0.0536827193915116	0.289038129061687	-0.0302367027712176	0.550586916425887	0.00727661437749461	0.885807310820661	0.314146496567901	1.99553778574013e-10	0.427607087250038	7.40184841244908e-19	0.49543560220441	1.13826300196476e-25
ADD3	brown	0.249525341538048	5.61692284471262e-07	-0.249525341538048	5.61692284471262e-07	-0.292691347862959	3.49823220996972e-09	0.172385050858759	0.000608390017213951	-0.323346466353402	5.43530115620015e-11	0.268114705608295	7.02789675130472e-08	0.393751574697868	5.47121437151069e-16	-0.111222565626732	0.027672517448716	0.10897543432496	0.0309946526394779	-0.033066312868175	0.51390622839835	0.440044867146599	5.38690359249918e-20	0.721521455482452	3.0491647295488e-64	0.534094852823927	2.72253477291438e-30
ADIPOR2	brown	0.163379789034873	0.00116930523152922	-0.163379789034873	0.00116930523152922	-0.24464546412763	9.44000996224625e-07	0.0968546128683689	0.0553642834499566	-0.213735947712343	1.97535704634058e-05	0.322367162391634	6.2555614287266e-11	0.44985389647033	6.31306278584464e-21	-0.375212493780489	1.49710603627872e-14	-0.027583378833298	0.5861094018207	0.0929075030039555	0.0661248058133199	0.32976662586232	2.13579990250288e-11	0.587696869014222	8.95001929305403e-38	0.312085605945712	2.65437598639185e-10
ADNP	brown	0.154264261707108	0.002192201142578	-0.154264261707108	0.002192201142578	-0.339493107276301	4.973372575073e-12	0.15645526513438	0.0018904845895081	-0.40968988521172	2.67970390423945e-17	0.269244129463352	6.1619102653199e-08	0.240748652455522	1.41791147784303e-06	-0.00655495633153644	0.897066110132593	0.2184558409799	1.27579433085587e-05	0.102253769798619	0.0430357921871224	0.335441341232704	9.18354833772227e-12	0.688033034884178	2.86918374848341e-56	0.614603424248965	4.37122889012229e-42
AFF4	brown	-0.0106041373301761	0.834224495708608	0.0106041373301761	0.834224495708608	-0.237406164277001	1.99904421387212e-06	0.269313001670236	6.11257643354326e-08	-0.488038884693084	7.50231941971225e-25	0.137854162068885	0.00626232211842162	0.0454874026130754	0.369082361775125	0.0259246182216432	0.608841299917126	0.024326911598045	0.631098539823367	0.116622494385917	0.0209147570940623	0.578545144356857	2.1290725700937e-36	0.577644033138334	2.89318625310971e-36	0.675132866439402	1.76872080957878e-53
AGGF1	brown	0.194501692299229	0.00010631186748755	-0.194501692299229	0.00010631186748755	-0.284588702332198	9.71665231629695e-09	0.0515684050904364	0.308478621763587	-0.243358004450217	1.0806240109882e-06	0.313961071387191	2.04760875529105e-10	0.343382915241786	2.73692649790222e-12	-0.21216147784977	2.2806141527977e-05	0.0392095530777165	0.438855007434708	0.134925167331917	0.00747083347534358	0.432946529849775	2.43527102827445e-19	0.575802836227127	5.39795430995771e-36	0.295433174304792	2.45766578984891e-09
AGO1	brown	0.309406933061349	3.83339387698971e-10	-0.309406933061349	3.83339387698971e-10	-0.527601710459574	1.79099759836226e-29	-0.277809002523218	2.22858186990768e-08	-0.0183090426838589	0.717820470480153	0.567318531671015	9.08831332315371e-35	0.504469743932861	1.06798641244826e-26	-0.120107706964808	0.0173580131463479	0.261078942271721	1.57291332676687e-07	0.00237134245762633	0.962672376123708	0.13302158782	0.0083640104640152	0.589616673451188	4.54483005959936e-38	0.349005677876601	1.13732829900505e-12
AGPAT3	brown	0.228884232185727	4.69172905159301e-06	-0.228884232185727	4.69172905159301e-06	-0.503495381849101	1.38318888105569e-26	-0.0624735820997382	0.217139699872618	-0.239463705793219	1.61902599412956e-06	0.547013269184669	5.66996719843447e-32	0.479411432652678	6.39124741258457e-24	-0.240103223453853	1.51573877730516e-06	0.0603143096475501	0.233483319580151	-0.0188687387373631	0.70957859831618	0.339059092441149	5.31335647612706e-12	0.719899753270386	7.88997236552537e-64	0.409405973335745	2.83166847385935e-17
AHCTF1	brown	0.192895091478394	0.000121497767768644	-0.192895091478394	0.000121497767768644	-0.385649540993453	2.38440643438388e-15	-0.00519233868567996	0.91837929521854	-0.246279014263664	7.94363905004535e-07	0.361649563232524	1.47926291437154e-13	0.297085938526839	1.98294989362673e-09	-0.0507677470068833	0.316060253116991	0.134752819405382	0.00754803958031701	0.0125721678733103	0.804032953064692	0.413411999730691	1.29392133100615e-17	0.587672681678744	9.0264999623123e-38	0.353370422217499	5.68251988741732e-13
AHCYL1	brown	0.0209610508054461	0.6790734797398	-0.0209610508054461	0.6790734797398	-0.323283001190228	5.48512133062508e-11	0.218801504088254	1.23512541507031e-05	-0.511556504031904	1.58750076305094e-27	0.201947033720795	5.64579033769427e-05	0.0793417141931348	0.116801216868493	-0.114343899076214	0.0235683010801613	0.0204145038961979	0.686993986001833	0.21214274989674	2.28450090452963e-05	0.459906882372847	6.51948960740857e-22	0.603179830330136	3.31957291826843e-40	0.527268360219547	1.9707035760928e-29
AIMP1	brown	0.0087058521775906	0.863579130291391	-0.0087058521775906	0.863579130291391	-0.0941981367217738	0.0624317557053007	0.216532699079674	1.52632681315819e-05	-0.274678491967056	3.24516442329118e-08	0.013802700669492	0.785299249575441	0.081084319565987	0.108956481470847	-0.225842397678977	6.31243121308565e-06	-0.0980823007860982	0.0523298934061039	0.0767891063794938	0.129081656223532	0.419084162288805	4.19219509616764e-18	0.367739733813774	5.35975244166314e-14	0.248387503854445	6.34591293517825e-07
AK2	brown	0.190031696473218	0.000153729867569878	-0.190031696473218	0.000153729867569878	-0.327821844214584	2.84086502806671e-11	0.0359037351624032	0.478438571730989	-0.192750464796193	0.000122960416078555	0.366253518335419	6.88025352589759e-14	0.429438793197509	5.06618001536297e-19	-0.347202665157807	1.51012246568017e-12	0.00523115003781362	0.917771350351447	0.167104262448017	0.000895950979939721	0.237032682281546	2.07661164204851e-06	0.564067850894387	2.62410011437625e-34	0.356973825798382	3.17859167747419e-13
AKIP1	brown	-0.284020772748085	1.04253118958279e-08	0.284020772748085	1.04253118958279e-08	0.408971751006991	3.08060916181454e-17	0.0861142246939667	0.0886253358349129	0.153191386691324	0.00235543765952022	-0.445100302751464	1.79982546094902e-20	-0.39727604036699	2.84736640851034e-16	0.0742885269771637	0.142058035604464	-0.238901195403258	1.71541730687391e-06	0.0584043052215183	0.248648419311235	-0.272084149778446	4.41514221327836e-08	-0.565251062653823	1.78629846553797e-34	-0.368483536158787	4.72773874621774e-14
AKT1S1	brown	-0.0571364002597931	0.259086632787497	0.0571364002597931	0.259086632787497	0.254595854233704	3.23740431383195e-07	-0.0954558862695887	0.0589979832038145	0.336458645364301	7.87951015933141e-12	-0.231073868936795	3.77983190146475e-06	-0.141522114553508	0.00499759390555639	-0.131491081058425	0.00914988362792141	-0.215059230855122	1.74918857868894e-05	0.0214695594590102	0.671735764379924	-0.419281997540404	4.02904193699891e-18	-0.482452736670895	3.02423957061336e-24	-0.382300501034585	4.3303226493078e-15
ALDH1A3	brown	0.038075639439647	0.452216811362095	-0.038075639439647	0.452216811362095	-0.331437881985008	1.66875099598967e-11	-0.0517482057131389	0.306792657445624	-0.223133916579452	8.1931439991619e-06	0.269011414074791	6.33146568547859e-08	0.0360214302430727	0.476996733562484	0.105231605965391	0.0372866500898616	0.179445960413265	0.000356263354906074	0.0398561779591186	0.431337611423422	0.237729771911906	1.93408398138842e-06	0.306251170557079	5.88276407224936e-10	0.229228125388865	4.53578747182422e-06
ALDH1L1	brown	-0.209935627078482	2.78924646281962e-05	0.209935627078482	2.78924646281962e-05	0.483977240077936	2.07249562452049e-24	0.211421160910916	2.43913138250694e-05	0.0481988071926691	0.341201725241956	-0.453791950711404	2.61739676893521e-21	-0.332917021313529	1.33966869975449e-11	0.0571243483061296	0.259187281818808	-0.23716937450801	2.0478941083646e-06	-0.00355982785616064	0.943989791659429	-0.161983592673952	0.00129021173377985	-0.432185860433663	2.85660867095788e-19	-0.239951201534992	1.53970392135996e-06
ALDH3A2	brown	0.183374134587253	0.000262214303423127	-0.183374134587253	0.000262214303423127	-0.217685698443014	1.3710298855564e-05	0.0786705570966798	0.119937888270341	-0.15571963255268	0.00198726472619293	0.25839851528108	2.12494264724706e-07	0.374069486882878	1.82349272243945e-14	-0.365297148761814	8.07423773512647e-14	-0.071287030991364	0.158924886411738	0.169134578790398	0.00077308862358223	0.278665787803663	2.0091068379814e-08	0.47208046536777	3.764366433805e-23	0.273720029422842	3.63745099990217e-08
ALDH9A1	brown	0.184632101722712	0.00023738135389789	-0.184632101722712	0.00023738135389789	-0.156870420790015	0.00183778932292647	0.0826848917461773	0.102122541449536	-0.125454644794714	0.0129271025436933	0.193870767791596	0.000112049340338086	0.383135756625836	3.73394618197167e-15	-0.280480103037845	1.61119761488071e-08	0.0263368365798757	0.603155763070937	0.0737776853459803	0.144827712760689	0.241921208384288	1.25545367361039e-06	0.488597582690624	6.51674313745564e-25	0.243857450470044	1.02551252776876e-06
ALG3	brown	-0.035472623109291	0.483740164998417	0.035472623109291	0.483740164998417	0.209682362620226	2.85349466075811e-05	-0.0520253474148276	0.304205871198931	0.235515128329084	2.42244284844932e-06	-0.204686800195652	4.44657571380031e-05	-0.136195876159469	0.00692303818236377	-0.161300419066471	0.00135346882465365	-0.193290367224651	0.000117583156559201	0.0964233141320878	0.0564643802006053	-0.308867212355264	4.12620863301463e-10	-0.38290410575077	3.89075628701294e-15	-0.294821205934529	2.66002497717087e-09
ALG5	brown	-0.246969306351308	7.38223622747802e-07	0.246969306351308	7.38223622747802e-07	0.289844457716639	5.0272960546955e-09	0.0877083160567467	0.0828588074817599	0.0817094510663735	0.106245683595855	-0.365463671160855	7.85267065009343e-14	-0.384355738058677	3.00499273366737e-15	-0.0502759068921982	0.320777522227554	-0.174496984804188	0.000519502514741754	0.106761338998782	0.0345957171314521	-0.142727079032814	0.00463538883798269	-0.446613694168333	1.29166461970036e-20	-0.241638340906653	1.29292856726e-06
ALG8	brown	0.0312116088872312	0.537805404833967	-0.0312116088872312	0.537805404833967	0.308015837231738	4.63282997010309e-10	-0.0804878621462466	0.111593457074137	0.354885384237382	4.4550772314858e-13	-0.236742259280618	2.1389106291286e-06	-0.0644700885137407	0.202772686176089	-0.11195747685658	0.0266546088471033	-0.154687950495327	0.00213063334798424	-0.000835184255942584	0.986849063497728	-0.372634508550347	2.33322686996396e-14	-0.47579005063295	1.54285432513254e-23	-0.412436114075474	1.56742705819249e-17
ALS2	brown	0.0834702651455362	0.0988958596160289	-0.0834702651455362	0.0988958596160289	-0.409367018721235	2.85316898139716e-17	0.00827862489820448	0.87021312781403	-0.291433524818638	4.10813296668491e-09	0.382801531193265	3.96223765361507e-15	0.23734845588021	2.01084569207034e-06	-0.180138569908201	0.000337675537573671	0.00521794284492604	0.917978223772148	0.0911891377012786	0.0713181641679762	0.380055457224	6.43545386406892e-15	0.58122822018053	8.4951388717508e-37	0.365749833084507	7.48574259997479e-14
ALYREF	brown	-0.0375342948175251	0.458675805075759	0.0375342948175251	0.458675805075759	-0.0350762581452058	0.488642335105575	-0.251643446412119	4.46847916680193e-07	0.207764987316647	3.38739153060548e-05	0.0441955577582386	0.382848701582933	-0.0965354683396517	0.0561765834867769	-0.00642153162750899	0.899150040444554	-0.00718770495510925	0.887193220103326	0.352035026664908	7.03448464525454e-13	-0.167693397139626	0.00085856141135711	-0.287051750781629	7.14717353623015e-09	-0.343823818223636	2.55642678957548e-12
ANGEL2	brown	0.0915740451946027	0.0701268265110631	-0.0915740451946027	0.0701268265110631	-0.195704057377779	9.61343842190803e-05	0.0897443760885707	0.0759381209967053	-0.243171487305934	1.10192454237109e-06	0.152551188578708	0.00245804921837453	0.167626862907332	0.000862710631601025	0.0400093491611652	0.429567862746344	0.152651388348508	0.0024417247180025	-0.135439616126135	0.00724455631252833	0.436150243562515	1.23804483302893e-19	0.43996936342641	5.47507207580816e-20	0.316785499192492	1.380395296301e-10
ANKEF1	brown	0.200164710749303	6.58331192749464e-05	-0.200164710749303	6.58331192749464e-05	-0.344711462509234	2.22761283690191e-12	-0.0473265538199618	0.350020575866482	-0.0979538366028842	0.0526407766511737	0.422473214959786	2.1161004378145e-18	0.436604400334866	1.12417251657997e-19	-0.374158350206986	1.79579661095983e-14	-0.0288537709183107	0.568969535911957	0.163820624858637	0.00113335353466616	0.267570108269686	7.48633837137577e-08	0.503346402283452	1.43887393871521e-26	0.241792694240775	1.27234864035539e-06
ANKIB1	brown	-0.0415347167150918	0.412174355358565	0.0415347167150918	0.412174355358565	-0.248787486379385	6.07986512047448e-07	0.308134789698024	4.55857297885543e-10	-0.528289541620774	1.46982127437499e-29	0.109389159141025	0.0303585706650011	0.00706831476914692	0.889054799724191	0.00139408193118774	0.978050345356108	0.0073252269843388	0.88504969023902	0.0811675890200638	0.108592279968599	0.608308788525923	4.85540290450715e-41	0.625981435461561	4.89293830180869e-44	0.668822684792554	3.64134112638024e-52
ANKRD13C	brown	0.155888745174084	0.00196462357959447	-0.155888745174084	0.00196462357959447	-0.0672554766203745	0.183899735943318	0.178083520084012	0.000395640661761574	-0.15269109857451	0.00243528253791131	0.10885637957037	0.031179791729182	0.347505366262079	1.44011120567004e-12	-0.30742855062166	5.01702751352294e-10	-0.107532960875624	0.0333022691929401	-0.0717967219751698	0.155958910352466	0.495564252136691	1.10108698601536e-25	0.45036673232065	5.63282544170499e-21	0.207114759018615	3.5889823535998e-05
ANKRD35	brown	-0.0639373678001201	0.206536911114083	0.0639373678001201	0.206536911114083	0.16568480562066	0.000992296432838289	-0.263847490797374	1.14877596375783e-07	0.426653699803116	9.00841410586398e-19	-0.141048336536207	0.00514685519536162	-0.0974437939620377	0.0538902924454082	0.0710633952900003	0.160239602014545	0.0136019416177219	0.78834748517406	-0.0816134082625776	0.106658662305089	-0.402986049781109	9.72026727653789e-17	-0.482926144889625	2.68991632100785e-24	-0.440318014994201	5.07946047801516e-20
ANKRD65	brown	0.0111280787617618	0.826160944922271	-0.0111280787617618	0.826160944922271	0.019922393744878	0.694155033481233	-0.262024101195735	1.41348331452087e-07	0.302977912695192	9.12374460881632e-10	-0.0601348443193353	0.234879794125377	-0.124862956722695	0.0133626656473813	0.171621037488604	0.000643878831321602	0.170041807963284	0.000723393673946867	0.000822940193521417	0.987041843328382	-0.312575546582705	2.4808085935731e-10	-0.372175625269316	2.52393930352426e-14	-0.312888692339971	2.37571153765752e-10
ANP32A	brown	0.0671898857182617	0.184328723040455	-0.0671898857182617	0.184328723040455	-0.265124722261779	9.92544819409412e-08	0.0868703893268519	0.0858510078554106	-0.311738031001049	2.78461368901958e-10	0.213373598744452	2.04196765502551e-05	0.143609247325914	0.00438541544094538	0.061134081477357	0.227179011374837	0.213044121662273	2.10437987769591e-05	0.182877251312391	0.000272675425816752	0.310019918614154	3.52531085081464e-10	0.48548742294011	1.42265585199178e-24	0.294532726099761	2.76093470304134e-09
AOAH	brown	-0.278708970232378	1.99861730902042e-08	0.278708970232378	1.99861730902042e-08	0.371795705323967	2.69332203834992e-14	0.14598211294768	0.00377229357022804	-0.00209925864895209	0.966952685626548	-0.50704120845488	5.37540749105086e-27	-0.566776560981622	1.08546121922787e-34	0.314612453930636	1.87031067147923e-10	-0.123879388265239	0.014115337443539	0.0132647053688719	0.793475181259149	-0.224203403645046	7.39430670756613e-06	-0.548221443260457	3.9136040249577e-32	-0.192354367408141	0.000127051365460305
AP1AR	brown	0.238525209478381	1.78288371541492e-06	-0.238525209478381	1.78288371541492e-06	-0.348715236592367	1.19062003175292e-12	-0.0446298184492017	0.378186491204665	-0.0867569896979433	0.0862625528597191	0.461522550615588	4.49446266084597e-22	0.555958193915643	3.51473721844169e-33	-0.399586964687505	1.84765299966607e-16	-0.0510974971214262	0.312923132563074	-0.0398264713269034	0.431681330404892	0.485119072339708	1.55965398499855e-24	0.632309103360652	3.70836104252001e-45	0.224690178128522	7.05581338335946e-06
AP1G1	brown	0.0240321647940705	0.63524206136038	-0.0240321647940705	0.63524206136038	-0.31840051787328	1.09970068855765e-10	0.254720638885803	3.19332325488133e-07	-0.583142755339649	4.38711850066563e-37	0.212125733694029	2.28803784801939e-05	0.0274002453644309	0.588599743615949	0.0461978617444486	0.361643881953522	0.124377257062285	0.013729811003816	0.174063898563518	0.000536683056230164	0.512474437625022	1.23611817732637e-27	0.666017837716636	1.3640612918814e-51	0.669419526180825	2.74410657145083e-52
AP1S3	brown	0.0508417654185299	0.315354285335173	-0.0508417654185299	0.315354285335173	-0.427066046554506	8.27532660364647e-19	-0.0106682078657927	0.833237488425949	-0.330167247182386	2.01340041619276e-11	0.370102519346189	3.59383909173981e-14	0.142307888664854	0.00475861729137583	-0.0369746195732223	0.465407328551719	0.121814132560881	0.0158180205945163	0.151228043704787	0.00268314780826283	0.446918772780629	1.20786348013925e-20	0.500963115428398	2.69834339838711e-26	0.349353060610921	1.07664522838641e-12
AP3S1	brown	0.0762040968270775	0.132032085792055	-0.0762040968270775	0.132032085792055	-0.52978137346612	9.55941736978432e-30	-0.318442300468794	1.09323214897329e-10	-0.0479457957143514	0.343745064987986	0.555385218183586	4.21064963662302e-33	0.330877903180589	1.81289520521908e-11	-0.0650882383503403	0.198467511868688	0.205922484882414	3.98843745751275e-05	0.188835010598308	0.000169444667196799	0.207656102673393	3.42038503389714e-05	0.408697080632574	3.24905445446758e-17	0.0749673999688379	0.138440265023656
AP4E1	brown	0.0321150062504776	0.526095384149306	-0.0321150062504776	0.526095384149306	-0.252471599498201	4.08390927127816e-07	0.16384762226232	0.00113118523046365	-0.366266093362797	6.86576765452427e-14	0.21201464979393	2.31125533074488e-05	0.157518263264236	0.00175824004227438	-0.0962331138285237	0.0569552437236436	0.0243334248545113	0.631007106786241	0.0628127603356402	0.214648843901678	0.47548476376889	1.66104961735669e-23	0.538820471209541	6.73477812546714e-31	0.459058195703705	7.91995209189824e-22
AP5S1	brown	-0.0138362355228142	0.784790389509584	0.0138362355228142	0.784790389509584	0.39860948284601	2.21945052521808e-16	-0.045978098116178	0.363934734619797	0.403848827679228	8.24831045826238e-17	-0.291951922446337	3.84521109028205e-09	-0.028056829580869	0.579693849866641	-0.230364583254592	4.05487576057886e-06	-0.287178160398348	7.03483591190419e-09	-0.099988106276607	0.0478946869605043	-0.344265901858827	2.38713696538878e-12	-0.491716034602172	2.95500279695891e-25	-0.46151788827567	4.49930213600553e-22
APC	brown	0.162485003017535	0.0012455269592478	-0.162485003017535	0.0012455269592478	-0.487599345475078	8.37985232990872e-25	0.00418622791996895	0.93415468237074	-0.311103045874757	3.03877954712179e-10	0.487338936980763	8.94676011895513e-25	0.37303452378174	2.17855326594472e-14	-0.150141831253639	0.00288179190428617	0.117688854842584	0.0197647207011509	-0.010000337282526	0.843538616946611	0.513832414353419	8.52537126812719e-28	0.729181971417139	3.11448292959375e-66	0.550176171502791	2.14139567928475e-32
APLP2	brown	0.13685417696589	0.00665362610180979	-0.13685417696589	0.00665362610180979	-0.16876914075331	0.000793983629163367	0.255861416940525	2.81621636824693e-07	-0.3797824194135	6.75171966217222e-15	0.222758969214559	8.49217214483421e-06	0.30607823468454	6.02157661928159e-10	-0.119591330816031	0.0178491347425147	-0.0158803932440926	0.753952904248592	-0.0240246945462981	0.635347226084025	0.413166102440672	1.3580562058918e-17	0.59871935991619	1.71763718412635e-39	0.372965990109579	2.20432055389954e-14
APRT	brown	-0.0381305919230001	0.451564027043038	0.0381305919230001	0.451564027043038	0.406162754405778	5.29761600990908e-17	-0.00738372689369723	0.884138116287408	0.365013619816574	8.46565287044509e-14	-0.396428392912995	3.33403071317549e-16	-0.175667303368055	0.000475596713490674	-0.0489837481432279	0.333387889700643	-0.139499567649889	0.00566319845951928	0.00116642182203725	0.981634134525932	-0.34859642965664	1.21311598262758e-12	-0.545709717316684	8.44429156967275e-32	-0.28946180314083	5.27678805121219e-09
AREL1	brown	-0.0332906683058943	0.511053027144596	0.0332906683058943	0.511053027144596	-0.157821855112268	0.00172205779171023	0.2503249766822	5.1534820928916e-07	-0.382022603882737	4.54872868662397e-15	0.115014025481647	0.0227592457715193	0.0934164800682328	0.0646475399646057	-0.0740559756391782	0.143313813976454	-0.0436750530853029	0.388482823015832	-0.0447171591911136	0.377253028179734	0.316828714841235	1.3720480552466e-10	0.471876765394875	3.95208638124722e-23	0.449153954973972	7.37367190381156e-21
ARF6	brown	0.0746210227603676	0.140277202275983	-0.0746210227603676	0.140277202275983	-0.217160363515045	1.43982710907579e-05	0.0892670093024208	0.0775170291598426	-0.227243886839336	5.50863908137988e-06	0.245975221452911	8.20348672613615e-07	0.300531129030543	1.26211976941562e-09	-0.296749851840261	2.07163916898218e-09	-0.0886067046485112	0.0797448113190025	0.0804518884289404	0.111754089217511	0.493497372122114	1.87400553343115e-25	0.508239258532358	3.89614071259313e-27	0.135964933600967	0.00701984027435216
ARFGEF1	brown	0.222237626617008	8.92526416638351e-06	-0.222237626617008	8.92526416638351e-06	-0.0765646454839005	0.130207608902233	0.20321461597631	5.05730335420388e-05	-0.149233873053396	0.00305799825472535	0.133871766714434	0.00795396305071622	0.404217701678709	7.68798062245556e-17	-0.339548330346746	4.93166732688381e-12	-0.101279914137143	0.0450709238283698	0.00166580346556872	0.973773531994705	0.289165562483699	5.47813800651324e-09	0.506021038963767	7.06317538221383e-27	0.365678297025683	7.57586336866884e-14
ARGLU1	brown	-0.0153114768802606	0.762498546094327	0.0153114768802606	0.762498546094327	-0.0824430173333156	0.103132912230469	0.339012067912082	5.35152785490887e-12	-0.507120749901162	5.2619702804806e-27	-0.0297455498949798	0.557082115839697	-0.0595879575369416	0.239171583416216	0.0752394712923441	0.13701038351187	0.0459809411842252	0.363905040410343	0.0926452724146885	0.0668966578791891	0.532415169500838	4.44947560557162e-30	0.470238276059041	5.83863531695549e-23	0.496905447335364	7.78245048503805e-26
ARHGAP10	brown	0.0229874749451343	0.650019350035169	-0.0229874749451343	0.650019350035169	0.26271709914507	1.30660415646381e-07	-0.0906731112189704	0.0729412057777329	0.335589054312751	8.98189970873399e-12	-0.251736689090143	4.42350080932351e-07	-0.13035886431994	0.00977281845431716	0.0178707286633524	0.72429789431597	-0.130480415062162	0.00970418449646985	-0.103680153928465	0.0401950057836156	-0.442822330797299	2.9563034728347e-20	-0.509933519977643	2.46614643514253e-27	-0.382176808899328	4.42623497904307e-15
ARHGAP18	brown	0.230521305884039	3.99250564817593e-06	-0.230521305884039	3.99250564817593e-06	-0.437206499184314	9.88968006935014e-20	-0.0844989658174635	0.0947927043103755	-0.175480752606801	0.000482356196354857	0.475674339501586	1.58664346573304e-23	0.432134701685561	2.88739018088281e-19	-0.176970138902403	0.00043078834038606	0.0926608498172208	0.0668506016836706	0.0170111995068039	0.737056916151441	0.325110838827583	4.21394857091391e-11	0.597795954864779	2.40612300688324e-39	0.288167697571389	6.21264536132655e-09
ARHGAP21	brown	0.124784172895102	0.013421625373792	-0.124784172895102	0.013421625373792	-0.294558415250985	2.7518001436607e-09	0.179283310792058	0.000360764522651388	-0.371009105799625	3.08018077525179e-14	0.268813160085164	6.47945677784464e-08	0.245402887859047	8.71534851988582e-07	-0.192462980875883	0.000125917053101725	-0.0135200665135311	0.789591570443646	0.0535585690702412	0.290156409051643	0.377514090209646	1.00404805409601e-14	0.579833126897908	1.37121488062906e-36	0.543687850095571	1.56089790451145e-31
ARHGAP32	brown	0.140987066783062	0.00516644815060362	-0.140987066783062	0.00516644815060362	-0.213497030502041	2.01904150232379e-05	0.19091504555027	0.000143018048604838	-0.31992717979208	8.85935154325396e-11	0.309355292683572	3.86051213334247e-10	0.379727253095152	6.8174460898158e-15	-0.335483488255109	9.12556569786807e-12	-0.0955181830116981	0.0588320494165234	0.18846258616409	0.000174634564290524	0.303593925418179	8.40398428484412e-10	0.610640299680163	2.00292342752035e-41	0.487962700690317	7.64763751049894e-25
ARHGAP42	brown	0.277443115706966	2.32921569029395e-08	-0.277443115706966	2.32921569029395e-08	-0.361819545289205	1.43835513715395e-13	0.0667401665935288	0.18728993275158	-0.222202958020632	8.95479756593505e-06	0.373789737453783	1.9134437420281e-14	0.475560817984333	1.63079466667928e-23	-0.268976295598642	6.35744071176257e-08	0.0457395556884517	0.366431547104118	-0.00172717638655558	0.972807640701657	0.380403872373774	6.0529017019022e-15	0.673872875968673	3.25507578831861e-53	0.497082954050036	7.43225622583233e-26
ARHGAP5	brown	0.183580177403057	0.000257987327554279	-0.183580177403057	0.000257987327554279	-0.417550714811317	5.69748578046575e-18	0.0882177530150213	0.0810811636451138	-0.329541872559714	2.20761407844691e-11	0.408252680940354	3.54094529866524e-17	0.401873421771614	1.20043107184804e-16	-0.257898381841777	2.24678985995893e-07	0.0101108586856648	0.841832060771234	-0.00186383592323206	0.970657028204364	0.643307713209016	3.61921663683093e-47	0.75981301187137	6.27675778081814e-75	0.549411131149594	2.7126669584203e-32
ARHGEF11	brown	0.0846786358130196	0.0940901994784108	-0.0846786358130196	0.0940901994784108	-0.0936706854730131	0.0639199502381222	0.29804263768613	1.75019044725992e-09	-0.384213629768743	3.08213035791202e-15	0.0750665835966339	0.137917680820028	0.116151543597396	0.0214408811691026	-0.101126067262531	0.0453997068016805	-0.110315121905791	0.0289753176044668	-0.075267856829454	0.136861858408395	0.295005129146837	2.59756661606098e-09	0.451156424144952	4.72409251911442e-21	0.446889698774611	1.21561314535281e-20
ARHGEF12	brown	0.103610877338055	0.0403292216633244	-0.103610877338055	0.0403292216633244	-0.316276462564356	1.48251551296187e-10	0.218661977006625	1.25139085559805e-05	-0.434630534688371	1.70803582775884e-19	0.260655423781792	1.64984716692992e-07	0.216369455905875	1.54961957405718e-05	-0.117028419741231	0.0204703064285775	0.09119610478807	0.0712964542283321	0.0535184607108202	0.29051830292626	0.49401380970292	1.64139172607352e-25	0.674243175293885	2.72173213065196e-53	0.636766182909991	5.81110559019291e-46
ARHGEF19	brown	0.00152415957952341	0.976002877220995	-0.00152415957952341	0.976002877220995	0.154781128228369	0.0021173070096128	-0.191104092885421	0.000140818450454179	0.360964268579102	1.65605002038436e-13	-0.0919414704424756	0.069004823649921	-0.0211590247626794	0.676213090519822	-0.102913957603005	0.0417006136520161	-0.104035137211839	0.0395131711112031	0.0332535392628992	0.511524639387415	-0.369770341050505	3.80232054141541e-14	-0.393817560659018	5.40510848802306e-16	-0.366537193717514	6.56063535496191e-14
ARHGEF25	brown	-0.0129335192819858	0.798519556384282	0.0129335192819858	0.798519556384282	0.229575982959748	4.38308735880074e-06	-0.0760320960853955	0.132909379926055	0.303066329981292	9.01687225860644e-10	-0.224175492587743	7.41417713835949e-06	-0.082482963576056	0.102965502940299	0.0335552652248215	0.507698686685736	-0.0436736530343614	0.388498045158401	-0.09217962380893	0.068285455656915	-0.3528314410494	6.19448076907518e-13	-0.413116833451001	1.3712773061455e-17	-0.292541797055855	3.565865622181e-09
ARHGEF7	brown	0.276917108696821	2.48162295252458e-08	-0.276917108696821	2.48162295252458e-08	-0.41113056420591	2.02383239668764e-17	-0.0182582169718329	0.718570550583236	-0.221705142272197	9.38926872063129e-06	0.410414608783076	2.32719794727338e-17	0.432968734425045	2.42393879445583e-19	-0.0978685362135147	0.0528480519561549	0.214205053391692	1.8921793439841e-05	-0.0100022159045513	0.84350960308766	0.277563518221965	2.2956245758577e-08	0.688787069843099	1.950601086234e-56	0.482968413763506	2.66190322115111e-24
ARID1B	brown	0.214029837922514	1.92285047666113e-05	-0.214029837922514	1.92285047666113e-05	-0.504501195825521	1.05909329632857e-26	-0.0380020832418628	0.453091421399612	-0.30628054423766	5.85949743190333e-10	0.448572024602331	8.38760559388471e-21	0.322532164899402	6.10937309902146e-11	-0.00106524647020888	0.983226943597264	0.274980758533921	3.1301659015425e-08	-0.0304257803637305	0.548096415843828	0.437856760029811	8.60905133524557e-20	0.73544177164344	6.53511262102472e-68	0.571044565558996	2.65663218249513e-35
ARID4A	brown	0.155508109839956	0.00201591956813183	-0.155508109839956	0.00201591956813183	-0.222705897105702	8.53532847476173e-06	0.163860333172526	0.00113016567336434	-0.329846032605781	2.110976295366e-11	0.188183854028793	0.00017861584988376	0.205317064755398	4.20702160627977e-05	0.0317554209467983	0.530740807422903	0.107099773048316	0.0340232395521465	-0.080467054477008	0.111686346668165	0.338776284421073	5.54699451487142e-12	0.521455680518152	1.02655239963253e-28	0.469275079036319	7.33700843230954e-23
ARID4B	brown	0.0144189182046223	0.775963529208742	-0.0144189182046223	0.775963529208742	-0.227723245592779	5.25685343554655e-06	0.201101238623017	6.07377886803551e-05	-0.433542562392646	2.14843093250419e-19	0.104282163980814	0.0390444865852409	-0.0367720551227238	0.467857096450028	0.25586048820248	2.81650519910967e-07	0.180622486188882	0.000325229257481447	-0.138188854435035	0.00613603952419921	0.584722572658624	2.53471103137906e-37	0.476849123874	1.19361340636532e-23	0.488174903949818	7.24961306744062e-25
ARL3	brown	-0.00333687507358228	0.947492505434192	0.00333687507358228	0.947492505434192	0.178425148899894	0.000385403179894736	-0.254782274746993	3.17176349221438e-07	0.460063628555359	6.28897077215155e-22	-0.16499506422972	0.00104248367919174	-0.0923540675642504	0.0677624359034459	-0.00259577061525818	0.959142566494524	-0.0750224457092398	0.138150049622192	-0.0198137568224338	0.695739586130827	-0.434837749465337	1.63486461549103e-19	-0.538272773505075	7.92730102043731e-31	-0.456250350773032	1.50189765149937e-21
ARMC8	brown	0.0670331582488782	0.185356762212963	-0.0670331582488782	0.185356762212963	-0.236163257278883	2.2684900280155e-06	0.0137592237961253	0.785959106559113	-0.178384171226929	0.0003866179961888	0.183808139219778	0.000253384888036147	0.119226617180203	0.0182032788168162	-0.0406922250481353	0.421729182160456	0.114073586749012	0.0239016234918937	0.0817149561710927	0.106222050276225	0.271405091863229	4.78312314465701e-08	0.343019412751452	2.89505155137091e-12	0.213067049966897	2.09997869663322e-05
ARMC9	brown	-0.161383089194749	0.00134566540281922	0.161383089194749	0.00134566540281922	0.415253022761639	8.99616154254695e-18	0.116369362017502	0.0211961344952906	0.16231410417399	0.0012605946953804	-0.422999751947549	1.90154286191838e-18	-0.281788251141454	1.37279781332303e-08	0.0300284338423752	0.55333660843323	-0.18738734097619	0.000190466527762291	0.00879208947338839	0.862241180886833	-0.355063438437661	4.32909207707538e-13	-0.474917893492414	1.90468649181324e-23	-0.212773608150846	2.15697086968742e-05
ASAP2	brown	0.162047436950113	0.00128444128338376	-0.162047436950113	0.00128444128338376	-0.239784441035263	1.56640975450324e-06	0.21678345553037	1.49119362050038e-05	-0.361437634744925	1.5318630491909e-13	0.274171527510782	3.44726585698561e-08	0.339225030142981	5.18077168538951e-12	-0.262431370715227	1.34969242295242e-07	-0.0864847400159243	0.0872570714201982	0.0684399953570465	0.176278866440924	0.484614101397613	1.76883572146709e-24	0.652088060768868	7.82223019869087e-49	0.416840763935484	6.56357437033512e-18
ASPHD1	brown	-0.212350727801556	2.24168786322647e-05	0.212350727801556	2.24168786322647e-05	0.335019309390951	9.78433421115216e-12	-0.0229494070581262	0.650560469714574	0.24724553086129	7.16842782817458e-07	-0.360822928740922	1.69500396476029e-13	-0.378978827086741	7.77360404484892e-15	0.116764424490912	0.0207584134098507	-0.160717406716115	0.00140969224087463	-0.128300525779074	0.0110023179447069	-0.396663473840381	3.1914253118868e-16	-0.600574024252459	8.69909757521142e-40	-0.382195035908422	4.41197177704387e-15
ASXL1	brown	-0.0908216126468048	0.0724710728071934	0.0908216126468048	0.0724710728071934	-0.408868529610403	3.14287977217074e-17	-0.122511169913817	0.0152242474627042	-0.225185369002537	6.72664488894839e-06	0.251786277596021	4.39975786883449e-07	-0.060429575027347	0.232589502788791	0.198721986742094	7.44775539869039e-05	0.287554006024098	6.71084048151209e-09	0.172541722172673	0.00060134036329208	0.163525864313748	0.0011572776055407	0.317682841396775	1.21680336378234e-10	0.331757221750359	1.59162116184792e-11
ATAD2B	brown	0.215546670900843	1.67225052638701e-05	-0.215546670900843	1.67225052638701e-05	-0.345028674121086	2.12043835359306e-12	0.0197384198514001	0.696839211579009	-0.220103957774302	1.09268315279362e-05	0.34591502751616	1.84697850558397e-12	0.378724932763598	8.12691899641268e-15	-0.129359623832267	0.0103535718247069	0.1470159215104	0.00353032022119605	-0.047380516074692	0.349470849835749	0.410313432679346	2.37352414852117e-17	0.634076473254203	1.78477623660161e-45	0.475000797873386	1.86696950409983e-23
ATAD3A	brown	-0.123855644052721	0.0141339592855761	0.123855644052721	0.0141339592855761	0.139679772013142	0.0056008163510662	-0.172625264901236	0.000597612269662374	0.301990159525575	1.04045428364603e-09	-0.0988472099335393	0.0505103196173291	-0.117640338386266	0.0198158243469072	-0.177265581943757	0.000421188884883812	-0.137841114603348	0.00626729191091884	0.210660716243507	2.61279651890895e-05	-0.277623172103348	2.27915573433251e-08	-0.40777556279299	3.88302486665966e-17	-0.39998456272616	1.71457704950323e-16
ATE1	brown	0.169315915970033	0.000762909993545805	-0.169315915970033	0.000762909993545805	-0.173225277409948	0.000571459900631519	0.111904830045743	0.0267264421134212	-0.13165257416827	0.00906397062162502	0.24937748347456	5.70689140527039e-07	0.452344134077893	3.62263377799323e-21	-0.395877607045823	3.69310273356751e-16	-0.099880948211854	0.04813543394138	-0.0569360808421672	0.260763056097149	0.354142235513021	5.02075282685192e-13	0.523718301258141	5.42026509721025e-29	0.276532043882823	2.59925957986464e-08
ATF7IP	brown	0.0768674634321034	0.128690376522522	-0.0768674634321034	0.128690376522522	-0.323057765731037	5.66554878626546e-11	0.0757017331203038	0.134607006133747	-0.381180557548796	5.27858722370269e-15	0.210323927541737	2.69339643471379e-05	0.0429046778161027	0.396913367235917	0.280874483574915	1.53539880919053e-08	0.401021692835202	1.41016893044994e-16	0.012490336106587	0.805282879217657	0.339274806939183	5.14163360236632e-12	0.510788960746941	1.95575243922812e-27	0.574642486610861	7.98081080568937e-36
ATG101	brown	-0.158813195642671	0.00160860717408857	0.158813195642671	0.00160860717408857	0.157532543917393	0.00175652258068142	-0.214759960009894	1.79807796323909e-05	0.404610961554409	7.13177981324335e-17	-0.115097571763447	0.0226600840515894	-0.102279391408404	0.0429833111018047	-0.104699071911406	0.0382641546307442	-0.152644954944672	0.00244276986863875	-0.152254622566257	0.00250695030078091	-0.318269286665863	1.12026042633178e-10	-0.443842831736004	2.36809994751758e-20	-0.480465377980786	4.93556690569659e-24
ATG12	brown	0.0128269078534519	0.800145175935776	-0.0128269078534519	0.800145175935776	-0.33669373913593	7.60490902845304e-12	-0.0688001426224054	0.174008928429229	-0.205509466351279	4.13635752933228e-05	0.230285133521719	4.08684819145701e-06	0.0692384419938526	0.171275841321257	-0.015533484319881	0.759160295386467	0.0917391346429604	0.0696208630242484	0.133092367944068	0.00832916769236473	0.344419070998477	2.33107784339337e-12	0.355484726005744	4.04471828635804e-13	0.233724255711593	2.90151883016708e-06
ATG2B	brown	0.0592607946987212	0.241765238721366	-0.0592607946987212	0.241765238721366	-0.361374416388561	1.54790514350383e-13	0.119372026453557	0.01806135554501	-0.403219015290224	9.29914006664239e-17	0.289570505631144	5.20471887165582e-09	0.155786174299766	0.00197832766350111	-0.0265115345131765	0.600753434906535	0.114614416185448	0.0232387565316539	0.0776773214209982	0.124699910116224	0.427693429491177	7.27111496417005e-19	0.646333271304791	9.79432182138156e-48	0.625401111365079	6.18066119916002e-44
ATG5	brown	0.0146487039235681	0.772490424664643	-0.0146487039235681	0.772490424664643	-0.145677544174482	0.00384639082548038	0.134365124616262	0.00772432406157984	-0.175255436990105	0.000490639269516281	0.17754418611607	0.00041231919883096	0.283237683946129	1.1485016381654e-08	-0.387448162211559	1.72575300879938e-15	-0.16707571935594	0.00089780010211845	0.0264055827264688	0.602209898696537	0.458070561203707	9.92591779364438e-22	0.439272699520661	6.35861072975315e-20	0.152631529669986	0.00244495221034563
ATL2	brown	0.119649307373284	0.0177933958647258	-0.119649307373284	0.0177933958647258	-0.274370240531373	3.36664025073403e-08	0.186589214296324	0.000203076497735612	-0.362557353942227	1.27326281495297e-13	0.256405933834523	2.65169196156782e-07	0.289751408181153	5.08689115124808e-09	-0.217192514485133	1.4355241350524e-05	0.012699039953503	0.802096053395964	0.0687075648567522	0.174590340543141	0.510696087414767	2.00567690059279e-27	0.64735731194506	6.27173305210794e-48	0.463527876147654	2.82478751980001e-22
ATP13A2	brown	-0.234161686007086	2.77677068872138e-06	0.234161686007086	2.77677068872138e-06	0.292811389996454	3.44484549362174e-09	0.0283039864512163	0.576357808804759	0.11639467561502	0.0211678493016837	-0.360342052409086	1.8343700809827e-13	-0.442616150651564	3.09154642990882e-20	0.059789123688298	0.237586534995675	-0.252862822645966	3.91349793092907e-07	0.0769386155721819	0.128335870855861	-0.180605879772302	0.000325649189512179	-0.523954771237361	5.06888924729829e-29	-0.320032368006151	8.72799506322491e-11
ATP1B1	brown	-0.000713951864489366	0.988757870380473	0.000713951864489366	0.988757870380473	-0.260747322799112	1.63285147342036e-07	0.0557308870484255	0.27100668869172	-0.288786595893535	5.7465933169887e-09	0.257635122376412	2.3136014230718e-07	0.112458892150261	0.0259787438760137	0.0303850813183514	0.548632028665798	0.0437100708277992	0.388102208104175	-0.0982026015762599	0.0520401536806776	0.367805392010463	5.30078571570907e-14	0.410048946283347	2.49895052033083e-17	0.203065098572767	5.12357729214649e-05
ATP2A3	brown	0.0226751645147343	0.654464126292988	-0.0226751645147343	0.654464126292988	-0.044448726048848	0.3801264444855	0.222513534012401	8.69350772072066e-06	-0.280600375310561	1.58770602559394e-08	0.0348134506088821	0.491907337872545	0.0639519095302946	0.206433492249272	0.12955450128209	0.0102379654108017	0.24040919362513	1.46858338754365e-06	-0.0811096603845918	0.108845544810847	0.325842539509784	3.79000053804026e-11	0.367596506617583	5.49062086393296e-14	0.355838153127995	3.82031464799741e-13
ATP2B1	brown	0.363755651416389	1.04383566692551e-13	-0.363755651416389	1.04383566692551e-13	-0.3013535052305	1.13208951818791e-09	0.0107718389880061	0.831641604623201	-0.144960247179131	0.00402612990750278	0.4048062177395	6.87050451482801e-17	0.517076359258873	3.48611509831148e-28	-0.198596866750092	7.52756079714378e-05	0.125746484563071	0.0127169131847786	-0.0733424927322102	0.147219585350419	0.381910475244655	4.63988010288477e-15	0.598796673308212	1.66975776634964e-39	0.293266050363189	3.24971472569044e-09
ATP6V0A2	brown	0.00125325378974532	0.980267192048909	-0.00125325378974532	0.980267192048909	-0.396239724846696	3.45299000086325e-16	-0.00493731343233888	0.922375202282488	-0.295214597997325	2.52816555044293e-09	0.341441583301384	3.69122857242137e-12	0.149247495548422	0.00305528378206218	-0.110385526936292	0.0288723896821239	0.0850423340826428	0.0926808798783208	0.110262141417127	0.0290529792138028	0.444988141835692	1.844505325117e-20	0.507202909653742	5.14728152109559e-27	0.317115941076152	1.31780486329483e-10
ATP6V0B	brown	-0.262096202772419	1.40198227428098e-07	0.262096202772419	1.40198227428098e-07	0.44230619403197	3.30640230333278e-20	0.0635467137489277	0.209329230574634	0.231612596761009	3.58292755183634e-06	-0.486676033871977	1.05663935951699e-24	-0.438120822728859	8.13693539836306e-20	0.0907922714714679	0.0725637661010033	-0.221620200939678	9.46537697234274e-06	-0.0801049089236037	0.113312788586275	-0.281883264738497	1.35688023553727e-08	-0.652902289149081	5.44620609506421e-49	-0.418930481791473	4.3234019142211e-18
ATP6V1H	brown	-0.0225231522780214	0.656631987505513	0.0225231522780214	0.656631987505513	0.383624334483162	3.4232625885106e-15	-0.0731132305565777	0.148491678427396	0.39020523790342	1.0473232896531e-15	-0.341425715061994	3.70023301897511e-12	-0.12065718178934	0.0168484154515117	-0.0164099320847602	0.746025605815015	-0.178148583290304	0.000393671629971385	-0.169700810194721	0.000741714965490895	-0.345512331143285	1.96665713794092e-12	-0.532346185715755	4.53988560181588e-30	-0.505294563690696	8.57443366119757e-27
ATRAID	brown	-0.0188341155903237	0.710087476247182	0.0188341155903237	0.710087476247182	0.472196956868358	3.66099518802571e-23	0.0930286247715344	0.0657707707496694	0.329641646723233	2.17544775277844e-11	-0.457931253256214	1.02464856687831e-21	-0.129273916194154	0.010404781197278	-0.0558506554953184	0.269976586579401	-0.173964194041429	0.000540712312486771	-0.23254844539418	3.26394837540815e-06	-0.32143260355955	7.15014594120247e-11	-0.491217347667837	3.35522157349411e-25	-0.281793159354554	1.37197113526229e-08
ATR	brown	0.0172217306521957	0.733924910708355	-0.0172217306521957	0.733924910708355	0.256175420434513	2.72017971587736e-07	-0.0285565502268887	0.572958136519099	0.248158455738225	6.50325977229486e-07	-0.287949921522459	6.38518944493226e-09	-0.193656064861614	0.000114067266750929	0.0635480474754128	0.209319651246331	-0.00884158192660222	0.861473495753696	0.0351906214160357	0.487225179045249	-0.291506635671619	4.07002369028608e-09	-0.408692114067138	3.25218209756105e-17	-0.129400906141223	0.0103289859198926
ATXN7	brown	-0.0143696265185259	0.776709134510426	0.0143696265185259	0.776709134510426	-0.354364548221543	4.8445468716755e-13	0.122626463891916	0.0151279416292547	-0.433498522183729	2.16843570334372e-19	0.222876414268763	8.39740740094252e-06	0.0179722635647502	0.722795636435983	0.0983813058474124	0.0516122200281346	0.0796073969868304	0.115577417111312	-0.0408591728939965	0.41982558947399	0.480330089337289	5.10231752240424e-24	0.569058108764368	5.12800827334999e-35	0.553525677320509	7.54967966045448e-33
AUTS2	brown	0.297984918854693	1.76344738475221e-09	-0.297984918854693	1.76344738475221e-09	-0.246013115437286	8.17063462819336e-07	0.0367684193561005	0.467901131492377	-0.132176765768294	0.0087900277702797	0.346800156907037	1.60839060561827e-12	0.532024185907523	4.98650538678578e-30	-0.295042175489335	2.58515936468286e-09	0.0198861256616744	0.694683883575148	-0.108558609991593	0.031646989472776	0.263040783258459	1.25939328860931e-07	0.608459006627711	4.58716326895179e-41	0.320515157542095	8.14903630402644e-11
AVEN	brown	-0.0202811358030913	0.688931991226694	0.0202811358030913	0.688931991226694	0.133825719817451	0.00797570376622682	-0.192025506512876	0.000130544625855768	0.339026176439362	5.34004746576785e-12	-0.129024045826374	0.0105553596361769	-0.0760132830105588	0.133005608601298	-0.112865286099977	0.0254418388822568	-0.0584598629547286	0.248197830801139	-0.0841865726387103	0.0960241153602792	-0.269349634441699	6.08649155635363e-08	-0.358434786499295	2.50625307540023e-13	-0.363793381467611	1.03731207890249e-13
AZIN1	brown	0.162430873556502	0.00125028140051218	-0.162430873556502	0.00125028140051218	-0.592154793704795	1.84243809380576e-38	-0.0175531894294529	0.729002846903179	-0.469130926273258	7.59170816780232e-23	0.476525573151704	1.29109043565014e-23	0.181802895246965	0.000296640511238487	0.122791813341991	0.0149907571031597	0.265483253547593	9.52509348144122e-08	0.12065113306955	0.0168539532068474	0.542111172243813	2.5129620319925e-31	0.735958966703355	4.7256831066553e-68	0.531202753514213	6.33223041087695e-30
B3GALT6	brown	-0.00362400100813653	0.942981792232075	0.00362400100813653	0.942981792232075	0.298903317377212	1.56361886072045e-09	-0.167506146536775	0.000870286092002072	0.453500243337084	2.79488384582199e-21	-0.245549858619348	8.58105776517828e-07	-0.15018541800211	0.00287357008755305	-0.0409164633484961	0.419173506555777	-0.139388336316673	0.00570201480827354	-0.135850107938358	0.00706841992181998	-0.462101721445068	3.93153738304452e-22	-0.619249961837577	7.13675676647622e-43	-0.496608154221551	8.40580941617732e-26
B3GNTL1	brown	0.0436134542168532	0.389152902829352	-0.0436134542168532	0.389152902829352	0.335576908939579	8.99831543246978e-12	-0.106961883916755	0.0342555044545602	0.371920776210306	2.63636634600601e-14	-0.293828713374621	3.02303524574008e-09	-0.172118230153974	0.000620572605663824	0.0483593798147622	0.339593847365729	-0.122437943976719	0.0152856924346137	-0.0631265475357864	0.212362787855888	-0.424072883985523	1.52835639698543e-18	-0.57432832957905	8.86967893165505e-36	-0.392384669334295	7.03363322227346e-16
B4GALT2	brown	-0.118090215068484	0.0193463365714681	0.118090215068484	0.0193463365714681	0.274329724709829	3.38292979401921e-08	-0.0562365963340951	0.26667540941356	0.282992662847116	1.18374911593019e-08	-0.239419477584199	1.62641301536879e-06	-0.179973613835773	0.000342018667525884	-0.193851988088819	0.000112224497226617	-0.240144451056298	1.5093013793723e-06	0.118681983582553	0.0187435357758965	-0.320656472387404	7.98676987492691e-11	-0.502506783387401	1.79667773889567e-26	-0.394022946308368	5.20432762412193e-16
B4GALT6	brown	0.338391433449701	5.8811098772305e-12	-0.338391433449701	5.8811098772305e-12	-0.515348005237149	5.62059586357372e-28	-0.199082523215541	7.22222822354384e-05	-0.0822919084070914	0.103768140318925	0.608167987000579	5.12091106856259e-41	0.527759067100768	1.71189328349844e-29	-0.284009835181077	1.04394391903122e-08	0.0932772831011986	0.0650488271938314	0.0891121614732727	0.0780348794553637	0.413755888105682	1.20919531475199e-17	0.614100695190127	5.30859648064519e-42	0.201956398209612	5.64121504478277e-05
B4GALT7	brown	-0.172420539620388	0.000606786469727692	0.172420539620388	0.000606786469727692	0.437151431563663	1.00063718070691e-19	0.0242188130863769	0.632616846220193	0.284110353922078	1.03103006378084e-08	-0.42692410769638	8.52079220076172e-19	-0.342718310546964	3.03275995902832e-12	0.0666121305588253	0.188139360244039	-0.127037810862439	0.0118226107580589	-0.0907779003369699	0.0726092019893942	-0.42336419888496	1.7657181540083e-18	-0.645394470730174	1.47161913985257e-47	-0.39567548396187	3.83417713730293e-16
BANF1	brown	0.0183645609989843	0.717001447028678	-0.0183645609989843	0.717001447028678	0.270232062913662	5.48964553833922e-08	-0.126678674066421	0.0120655755616515	0.381058684185503	5.39331919085585e-15	-0.229011428637587	4.63346371091381e-06	-0.0655418383124982	0.195350986604415	-0.119856708297169	0.0175952418675813	-0.0956379043051631	0.0585142430897033	0.147972979408942	0.00331894361570512	-0.471150487818841	4.69964479535603e-23	-0.489013404409024	5.86724768507442e-25	-0.396248328492276	3.44747565946248e-16
BAX	brown	-0.12054368353995	0.0169525915406704	0.12054368353995	0.0169525915406704	0.226736301066714	5.78777002043444e-06	-0.0857513249878533	0.0899821221929012	0.299269434270228	1.49024477556189e-09	-0.268289877314338	6.88628381281672e-08	-0.165235629916577	0.00102471973133333	-0.0576502230425505	0.254820635332397	-0.116050230778918	0.0215555517576992	0.0874265898038102	0.0838553015338027	-0.17544546359242	0.000483644855538228	-0.431881745153685	3.04445353578983e-19	-0.356827475769037	3.25495129934918e-13
BAZ1B	brown	0.0946718481447183	0.0611196323067826	-0.0946718481447183	0.0611196323067826	-0.366735758175931	6.34561019855494e-14	0.102885176441159	0.0417580843694317	-0.439438112179723	6.13689995382629e-20	0.227399505394786	5.42566507801412e-06	0.0206049565233154	0.684230022702434	0.0685862832089973	0.175354204892761	0.199235966437476	7.12821014221835e-05	0.208385322433483	3.2050928438369e-05	0.292723758034366	3.48373978426465e-09	0.511646872267935	1.54893022720369e-27	0.59731886758894	2.86262351894331e-39
BBC3	brown	-0.155753342530688	0.00198273261665056	0.155753342530688	0.00198273261665056	0.396096726315122	3.54592040469336e-16	0.00104639262879281	0.983523768201268	0.308045970545613	4.61390855184163e-10	-0.313804772858368	2.0925253393193e-10	-0.125379585564846	0.0129816543689551	-0.0563114349569557	0.266038486953765	-0.261907437405219	1.43228533044678e-07	-0.134329486066234	0.0077407118924984	-0.263683189991581	1.17051713726414e-07	-0.470115487463478	6.01140300189873e-23	-0.400983929707626	1.42025770056769e-16
BCKDK	brown	-0.188435338626631	0.000175020058354217	0.188435338626631	0.000175020058354217	0.320421633310146	8.25818770843202e-11	-0.13620627095619	0.00691870931882932	0.335861512997494	8.62123180704815e-12	-0.317038534539086	1.33221416952722e-10	-0.32354094351534	5.28536666246056e-11	0.151339345976646	0.00266351378695418	-0.135118521996899	0.00738505742145039	-0.0133302056416313	0.792478542207037	-0.391978741445891	7.57670507354623e-16	-0.630912440422582	6.58735244342762e-45	-0.472187004658971	3.66971600966841e-23
BCL2L11	brown	0.0100512481698932	0.842752412739142	-0.0100512481698932	0.842752412739142	-0.0992025928835025	0.0496830724410638	0.158240394197651	0.00167329399542671	-0.23875928248784	1.74058968096418e-06	0.0452546355612296	0.371539893310102	0.0629645343857213	0.213540916529208	0.0646835922000628	0.201278119895011	0.0688742708348511	0.173544423819498	-0.106039229830143	0.0358446463195753	0.169022881062154	0.00077942067602001	0.31623243749462	1.49168534804723e-10	0.309903454440049	3.58192949865554e-10
BCL2L12	brown	-0.0271095555537242	0.592562655190913	0.0271095555537242	0.592562655190913	0.0363437488885417	0.473060287729769	-0.297965840364832	1.76785075184657e-09	0.33976800439374	4.7691213797076e-12	-0.0353498957043891	0.485255188417331	-0.123554072413716	0.0143723581725588	0.0501182534606786	0.322299235820057	0.035704274395999	0.48088749786142	0.328281581054187	2.65609074985879e-11	-0.361948538011082	1.40805282332809e-13	-0.460343209574889	5.89758024340092e-22	-0.38083401161793	5.61127044480826e-15
BCLAF1	brown	0.0370389013251282	0.464631406861348	-0.0370389013251282	0.464631406861348	-0.335647167433708	8.90375746666524e-12	0.236197846962358	2.2605425598121e-06	-0.582814839852461	4.914384088016e-37	0.179254140137461	0.000361577372667029	-0.0157799851625426	0.755458978997446	0.101986033638542	0.0435874343697653	0.163053831291663	0.00119656011080383	0.21000150913628	2.77275942281276e-05	0.560752843680876	7.64501177627241e-34	0.646035658082475	1.11454219283945e-47	0.64752359713627	5.83287115425501e-48
BIN3	brown	-0.0462126084103786	0.361490483308453	0.0462126084103786	0.361490483308453	0.218108210267542	1.31797638846677e-05	-0.0298754254734508	0.555360979484538	0.261162216174503	1.55819833914409e-07	-0.16887444402905	0.000787909672806229	-0.0197420945364546	0.696785560788481	-0.121615327764393	0.0159910494190449	-0.159928381648956	0.00148920075164098	-0.114470410237408	0.0234136854063541	-0.169955324588951	0.000728000232089222	-0.286503984495801	7.65436835965191e-09	-0.258876170633177	2.01452706573164e-07
BIRC2	brown	0.0480128569401653	0.343069775731136	-0.0480128569401653	0.343069775731136	-0.0558248845228149	0.270198010859172	0.22888369278643	4.69197761837791e-06	-0.294322187728712	2.83691461125326e-09	0.0363206342206697	0.473341990849058	0.139267137965001	0.00574458131650624	-0.0276989627009176	0.584540144218196	-0.0474235996277865	0.349032339861748	-0.0688871271476778	0.17346395718294	0.401031772650244	1.4074879366655e-16	0.429580615469961	4.91914696040101e-19	0.270184036780793	5.52062075833392e-08
BIRC6	brown	0.0862503186560012	0.0881207707352002	-0.0862503186560012	0.0881207707352002	-0.213985505821569	1.93068516569943e-05	0.234852944222546	2.59002752363294e-06	-0.376048824815361	1.29529188723421e-14	0.140894656689528	0.00519612623571689	0.117825187166331	0.0196217315248159	-0.0139108410803898	0.783658648825524	0.0993908546693609	0.0492494497268125	0.0559188896655913	0.269390917177516	0.471196778029004	4.648094670506e-23	0.547005472476747	5.68352049207842e-32	0.659788560731229	2.43571557458619e-50
BMP8A	brown	-0.0349819098200972	0.489813135798625	0.0349819098200972	0.489813135798625	-0.24716260271639	7.23198506071366e-07	-0.0199936144964055	0.69311694603585	-0.194137879409471	0.000109585657908173	0.202762612901777	5.26017012988676e-05	0.0411703957016532	0.4162903882889	0.0790702808497617	0.118061950503512	0.0688516332872766	0.173686177954389	-0.0281703781045303	0.578160089444966	0.137545084122016	0.00638100478449665	0.266410858877824	8.56022150839309e-08	0.187995094009378	0.000181360123998495
BMPR1A	brown	0.108164959819651	0.0322737916548046	-0.108164959819651	0.0322737916548046	-0.220481238504352	1.05443317119737e-05	0.116022737176526	0.0215867619052061	-0.2121631371851	2.28027008105382e-05	0.27389399059896	3.56300240314198e-08	0.339379387469033	5.06034301804035e-12	-0.27843312435564	2.06654624023027e-08	-0.0636458615934535	0.208617975188897	0.0208208688180851	0.681101663328262	0.461760611933144	4.25405935583227e-22	0.51499960890289	6.18663015895729e-28	0.288258748214614	6.14185292878118e-09
BOK	brown	0.0125374854729715	0.804562643067143	-0.0125374854729715	0.804562643067143	0.0272734067658056	0.590327407486195	-0.241543561511655	1.30572315015722e-06	0.326128524202027	3.63585943345964e-11	-0.0390090109842113	0.441201572255794	-0.0591512416979476	0.242638134736503	0.0431237105921422	0.394505282910489	0.022821515120638	0.652379744866997	-0.0355102427064325	0.483276277739943	-0.328912795145071	2.42136968046473e-11	-0.349864558814895	9.93014854627256e-13	-0.284842520250101	9.41523538874944e-09
BPTF	brown	0.215612273914772	1.66214436960093e-05	-0.215612273914772	1.66214436960093e-05	-0.280801793120419	1.54910532239999e-08	0.162500483873032	0.00124417026550964	-0.345819457825005	1.87472022418928e-12	0.218832694174969	1.23151700006352e-05	0.239863382556804	1.55371285295507e-06	0.0145905860780839	0.773368423158385	0.215079538448787	1.74591722277107e-05	0.0735493876719666	0.146078740070562	0.253252714943814	3.7504780542181e-07	0.588738922274305	6.19898760070559e-38	0.693478204785261	1.72146552395039e-57
BRAF	brown	0.0732457559039154	0.147755327198897	-0.0732457559039154	0.147755327198897	-0.191406100358103	0.00013737028202149	0.118323228687266	0.0191069938589015	-0.25404503565737	3.43907558614248e-07	0.122581143885071	0.0151657337973898	0.0926784619217659	0.066798561008954	0.0571281552750049	0.259155485906753	0.14411505629173	0.00424764161713445	0.00829706318188629	0.869926626212732	0.248170002383035	6.49523883967091e-07	0.386580825947025	2.0173959058153e-15	0.493210175421564	2.01714710488629e-25
BRD2	brown	-0.0833721711367709	0.0992943895824893	0.0833721711367709	0.0992943895824893	-0.117621085211815	0.0198361360466746	0.316226325679736	1.49296271404982e-10	-0.504418896839339	1.08251981302645e-26	-0.040018594624043	0.429461174808085	-0.112370972185005	0.0260961742242095	0.0846865393914193	0.0940593924425387	0.0475702182707455	0.347542645942494	-0.0363825347107743	0.47258780364686	0.426958482296604	8.46069624361239e-19	0.429240133006976	5.27943529147844e-19	0.474084197982519	2.32831759993692e-23
BRD4	brown	0.0823979633334444	0.103321986062575	-0.0823979633334444	0.103321986062575	-0.286823620697235	7.35432142025837e-09	-0.0627540387254103	0.215078608324404	-0.190135532974729	0.000152432773996611	0.200410075665498	6.44605464964939e-05	0.00650384114635348	0.89786438388113	0.171017609315214	0.000673253740087805	0.220171961993292	1.08569255696644e-05	-0.0618154218587549	0.222032041222741	0.0424647596733775	0.401776515066349	0.253952587236467	3.47408655272254e-07	0.289515389912955	5.24114025690977e-09
BRPF3	brown	0.223531319223736	7.88716342531459e-06	-0.223531319223736	7.88716342531459e-06	-0.216575778812867	1.5202355546024e-05	0.117809391983735	0.019638251727363	-0.181237290433986	0.000310033184968663	0.324366570025002	4.69249196172206e-11	0.526447789445928	2.49256301903205e-29	-0.379126737869754	7.57476272218754e-15	-0.0445501461818498	0.379039231341781	0.0146888818760461	0.77188361739993	0.326671573779403	3.35980573764748e-11	0.647299348877376	6.432279387042e-48	0.419917531329201	3.5460367852347e-18
BTAF1	brown	-0.0511250715103644	0.312661728649052	0.0511250715103644	0.312661728649052	-0.173831605680749	0.000546113967511046	0.368562694540986	4.66493936467246e-14	-0.615943073745823	2.60026984146827e-42	-0.0177611817955551	0.725919879854132	-0.165204365200988	0.00102701250910687	0.185314503880377	0.000224847777596035	0.129102589829325	0.0105078201979282	0.0847010008772418	0.094003044464891	0.511809999623795	1.48163459606023e-27	0.497737301496943	6.27059907199254e-26	0.726971315433892	1.18807078819256e-65
BUB3	brown	-0.00354257642023117	0.944260783798397	0.00354257642023117	0.944260783798397	-0.36364732189697	1.06279004089665e-13	0.0115813373581414	0.819199887043224	-0.385185835165669	2.59082389317213e-15	0.203604545509656	4.88825343074354e-05	-0.0471698836336949	0.351619706187774	0.151298549745482	0.00267069511577417	0.286786880719558	7.38822142293888e-09	0.474480475201506	2.11648252416056e-23	0.40936650816171	2.85345184069333e-17	0.455281523050802	1.87042077957083e-21	0.359425893295506	2.13160156004188e-13
BYSL	brown	-0.00183897307764925	0.971048279694761	0.00183897307764925	0.971048279694761	0.148747164602734	0.0031564310298314	-0.156371048452861	0.00190134134304087	0.284988296048561	9.24623625113949e-09	-0.135040111232822	0.00741973538116348	-0.115717583947421	0.0219358049578364	-0.0863060558335178	0.0879147936107412	-0.107993829710715	0.032549566038559	0.0204395826906458	0.686629788065299	-0.371908910164074	2.64171892350466e-14	-0.417757963582488	5.46657338167695e-18	-0.359467199233499	2.11723989707922e-13
C11orf54	brown	0.158420930131923	0.00165265316718679	-0.158420930131923	0.00165265316718679	-0.122070475752246	0.0155973359722763	0.128244260118141	0.011037768358468	-0.158210263246028	0.00167676180939704	0.254527959458424	3.26163383888513e-07	0.453420554551172	2.84539827866997e-21	-0.298821085381961	1.58057511028008e-09	-0.0532631854937799	0.292828714883974	-0.0738679204368577	0.144335502654966	0.283137273230999	1.16282159132033e-08	0.505967730949791	7.16449794484473e-27	0.260925989352048	1.6002904625036e-07
C11orf68	brown	-0.0807426820972595	0.110460808844227	0.0807426820972595	0.110460808844227	0.317397531467319	1.26665538332782e-10	-0.144454894615169	0.00415728441489779	0.440741444345023	4.63669786396262e-20	-0.271547173706657	4.70375898084301e-08	-0.0844250885307738	0.0950827744306833	0.0459473753064648	0.364255712959338	-0.0876651615733365	0.0830108262664715	-0.178513196889537	0.000382804937116946	-0.447656511873663	1.02671503240434e-20	-0.49353563206704	1.85570966115588e-25	-0.38417460318139	3.10365207647097e-15
C12orf43	brown	-0.00700784443305087	0.889997910665394	0.00700784443305087	0.889997910665394	0.112546633955958	0.0258620054880308	-0.11431227159066	0.0236070922515355	0.222069617512297	9.06925656045193e-06	-0.087684066836414	0.0829442016742376	-0.098141249153023	0.0521877511214985	-0.0639291824082786	0.206595141020618	-0.094176150679981	0.0624932136610586	0.0620948905006059	0.219945128169631	-0.314347337617466	1.9405915243362e-10	-0.330016123791002	2.05874669306477e-11	-0.20448109198602	4.52751261557406e-05
C12orf57	brown	-0.0243161336429595	0.631249853016254	0.0243161336429595	0.631249853016254	0.428018906569116	6.79840954346592e-19	-0.0443795191092548	0.380869430334618	0.440482583657091	4.90263940509808e-20	-0.373063431697194	2.16777318308813e-14	-0.137673494073188	0.00633145404662384	-0.00568929898009791	0.910598574849131	-0.132953683266438	0.00839755969502075	-0.164392080316528	0.00108826419738812	-0.466034725986783	1.57388587330562e-22	-0.60067788684725	8.37281117088348e-40	-0.339452829550404	5.00400787104981e-12
C14orf132	brown	0.120557688057811	0.0169397069009559	-0.120557688057811	0.0169397069009559	0.235274438042705	2.48211994925141e-06	-0.0660090216577948	0.192178657596641	0.294853153064642	2.64907250512614e-09	-0.21856489962029	1.26282759193596e-05	-0.0272359945773984	0.590837441359506	0.00661996870756937	0.896050951842763	-0.0301093877467868	0.552267010119549	-0.0164818975162665	0.744950312352638	-0.388621567510594	1.39609946876454e-15	-0.378292396582587	8.76542069644759e-15	-0.223804784570323	7.6829630505187e-06
C15orf39	brown	-0.238432476692446	1.79990994241729e-06	0.238432476692446	1.79990994241729e-06	0.368393150868026	4.80045771224981e-14	0.0905577158505682	0.0733082439720754	0.0578393114701846	0.25326305294152	-0.423362034067272	1.76649606814819e-18	-0.447021066218293	1.18098205077029e-20	0.242523679196874	1.17907577410095e-06	-0.176959330559764	0.000431143350412307	-0.170762838248643	0.000686024682732215	-0.239757912149577	1.57069890454289e-06	-0.501795289624089	2.16766008829345e-26	-0.281588593699117	1.40683728825062e-08
C15orf62	brown	0.126554322197785	0.0121507243458108	-0.126554322197785	0.0121507243458108	-0.250474487633268	5.07100743745034e-07	-0.0167937097077254	0.740297017552284	-0.116787694740893	0.0207328770478804	0.293684030858548	3.07981353566861e-09	0.298258718397063	1.70141434782293e-09	-0.198000490029729	7.91914306471643e-05	0.0793218348818118	0.116893191926278	0.0869594104685555	0.0855290447583926	0.154422992200432	0.00216894761768273	0.399868547700457	1.75240304829201e-16	0.268949031864677	6.3776769386934e-08
C16orf86	brown	-0.152332538722806	0.00249401748656544	0.152332538722806	0.00249401748656544	0.268215551039805	6.94603136991232e-08	-0.0893134628618697	0.0773622216241761	0.248888992979355	6.01407145580732e-07	-0.274583552732123	3.28211944314228e-08	-0.292230585480797	3.71069805857367e-09	0.179997165471121	0.000341395406694115	-0.0146419205308078	0.772592887872783	-0.00503292373749762	0.920876881590179	-0.37947880210373	7.12131478319344e-15	-0.527937725590268	1.62626059097407e-29	-0.327366788602265	3.03607584066961e-11
C17orf58	brown	-0.0818637410924313	0.105584890353245	0.0818637410924313	0.105584890353245	0.409616285407874	2.71831087159895e-17	0.0467453895364588	0.355975632358726	0.249165912640643	5.83803825716319e-07	-0.336937949215423	7.32955509333782e-12	-0.144954345026975	0.00402763985099125	-0.121886812812487	0.0157551743509442	-0.29356792639856	3.12612358936364e-09	0.0361198658499451	0.475792658000683	-0.266328066319267	8.64235603400051e-08	-0.467566661392071	1.09827804989865e-22	-0.435618234970227	1.38593480315515e-19
C19orf53	brown	-0.00428099089827285	0.932667642920235	0.00428099089827285	0.932667642920235	0.115101323534506	0.0226556398343926	-0.275417713637382	2.97085982216763e-08	0.416308915456877	7.2959970432204e-18	-0.181105590048669	0.000313231571263635	-0.191405861891456	0.000137372973184026	0.104603494966275	0.0384418704978607	0.0625299462675089	0.216724344184179	-0.0063392733452328	0.900435160157125	-0.46640646164553	1.44253924496321e-22	-0.527232633384998	1.99099037133897e-29	-0.288528522209906	5.93666039266021e-09
C1QL1	brown	-0.0862471592401971	0.088132457977037	0.0862471592401971	0.088132457977037	0.274811118746798	3.19421204295436e-08	-0.113568478129766	0.0245353991810329	0.367137465837733	5.93149358087895e-14	-0.224991232213726	6.85391067453333e-06	-0.109021021362049	0.0309240106587011	-0.0366549124627431	0.469277034195468	-0.224214379396686	7.38650675892974e-06	-0.105862615847102	0.0361558748736597	-0.343302781646279	2.77104320634849e-12	-0.484882321922043	1.65449697730761e-24	-0.394982095434433	4.35952487768041e-16
C1QTNF6	brown	-0.250347384023606	5.14103997707983e-07	0.250347384023606	5.14103997707983e-07	0.394524494814876	4.74428486873083e-16	0.104045017199934	0.0394943348653954	0.0855535371200658	0.0907285814985131	-0.412701489516604	1.48787980302417e-17	-0.421780030476979	2.43521543480306e-18	0.194266846964215	0.000108414445168424	-0.14961573956921	0.00298273036585604	-0.0478821051740282	0.344387194596264	-0.293991295762875	2.9604436986184e-09	-0.515997701042837	4.69833130748035e-28	-0.278499109887839	2.05009651845087e-08
C1orf122	brown	-0.312015872423664	2.68002098022306e-10	0.312015872423664	2.68002098022306e-10	0.432495308786897	2.67718552164916e-19	0.0675895166950296	0.181726420868483	0.20073696353831	6.26738166191862e-05	-0.480849582565785	4.49077416492709e-24	-0.500490445777426	3.05492700444638e-26	0.112785688667927	0.025546238901747	-0.246553569860427	7.71560819509362e-07	0.0340175173275439	0.501866378835205	-0.340393613032594	4.33434174635704e-12	-0.697877831704462	1.69259010167727e-58	-0.37222138567636	2.5042556091935e-14
C1orf159	brown	-0.113939295806679	0.0240687267498089	0.113939295806679	0.0240687267498089	0.491792103350142	2.89824725993898e-25	0.0644039961405589	0.20323697357693	0.357782756602666	2.78710379232325e-13	-0.377661772844135	9.78531762063941e-15	-0.0886251434294225	0.0796819051471184	-0.225994748276921	6.21991745782796e-06	-0.345623764101981	1.93280204833589e-12	-0.0594062791442702	0.240609454505401	-0.303218638015142	8.83561864781386e-10	-0.525557337162258	3.21399666255443e-29	-0.440937420723868	4.44485735734819e-20
C1orf43	brown	0.103037096300095	0.0414554808174097	-0.103037096300095	0.0414554808174097	-0.0546711737939536	0.280237918688865	0.261490834990492	1.50141316139551e-07	-0.257104660419086	2.45408070965391e-07	-0.0407240142765333	0.421366323090268	0.105835858923607	0.0362032254135359	-0.160868486130804	0.00139492039893634	-0.0945936650650718	0.0613346088478737	-0.0492029882513162	0.331226139872548	0.238097441534328	1.8627304327958e-06	0.35820667383349	2.60120687402954e-13	0.345636682034429	1.9289144055978e-12
C1orf56	brown	0.00105119652326892	0.983448138087401	-0.00105119652326892	0.983448138087401	0.343174342761209	2.8265941690468e-12	-0.0969416480811272	0.0551444577806646	0.420734811887288	3.00782035103894e-18	-0.203499396696107	4.93330645284957e-05	0.0159502436817556	0.752905729229327	-0.0712471424586003	0.159158786398754	-0.154613798006345	0.00214129338161223	-0.178222192712136	0.000391454959653691	-0.387385999764468	1.74520108655022e-15	-0.462148353309756	3.88936265437551e-22	-0.422384774642838	2.15440317345412e-18
C20orf27	brown	-0.195460144454967	9.81218252586002e-05	0.195460144454967	9.81218252586002e-05	0.295203326234286	2.53185385971751e-09	-0.1637478306242	0.00113921911187293	0.359061638815216	2.26244617149497e-13	-0.307472317042131	4.98735884712992e-10	-0.317743016449042	1.20653565080217e-10	0.0419332619079865	0.407699310604468	-0.17101455055218	0.000673405752503014	0.130805861609393	0.00952252267360506	-0.418248254419058	4.95630896910753e-18	-0.675485114805225	1.4906183045305e-53	-0.499857334671613	3.6063672256116e-26
C2CD3	brown	0.0958607981630356	0.0579263438297428	-0.0958607981630356	0.0579263438297428	-0.0535412726209487	0.290312436168936	0.225166533058812	6.73889339558019e-06	-0.251793026543418	4.3965359610551e-07	-0.00272317503506625	0.957139098334115	0.0914480727062729	0.0705149235063931	-0.0835621273965584	0.0985238018883177	0.00912903862201378	0.857017309655582	0.0229086118472674	0.651140560945395	0.167825049463936	0.00085040555844904	0.314520442987858	1.89441690194014e-10	0.411544742306163	1.86645308442915e-17
C2CD5	brown	0.0566835798062512	0.262886802254189	-0.0566835798062512	0.262886802254189	0.0631676761785151	0.212064454019431	0.409969438865578	2.53791244531805e-17	-0.37098259795406	3.09412392549429e-14	-0.0649999142996685	0.199078544529119	0.169377574342975	0.000759477384968226	-0.14495649150007	0.00402709066102677	-0.0822035055521449	0.104141199690898	0.0174198766884786	0.730981176987851	0.44258706384281	3.11110975871197e-20	0.510981527242985	1.85611607324265e-27	0.45886627971201	8.27561179192296e-22
C2orf49	brown	0.0462630752986882	0.360965821198776	-0.0462630752986882	0.360965821198776	-0.176373635501087	0.000450792988242409	0.0756159214605954	0.135050684258681	-0.206493622569157	3.79210940330775e-05	0.103689803735114	0.0401763403079836	0.0813223884534923	0.107917773149664	-0.0426789620508091	0.399404145523593	0.0582324081191869	0.250046160377746	0.00694983898744299	0.890902724290605	0.347426535231761	1.45803225609195e-12	0.325934535307533	3.73973409249313e-11	0.284213187730987	1.01797888309924e-08
C2orf69	brown	0.0781267533138204	0.122527245390556	-0.0781267533138204	0.122527245390556	-0.202685747372114	5.29542389319906e-05	0.0303725108019161	0.548797512814071	-0.116891362823058	0.0206194447258813	0.226121353208612	6.14402222571862e-06	0.298231410363359	1.70750498708187e-09	-0.352502871316587	6.52842512774449e-13	-0.15009762597323	0.002890152238624	0.0839363512453675	0.0970196247254035	0.518763388306893	2.18128953327518e-28	0.421219391599428	2.72754135552561e-18	0.116676387239351	0.0208552712253781
C2orf81	brown	-0.0424596591034047	0.401833108216345	0.0424596591034047	0.401833108216345	0.256548517386823	2.61016277869837e-07	-0.160310129352396	0.00145023254575822	0.393637589387131	5.58728122190243e-16	-0.150082265406313	0.00289306246870288	-0.0553962448154682	0.273899079686452	0.0296431828435693	0.558440525286437	-0.0821749761557513	0.104261819792065	-0.172404239212629	0.000607522510893396	-0.373656949352435	1.95764855020409e-14	-0.465923223034466	1.61553397150986e-22	-0.468486916193691	8.84026134824978e-23
C6orf120	brown	0.0688033251135137	0.173988967213593	-0.0688033251135137	0.173988967213593	-0.180177614009886	0.000336655095573209	0.191331887456952	0.00013821018753814	-0.266728191476632	8.25232866344689e-08	0.152295786729063	0.00250011012461826	0.245972835781583	8.20555921283169e-07	-0.273106052299909	3.91241101532514e-08	-0.094370876018484	0.0619506252878294	-0.0630037582677974	0.213255257831679	0.553381087586637	7.89912796130214e-33	0.541773827278184	2.78159238114516e-31	0.338129015550303	6.12011611224547e-12
C7orf50	brown	-0.199680680642876	6.86219657922639e-05	0.199680680642876	6.86219657922639e-05	0.483879497030385	2.12344482010778e-24	0.00600583847284756	0.905647036198322	0.366804600659708	6.27268420601847e-14	-0.420068229073845	3.44013631233803e-18	-0.265634873002686	9.36051354461747e-08	0.0225614598761589	0.656085406786267	-0.237826832195553	1.91499746712125e-06	-0.0221581311329609	0.661849333575419	-0.423650238646564	1.66584082609129e-18	-0.680656391776518	1.17672068357086e-54	-0.499784401913275	3.67588970638113e-26
CABIN1	brown	0.0251486094403778	0.619608343793064	-0.0251486094403778	0.619608343793064	0.219127408648842	1.19791230811793e-05	-0.0296361120714555	0.558534413521005	0.230716630531907	3.91605478870796e-06	-0.209010018031209	3.03092217962853e-05	-0.0703544692991639	0.164461393436701	0.100947226875998	0.0457844315094363	0.0566186603145874	0.263434746697631	-0.0613338917778557	0.225660903686615	-0.301411650458529	1.12340546093082e-09	-0.286081347346746	8.06935893895426e-09	-0.120896377462085	0.0166306974416199
CAD	brown	0.0241138492413047	0.634092601914256	-0.0241138492413047	0.634092601914256	-0.0226631010437741	0.654636058928164	-0.208868028841662	3.06970479280251e-05	0.22586799664677	6.29679529795609e-06	-0.0253226138560184	0.617186860069311	-0.0577055674389958	0.254364060307501	-0.0253916080138333	0.616227866921636	0.0508656492287114	0.315126708330608	0.192170335079935	0.000128995246942095	-0.349391525376925	1.07012383979022e-12	-0.252044367264901	4.27814886044966e-07	-0.143604833002148	0.0043866353864744
CALCOCO2	brown	0.10910619107991	0.0307923999473003	-0.10910619107991	0.0307923999473003	-0.0992727163505018	0.0495211859889327	0.352391416036753	6.64565322115325e-13	-0.443484884664721	2.55995319912023e-20	0.0271027703932607	0.592655301229345	0.161082762162759	0.00137421324019702	-0.103375572814322	0.0407879287195214	-0.0340488587662882	0.501472221615592	-0.0259351371355633	0.608695922313111	0.385005484214221	2.67575593830697e-15	0.587312692535882	1.02443151877872e-37	0.503368638154228	1.43042427331616e-26
CALM1	brown	0.238958590802981	1.70533587024782e-06	-0.238958590802981	1.70533587024782e-06	-0.307263038624731	5.13078500420736e-10	0.10544620214235	0.0368987724929615	-0.311645712560555	2.8202376219602e-10	0.352467278318484	6.56564016074588e-13	0.388638301445376	1.39187680247423e-15	-0.177646423829257	0.000409108161216723	0.10286812942606	0.0417921556258797	0.104132245007425	0.0393283638241593	0.417815913610059	5.40366978377879e-18	0.654710709355763	2.42731862233512e-49	0.367327508057385	5.74491973426588e-14
CALM2	brown	0.00393131769447324	0.938155905847776	-0.00393131769447324	0.938155905847776	-0.140326072511981	0.00538213137948286	0.239931820267153	1.54278519067781e-06	-0.374121222332908	1.80731778812506e-14	0.123300396626294	0.0145756228887683	0.172834915710444	0.000588350765862515	-0.266566911445787	8.40745153418981e-08	-0.0971499023725507	0.0546214085439397	0.229051825184346	4.61510403446286e-06	0.550584879999231	1.88678815710005e-32	0.509589338019022	2.70680378547877e-27	0.264929718974743	1.01499616235756e-07
CAMK1	brown	0.0240081446405286	0.635580238598485	-0.0240081446405286	0.635580238598485	0.189920400321149	0.000155131631924009	-0.278466821317254	2.05812994422535e-08	0.496285761388272	9.1375745001242e-26	-0.102125449902886	0.0432994439287642	-0.00342540069402631	0.946101593284497	0.0111760958347133	0.82542285291034	-0.0251572305347447	0.619488273623134	-0.00600898897979043	0.905597771736292	-0.489821142764057	4.78282998904748e-25	-0.536368144977256	1.39423050154709e-30	-0.482407013329047	3.05862272882866e-24
CAMKK1	brown	-0.146936293855658	0.00354844522891923	0.146936293855658	0.00354844522891923	0.25335237603131	3.70986773094422e-07	-0.0574975546495097	0.256083046916841	0.243275672616399	1.0899773064337e-06	-0.201495286359797	5.87071018477887e-05	-0.139056318701106	0.00581930447090536	-0.0697918214536454	0.16787104543166	-0.216709139750639	1.50152501096342e-05	0.0410770797592354	0.417348529192761	-0.244102009082413	9.9951957305026e-07	-0.41523870830902	9.02169895387647e-18	-0.349067916535578	1.12621554887257e-12
CAPG	brown	-0.221965771506965	9.15936070660216e-06	0.221965771506965	9.15936070660216e-06	0.375342421688464	1.46384465130915e-14	0.0469521108684383	0.353850153599766	0.163568313508599	0.00115380382027641	-0.464273137079811	2.37513916926048e-22	-0.468663501591203	8.47905818963336e-23	0.294751754448781	2.68398687713492e-09	-0.0345396643438979	0.495321098470206	-0.0725448763043518	0.151681317582062	-0.336524911539916	7.80114338440681e-12	-0.601560352926153	6.04727602476798e-40	-0.283394076736663	1.12653727149969e-08
CAPN7	brown	0.138560368180112	0.00599854325157576	-0.138560368180112	0.00599854325157576	-0.191029184800687	0.000141686194751757	0.114640264037809	0.0232074782174198	-0.19540890199679	9.85442394661129e-05	0.171546658951912	0.000647434302334124	0.253493156848902	3.65322143621406e-07	-0.173944372469762	0.000541516679304593	0.0102357534610591	0.839904456805012	-0.0496874498131234	0.32648135588519	0.379252901437614	7.40910426929989e-15	0.46433455302907	2.34140059837301e-22	0.351957189916831	7.1223209476248e-13
CARD9	brown	-0.267266185980113	7.75458583508303e-08	0.267266185980113	7.75458583508303e-08	0.336167170439444	8.23343034138611e-12	-0.0427826050502512	0.398259281682193	0.203409830390396	4.97199181281387e-05	-0.373182945714572	2.12375713435951e-14	-0.456052361178644	1.5708704146396e-21	0.23371471428849	2.90429869175701e-06	-0.140743606534276	0.00524496746924042	-0.011374757388191	0.822370777135114	-0.377818040834489	9.52224292498448e-15	-0.645383916155771	1.47835871959814e-47	-0.382054644202775	4.52300668892904e-15
CARF	brown	0.137335796682502	0.00646250976762743	-0.137335796682502	0.00646250976762743	-0.181402577521942	0.000306062234342499	0.165843839006452	0.000981045441269533	-0.301382475256592	1.12775469320129e-09	0.130807488134982	0.00952162239780324	0.198905727586514	7.33200327658713e-05	-0.0129562282190555	0.79817340082133	0.102076429093463	0.0434005225045643	-0.05221615985041	0.302433276534044	0.48117126745891	4.14896557125604e-24	0.52505429519533	3.70910358826302e-29	0.454560308975191	2.20132693673692e-21
CBFA2T2	brown	0.210744331077681	2.59314294291895e-05	-0.210744331077681	2.59314294291895e-05	-0.119250231865159	0.0181801643146872	0.127445697748028	0.0115519162377502	-0.138371263039717	0.00606818116114616	0.209007485396272	3.0316098565183e-05	0.448774825328217	8.01955645913348e-21	-0.235509195620568	2.42389717679684e-06	-0.0135610990708	0.788968017207238	-0.0626619619958727	0.215753731097422	0.22423801460493	7.36973693432645e-06	0.566371107674561	1.23943479047443e-34	0.404194787097053	7.72167167469191e-17
CBLL1	brown	0.143177439395176	0.00450621138250462	-0.143177439395176	0.00450621138250462	-0.370257077808825	3.50069336712565e-14	-0.0138425350225484	0.784694810702697	-0.255160753103319	3.04241195307516e-07	0.329229396287911	2.31138367642778e-11	0.266031515990954	8.94283223903373e-08	-0.0581717915327392	0.25054035133303	0.134352696482136	0.00773003542462538	-0.00560967130566456	0.911844720586546	0.387206481475292	1.80258007684127e-15	0.569515651532606	4.4089366051242e-35	0.379478759623103	7.12136785785716e-15
CBR3	brown	-0.371542991606632	2.8121078036781e-14	0.371542991606632	2.8121078036781e-14	0.350741249592064	8.64207996506393e-13	0.0402879750871616	0.426359401282599	0.126090534166256	0.0124729958602983	-0.443358943936568	2.63103136335689e-20	-0.558614546692038	1.5141623059266e-33	0.158150138892092	0.00168370129760663	-0.213958803573011	1.93541878452957e-05	0.0377525297907539	0.45606578057201	-0.312622386627818	2.4648054139407e-10	-0.641411083757889	8.15071200244641e-47	-0.34190414591183	3.43795040315363e-12
CCDC124	brown	-0.0312480235747008	0.537330880751433	0.0312480235747008	0.537330880751433	0.25471573744909	3.19504377719108e-07	-0.187055971873367	0.000195610273269431	0.420957107229538	2.87589451765181e-18	-0.195936151844409	9.42784504372682e-05	-0.147363828782833	0.00345210905762758	-0.0576488264250427	0.254832164356812	-0.114427362120838	0.0234661979529089	0.148739013777006	0.00315810368603894	-0.461613061958862	4.40152277937061e-22	-0.565666431147994	1.56012537767735e-34	-0.42185386998273	2.39908768352246e-18
CCDC126	brown	-8.79280180718718e-05	0.998615410485437	8.79280180718718e-05	0.998615410485437	-0.0525689528963315	0.299173987408428	0.0493186209419636	0.330089624736384	-0.0529579199219633	0.295607664340147	0.104955541664807	0.0377907097751336	0.214481588807533	1.84471495155723e-05	-0.183991265778636	0.000249743330388162	-0.0862575992856144	0.0880938431290271	-0.112191861458637	0.0263368182342055	0.444994447709897	1.84196461976481e-20	0.261263006090792	1.54056550609015e-07	-0.020617189992797	0.684052626669918
CCDC14	brown	0.025319714695085	0.617227171584194	-0.025319714695085	0.617227171584194	0.152323883799564	0.00249545105513517	0.446555204427303	1.30837305332052e-20	-0.394959954060895	4.37741539053784e-16	-0.179523002706409	0.00035414959522249	0.0427638614078708	0.398466182168038	-0.114449947133011	0.0234386347842283	-0.162715374975452	0.00122547774858273	0.0435326365654363	0.390033108738082	0.34179724250644	3.4949330834718e-12	0.371266090331021	2.94815839733248e-14	0.422241824050175	2.21776046749749e-18
CCDC25	brown	0.201246644781147	5.99808591015125e-05	-0.201246644781147	5.99808591015125e-05	-0.499608023251161	3.84953845801742e-26	-0.232645734374765	3.23239051210166e-06	-0.0527147374918298	0.29783399515729	0.555971078457066	3.50047405449281e-33	0.439375683670337	6.21966708377891e-20	-0.242119069841528	1.22986162751106e-06	0.126153852685759	0.0124285580135813	0.224085895981405	7.47830699658151e-06	0.217093572375101	1.44880540171521e-05	0.512923029007742	1.09355624413324e-27	0.204412681095773	4.55473620385543e-05
CCDC50	brown	0.175016438999172	0.00049956961028603	-0.175016438999172	0.00049956961028603	-0.128276444489794	0.0110174781069173	0.127442132522641	0.0115542583670809	-0.230988469728057	3.81197882227153e-06	0.0981335795590245	0.0522062266028639	0.143933340737197	0.00429668124948714	0.0647823816550413	0.200589290112731	0.156289912254221	0.00191185489767869	-0.152079402903996	0.00253625744568308	0.297743601503541	1.81993684699564e-09	0.411503120606271	1.88170846292903e-17	0.418215362238129	4.98902367467836e-18
CCDC57	brown	0.0126698526373959	0.802541536374326	-0.0126698526373959	0.802541536374326	0.143315820330217	0.00446717703264052	-0.160696922918614	0.00141170607443942	0.315283807289417	1.70323469070056e-10	-0.190840069243	0.000143899304570448	-0.141990759259419	0.00485379713128123	0.0714914163749125	0.157730467291101	0.0317145570458733	0.531270030655375	-0.0822554078904111	0.103922043795474	-0.362701339368619	1.24328060928663e-13	-0.418007174561908	5.20106878080768e-18	-0.198396971823308	7.65673356577375e-05
CCDC68	brown	0.0462197982601817	0.361415707363564	-0.0462197982601817	0.361415707363564	-0.273099703224278	3.91535662808652e-08	0.071649613789117	0.156810629293937	-0.254712707725424	3.19610772896381e-07	0.368855475222396	4.43968576884362e-14	0.384978157580744	2.68886078539774e-15	-0.26509333751695	9.96125626404184e-08	-0.0601206895906992	0.234990186518968	0.0404605591172352	0.42437904660703	0.388943153614112	1.31710749645264e-15	0.559344130964295	1.19990858902235e-33	0.320290392122398	8.41376281261181e-11
CCDC71	brown	-0.0555946737709686	0.272181485954374	0.0555946737709686	0.272181485954374	0.362463971031932	1.29308517604651e-13	-0.0797299346663623	0.115016373346139	0.43227390801483	2.80438613586681e-19	-0.288721293944069	5.79412220122414e-09	-0.0552618183154787	0.275066854314636	-0.208029360988016	3.30853148647056e-05	-0.254179276464637	3.38884087462159e-07	-0.0655056364169575	0.195598396754553	-0.391285635709269	8.60061672177794e-16	-0.500649435286204	2.93007621101933e-26	-0.476215493246404	1.39186207267339e-23
CCDC85B	brown	-0.129018350439389	0.0105588142172414	0.129018350439389	0.0105588142172414	0.121170180239069	0.0163845041310042	-0.293638675859689	3.09782433108335e-09	0.401662596292787	1.2492991504268e-16	-0.130499040308425	0.00969370560148099	-0.262008871959145	1.4159241565058e-07	0.201803440276916	5.7163870446192e-05	0.0651483980561822	0.198052105177077	-0.0199353026859682	0.693966835025797	-0.488713136241835	6.32945099401069e-25	-0.592629365748807	1.55485002650699e-38	-0.437664693627943	8.96928688649794e-20
CCDC85C	brown	0.148632029022854	0.00318013309459902	-0.148632029022854	0.00318013309459902	-0.233255546218784	3.04112589195267e-06	0.0725119345754785	0.151867769973555	-0.169259910464503	0.000766040329659742	0.369446293159908	4.01709625357884e-14	0.447947941039178	9.6277786669236e-21	-0.452357047309565	3.61217207522623e-21	-0.149741225384444	0.00295836648265047	0.0980845645151786	0.0523244289247543	0.299694388585326	1.40926645809267e-09	0.512739467134899	1.1498140711388e-27	0.237866728262884	1.90720445684991e-06
CCDC93	brown	0.153646587311552	0.00228487100768225	-0.153646587311552	0.00228487100768225	-0.281862942238228	1.36026976545942e-08	0.108839426074594	0.0312062324288889	-0.273058616040486	3.93447061622764e-08	0.278520231260391	2.04485791690584e-08	0.340828928913195	4.05490464729991e-12	-0.116993248858558	0.0205084879104978	0.0369277008027635	0.465974120597803	-0.0779756127565238	0.12325458365213	0.325921353782088	3.74689637766249e-11	0.64265306973935	4.79284758141687e-47	0.491974527437456	2.76648638006327e-25
CCM2	brown	-0.104575499343593	0.0384940577335613	0.104575499343593	0.0384940577335613	0.200514943879429	6.38821824247641e-05	-0.204586650746601	4.48580772002136e-05	0.29531520327073	2.49547589455113e-09	-0.223715124158127	7.74935240430579e-06	-0.339242861522178	5.16671805527155e-12	0.466216465355735	1.50826108670263e-22	0.245545853273923	8.58469109120919e-07	-0.0424961632972501	0.401428182513838	-0.410938468459583	2.10118362578112e-17	-0.586039578086928	1.60071351926472e-37	-0.360844443301926	1.68901710622021e-13
CCNL1	brown	0.0577182167612769	0.254259786765033	-0.0577182167612769	0.254259786765033	-0.293742973049105	3.05655887287859e-09	0.0575829287434539	0.255376558035175	-0.337538897044283	6.69275013956651e-12	0.235756536961701	2.36396733957012e-06	0.0925544753374146	0.06716562695887	0.108807278353442	0.031256422699343	0.0948008258717181	0.0607663469523849	-0.0858641900988347	0.089558376412166	0.464758999136238	2.1208061867743e-22	0.495928758716443	1.00214175275667e-25	0.330228198152027	1.99538837288386e-11
CCNL2	brown	-0.0222063785179292	0.661158774912722	0.0222063785179292	0.661158774912722	-0.0843188296807878	0.0955012283478237	0.225386865065962	6.59693782818194e-06	-0.357075327909833	3.12666406642761e-13	-0.0373622617075898	0.460739134781835	-0.0338978154836591	0.503373278953198	0.0271285172197227	0.592303783616984	0.0381036634015959	0.451883846434024	-0.0346597581999912	0.493822133471921	0.366134746736923	7.01855776888453e-14	0.35332688449929	5.7222900586489e-13	0.329908880734589	2.09152882577564e-11
CCNT1	brown	0.156331811241174	0.0019064190427342	-0.156331811241174	0.0019064190427342	-0.237005640057179	2.08233838642002e-06	0.126442426641601	0.0122277967559155	-0.293857982842988	3.01167303356088e-09	0.203354480496862	4.99604148024371e-05	0.261431950070762	1.51143965492474e-07	-0.113148150217603	0.0250738042815866	0.048300330014777	0.340184573061302	-0.0839848222567844	0.0968261427879298	0.443595916104381	2.49886027479203e-20	0.602970869598378	3.58736255339589e-40	0.443388614940248	2.61411268241284e-20
CCNT2	brown	0.0506970776885794	0.316735241829657	-0.0506970776885794	0.316735241829657	-0.149622702690631	0.00298137366665625	0.262881835611813	1.28236735720652e-07	-0.406048748023622	5.41488672525432e-17	0.0966938111803629	0.0557723354727355	0.135187385196849	0.00735472149573655	0.016756782146645	0.740847611803893	0.0422378188190405	0.40429913471233	-0.038051374945811	0.452505219945623	0.590429410300198	3.40668269094887e-38	0.599368129529032	1.35456015247915e-39	0.565424761505358	1.68801940349232e-34
CCR10	brown	-0.289246540608297	5.42237085259194e-09	0.289246540608297	5.42237085259194e-09	0.257178499512502	2.43404576247483e-07	-0.034143080832027	0.500288247096575	0.129359913731524	0.0103533989929014	-0.239519535417142	1.60974716157445e-06	-0.360216390888669	1.8725994038214e-13	0.168262785991649	0.000823799646581537	-0.105090840934535	0.0375429529127771	0.0357761857080326	0.480003806819333	-0.251395866658805	4.59004934915509e-07	-0.498875367348066	4.66179962893021e-26	-0.320896768716645	7.71804462468966e-11
CCSER1	brown	0.102232208593011	0.0430799980854613	-0.102232208593011	0.0430799980854613	-0.264057736812216	1.1215222883502e-07	0.0776795981171292	0.12468882907708	-0.25342901626488	3.67892593129079e-07	0.282443250280496	1.26663247241714e-08	0.282240382929677	1.29863445284669e-08	-0.218257969518652	1.29964437587917e-05	0.0106286810430035	0.833846368717231	0.0289364947257034	0.56786176561871	0.320677933946391	7.96240329817367e-11	0.514103810794923	7.91371966117884e-28	0.36501791656003	8.4595847867195e-14
CCSER2	brown	-0.0522193294718771	0.302403889538358	0.0522193294718771	0.302403889538358	-0.470346118250722	5.69094280254481e-23	-0.0550876089024921	0.276585256848628	-0.361357948041023	1.55211102412367e-13	0.392905838652106	6.39210144800123e-16	0.081181239259413	0.108532668590796	0.0184106947969363	0.716321113368948	0.125627804795823	0.0128020226489646	0.239690262663121	1.58168733725321e-06	0.439321864287674	6.29190176410362e-20	0.526762874679297	2.27773522575298e-29	0.427560866721828	7.47277990988833e-19
CD164	brown	0.212589351466274	2.19350348602612e-05	-0.212589351466274	2.19350348602612e-05	-0.238336921833921	1.81761708171999e-06	0.148118141849179	0.00328790551112238	-0.245217147104962	8.88794990967185e-07	0.29626850873915	2.20539577826072e-09	0.466424378253345	1.43648937301885e-22	-0.288584083368977	5.89523280723948e-09	0.00263674061421687	0.958498273787676	-0.118868218818952	0.0185572455709916	0.639104176039856	2.17124233611785e-46	0.707764582848234	7.87969889629626e-61	0.308176549513906	4.53277955389405e-10
CD2AP	brown	0.311049730615491	3.06111862059502e-10	-0.311049730615491	3.06111862059502e-10	-0.394136675367632	5.0963169199578e-16	-0.0286959148797294	0.571086264978255	-0.161047626978354	0.00137758915261482	0.514864820293716	6.42041918692704e-28	0.602631980969465	4.06785280528986e-40	-0.350830493996059	8.52051010481936e-13	-0.00659923702146159	0.896374655613864	-0.0228471224584999	0.652015312580629	0.45315321319501	3.02152565705673e-21	0.699027111011663	9.17027314482925e-59	0.32415643024782	4.83693160254593e-11
CD320	brown	-0.0526424723566435	0.298497726558574	0.0526424723566435	0.298497726558574	0.358412700235224	2.51529632645931e-13	-0.0596925863142603	0.238346257056299	0.375441197160573	1.43904388314475e-14	-0.289104718564935	5.52040465133274e-09	-0.106928915248321	0.0343112374616596	-0.179997700366154	0.000341381263751282	-0.267459762512472	7.58267977160609e-08	0.083471354302414	0.0988914418102763	-0.402158358625681	1.13735669947224e-16	-0.548365540602211	3.74395408085485e-32	-0.455100257301086	1.94865890678757e-21
CD33	brown	-0.222519024928915	8.68895412840561e-06	0.222519024928915	8.68895412840561e-06	0.227789094563169	5.22313568029336e-06	-0.0642455611545745	0.204353090521105	0.124792801402962	0.0134151568789602	-0.267481299541283	7.56378262220763e-08	-0.416279717229335	7.33845443607628e-18	0.24050276994109	1.45444445356551e-06	-0.118916585573273	0.0185091293443157	0.0519809646547943	0.304619157981744	-0.334329903165233	1.08491900741194e-11	-0.535997451303906	1.5555288831011e-30	-0.333332359744148	1.25926982672419e-11
CD36	brown	0.172725966734043	0.000593146938146609	-0.172725966734043	0.000593146938146609	-0.300561212250738	1.25711740914856e-09	-0.0369021054090604	0.466283481122757	-0.124631787814935	0.0135363165218892	0.346137889229409	1.78383595068064e-12	0.325911463747747	3.75227898315459e-11	-0.0965448312435298	0.0561526126488188	0.0267330980188401	0.597712853998971	0.00323334898686922	0.949119306443035	0.196234032436723	9.19458275958906e-05	0.406126085239618	5.33506025882654e-17	0.218697387377825	1.24724370099026e-05
CDC14B	brown	0.106275609548098	0.035431662611466	-0.106275609548098	0.035431662611466	-0.208858111022883	3.07243120276076e-05	0.126773685892814	0.0120008725892529	-0.20703123154121	3.61568610532315e-05	0.234823667133853	2.59768710062511e-06	0.395736166809298	3.79127607341339e-16	-0.25937722954164	1.90464457103217e-07	-0.00435829214900654	0.931454789460817	-0.0635205438783594	0.209517256483497	0.35122482532043	8.00306471197142e-13	0.588353866216307	7.10112478526241e-38	0.365364765234876	7.98354182743101e-14
CDC40	brown	0.0266365741976699	0.599036622524157	-0.0266365741976699	0.599036622524157	-0.118627423959457	0.0187984192240086	0.216759010578115	1.49458448630793e-05	-0.293224770336421	3.26697920791938e-09	0.0324818148061955	0.521378065736244	0.110366502708811	0.0289001709953289	-0.0816695440889688	0.106417127754947	0.031366883015593	0.535783469211284	-0.0113624124473742	0.822560357347933	0.367315267642686	5.75676158818175e-14	0.422646515756858	2.0429773938741e-18	0.369916601587939	3.70910417721855e-14
CDC42BPA	brown	0.268392162785735	6.80487135408609e-08	-0.268392162785735	6.80487135408609e-08	-0.0582198256648492	0.250148685967671	0.202342451553418	5.455613693441e-05	-0.157943168321797	0.00170779133520756	0.144235060050886	0.0042155339913698	0.344530942827864	2.29094818586982e-12	-0.339074488672347	5.30091670689497e-12	-0.136703594175795	0.00671441057363662	-0.0116763348157961	0.817742712460252	0.183490328406193	0.000259822696348598	0.391564101021238	8.17388187457215e-16	0.359010514493904	2.28142850423172e-13
CDC42BPB	brown	0.0758927004293009	0.133623663493237	-0.0758927004293009	0.133623663493237	-0.375438135598944	1.43980636578042e-14	0.134085293713204	0.00785383725423606	-0.415703778217266	8.227365116694e-18	0.294047829980959	2.93897493930255e-09	0.145525707890701	0.00388382027655334	-0.119006801236695	0.0184196715392337	0.0149730475186737	0.767595853405677	0.144398030073079	0.00417228165266968	0.428229729878777	6.50849622170359e-19	0.602498072642302	4.27482061155283e-40	0.544750156398719	1.13087651601938e-31
CDC42EP1	brown	-0.253532903239058	3.63737971754546e-07	0.253532903239058	3.63737971754546e-07	0.549894176964094	2.33659174046375e-32	0.228156344925527	5.03883741076866e-06	0.102733401482997	0.0420622571200148	-0.546393721679187	6.85313914870139e-32	-0.411967088624957	1.7183671372992e-17	0.0142706590235997	0.778206773784106	-0.349747361140815	1.01159708939348e-12	-0.0532065456144613	0.293343004895026	-0.232014644491151	3.44240438379107e-06	-0.54725604298224	5.26357094747844e-32	-0.306798827575392	5.46338294392787e-10
CDH24	brown	-0.129293142582123	0.010393274149691	0.129293142582123	0.010393274149691	0.407530501052721	4.07114493632457e-17	0.0604922008292993	0.232104890899436	0.262865009902649	1.28482282801764e-07	-0.386216905757977	2.15369614141821e-15	-0.166192999990352	0.000956755236630502	-0.157292133843959	0.00178564126001339	-0.234382409947345	2.7157864339746e-06	0.257016002818011	2.47834610481511e-07	-0.316913121366292	1.35588614582798e-10	-0.495500295381469	1.11941626644698e-25	-0.3444984847113	2.30252124120568e-12
CDK12	brown	-0.0272882730557726	0.590124794014003	0.0272882730557726	0.590124794014003	-0.430184301404336	4.33886847937897e-19	0.134336435690768	0.00773751378231344	-0.5237318055769	5.3995660713531e-29	0.262518438197123	1.33641953330382e-07	0.0022757102121223	0.964176707091361	0.101389033202521	0.0448389419284026	0.197064557172149	8.57256754524316e-05	0.0832016922063613	0.0999900363730145	0.433421694649153	2.2037735482805e-19	0.618733528586659	8.74244966229564e-43	0.681010647991362	9.86962502418246e-55
CDK13	brown	0.265949978596393	9.0271993260798e-08	-0.265949978596393	9.0271993260798e-08	-0.134344880681467	0.00773362911515217	0.181575129217457	0.000301967404857486	-0.228784861629593	4.73773382852753e-06	0.145269768784304	0.00394765893101682	0.329481918736537	2.22716527069725e-11	-0.152463207943205	0.00247246494306002	0.086055628115751	0.0888432943490673	-0.00781366341562863	0.877443401017496	0.285839942526634	8.31608850289468e-09	0.526563802140298	2.41123036396254e-29	0.464386956390991	2.31298694998107e-22
CDK6	brown	0.318064095707458	1.15315954228769e-10	-0.318064095707458	1.15315954228769e-10	-0.304254286523417	7.69369906633149e-10	0.0359584805376814	0.47776761180706	-0.205346077498857	4.19629342188398e-05	0.33365311569374	1.20042042776574e-11	0.388196887112985	1.50757244832892e-15	-0.150995062854115	0.00272467344060373	0.0240899736533639	0.634428487215838	-0.0502889216834709	0.320652109255045	0.306180762311857	5.93890001891558e-10	0.576931533543093	3.68462536902117e-36	0.419031629824098	4.23659882196471e-18
CDKN1C	brown	-0.0910715457019025	0.0716854042691692	0.0910715457019025	0.0716854042691692	0.336794829214276	7.48972352675257e-12	-0.0710933605843287	0.160062967570486	0.340332919995441	4.37476582381276e-12	-0.292059721571187	3.79262404161724e-09	-0.152466440932772	0.00247193385328405	-0.0724280487761354	0.152343354205377	-0.204669668542261	4.45326371039034e-05	-0.0103464744331658	0.838196407873416	-0.401633589144085	1.25617394188498e-16	-0.537337783337305	1.04639226540246e-30	-0.424992314195486	1.26666780497536e-18
CDR2	brown	0.240758839303685	1.41641705019561e-06	-0.240758839303685	1.41641705019561e-06	-0.45934411001383	7.41786059162476e-22	-0.159820523002124	0.00150038362730149	-0.0908021308193422	0.0725326081228318	0.460539678521922	5.63700487925197e-22	0.422867171777145	1.95346098727274e-18	-0.248287411547326	6.41421741299249e-07	0.126007877883138	0.0125312161000994	0.0482843068284241	0.340344979798958	0.25718697316809	2.4317566778615e-07	0.542837087692279	2.01884949774322e-31	0.211019940333479	2.52934830147503e-05
CENPQ	brown	-0.0253322795094164	0.617052471854098	0.0253322795094164	0.617052471854098	-0.161470085419733	0.00133749829545047	-0.0303306643333858	0.549348576041929	-0.0867381381738628	0.0863311216194436	0.0861545828938617	0.0884754674369038	0.0394593033732289	0.435942663588737	-0.0386333828764664	0.445616048719319	0.0394580037845777	0.435957789333387	0.178807618560985	0.00037423469406258	0.215750584397984	1.64102728169021e-05	0.165192777231999	0.00102786350598338	0.0525076460694903	0.299738689793017
CENPT	brown	-0.000749838901336126	0.98819282096369	0.000749838901336126	0.98819282096369	0.19685524910438	8.72548258524018e-05	-0.0410352277203936	0.417823616065192	0.22519159851078	6.7225986779597e-06	-0.194165583422237	0.000109333066862255	-0.0136064529919537	0.788278950823211	-0.0436642237614091	0.388600574950557	-0.0146968389410835	0.7717634583911	-0.120818250321942	0.0167015372553196	-0.184278773778956	0.000244124605140822	-0.246177457780545	8.02961344360432e-07	-0.188665435931942	0.000171789580916028
CEP120	brown	0.0261217262949716	0.606119713227898	-0.0261217262949716	0.606119713227898	-0.314158906329731	1.99209927185878e-10	-0.0200572108568482	0.692190473642288	-0.237231725094981	2.0349214961642e-06	0.214822682298003	1.78772534771381e-05	0.0619376653720636	0.221117464351132	0.117944491584941	0.0194973409866561	0.247729167129325	6.8083084193251e-07	0.00844137563862822	0.867684830520298	0.433894231821778	1.99507257683858e-19	0.435239320940603	1.50173801466588e-19	0.337320412214835	6.91776154993256e-12
CEP152	brown	0.0776891240383995	0.124642473211778	-0.0776891240383995	0.124642473211778	-0.266773972991953	8.20880041110242e-08	0.0320886523710112	0.526435141289826	-0.287121434537235	7.08503382729457e-09	0.253746315753575	3.55344288128828e-07	0.137304657684709	0.00647471595572488	-0.021637346150744	0.669321402736076	0.0939583161753658	0.0631048277034873	0.304862949795302	7.09091450584448e-10	0.262128797654074	1.39681265528797e-07	0.432396813238602	2.733056894703e-19	0.373388122058102	2.05022588965321e-14
CEP350	brown	0.23618466681721	2.26356773849416e-06	-0.23618466681721	2.26356773849416e-06	-0.540678295937676	3.86536202762152e-31	-0.126620431846595	0.012105390565761	-0.218408517433469	1.28146023796501e-05	0.498197029169976	5.56359724343163e-26	0.30787602385326	4.72161368634361e-10	0.00651616313144617	0.897671940084928	0.280776988435569	1.55380952834009e-08	0.0531898071889573	0.293495105278592	0.282319640619847	1.28603962531324e-08	0.609045081113928	3.67388130386102e-41	0.580477187667582	1.09959872519988e-36
CEP44	brown	0.142233297948655	0.00478085154229447	-0.142233297948655	0.00478085154229447	-0.169562355232107	0.000749275741162845	0.131562070624782	0.0091120289701759	-0.23099176857846	3.81073219946868e-06	0.207673937546129	3.41496008731923e-05	0.344678729746944	2.23896873363595e-12	-0.197358848770174	8.36182781564172e-05	0.025639103804245	0.612793141672411	0.0177905106565767	0.725485507083333	0.523373221431418	5.97662995968369e-29	0.56986257178486	3.9311051802685e-35	0.329270856330832	2.29734641317163e-11
CEP57	brown	0.0413711613888919	0.414019192477639	-0.0413711613888919	0.414019192477639	-0.348073599837658	1.31714996313905e-12	0.0698311307789486	0.167631125629743	-0.365418999236329	7.91151781518252e-14	0.211236531243956	2.48026101546056e-05	0.102227413421195	0.0430898345893462	0.0866807259075913	0.0865402177766913	0.234730288618203	2.62226208459089e-06	0.284518117777209	9.80212069846211e-09	0.402765464490221	1.01362544284334e-16	0.560804599839316	7.51913256158337e-34	0.479234670521379	6.67380213419635e-24
CEP85L	brown	0.0558612219675807	0.269885835262222	-0.0558612219675807	0.269885835262222	-0.392466631775653	6.92870962730526e-16	-0.0145646214351375	0.773760769925882	-0.329081326967567	2.36220206540525e-11	0.23910873614989	1.67923058254855e-06	0.00919378807628982	0.856014177233283	0.305297938551373	6.68851191744794e-10	0.462616399389739	3.48999985385153e-22	-0.00848132397707079	0.867064446776229	0.414003986292038	1.15148043277657e-17	0.457173805769695	1.21764591907289e-21	0.447961169724837	9.59970593621488e-21
CEP89	brown	0.0633438571103365	0.210789908486173	-0.0633438571103365	0.210789908486173	0.224451682771734	7.21977065763263e-06	-0.116997314444228	0.0205040711537646	0.338126011604941	6.12290621853266e-12	-0.145953644994486	0.00377916426015601	-0.00205160627275346	0.967702434121842	-0.0425245221611251	0.401113778005761	-0.0813625573482608	0.107743286444409	-0.028374068417753	0.575413510273645	-0.325390157963635	4.04692088515155e-11	-0.37697890301478	1.10209893756135e-14	-0.293169807185726	3.29010448228743e-09
CEPT1	brown	0.102853598036588	0.0418212174963261	-0.102853598036588	0.0418212174963261	-0.403308999944959	9.14132022197722e-17	0.0231614885110755	0.647548161244955	-0.360967817681509	1.6550832345248e-13	0.28889583767121	5.66792700821632e-09	0.100116209064583	0.0476082080610627	0.0755803863845185	0.1352347430533	0.289061085872274	5.55090951782916e-09	0.0792801825015693	0.117086087548118	0.481114766683263	4.2070842925505e-24	0.58579764017955	1.74201463798549e-37	0.419220081786526	4.07942032026975e-18
CERS2	brown	0.196218354014333	9.20672349062003e-05	-0.196218354014333	9.20672349062003e-05	-0.608392585010846	4.70390997290649e-41	-0.104511197130803	0.0386141520060162	-0.30712827100986	5.22526014166625e-10	0.603255596186634	3.22744983233712e-40	0.414429505808004	1.05873285813144e-17	-0.170497873268462	0.000699544281070205	0.178911127762123	0.000371264363687575	0.0143994523549987	0.776257952723399	0.460656674778575	5.48725986417431e-22	0.754138819690381	3.19783988585492e-73	0.398250439986755	2.37370567203648e-16
CERS5	brown	-0.0108539596786065	0.83037746463607	0.0108539596786065	0.83037746463607	0.151091250337737	0.00270745896200353	-0.205450923919554	4.15773900574616e-05	0.328324616686565	2.63940653603896e-11	-0.141743833191442	0.00492909124570543	-0.173706142999174	0.000551271393955631	0.182705634372884	0.00027637819103978	0.0388508326752502	0.443057474437667	-0.124555250968974	0.0135942459864904	-0.396206443896121	3.47440244084201e-16	-0.47002238960617	6.1457460360215e-23	-0.412962994830967	1.41337873981469e-17
CES1	brown	0.00327972326654916	0.948390558030445	-0.00327972326654916	0.948390558030445	0.210638078245021	2.61814178175708e-05	-0.187948871197431	0.000182038124023374	0.394701884560114	4.59132936867039e-16	-0.159610030272335	0.00152242994762939	-0.0578810163494932	0.25292040735921	-0.075479536849406	0.135758158555397	-0.128224874883114	0.011050005499979	-0.0187144514446858	0.71184724531603	-0.362475884372802	1.29053962315955e-13	-0.462395218472924	3.67341440319799e-22	-0.431707085593152	3.15777829223908e-19
CES4A	brown	-0.0371236284837859	0.463609792207476	0.0371236284837859	0.463609792207476	0.274584782716315	3.28163808303551e-08	0.0242017873077781	0.632856124048541	0.214794934162435	1.79229831426723e-05	-0.219212006631383	1.18842826732313e-05	0.0100272938276202	0.843122314308022	-0.0866004622222762	0.0868332217492381	-0.100663671891414	0.0464000263098512	-0.0741709110661779	0.142692105880917	-0.23244918549337	3.29644879406226e-06	-0.245906569293563	8.26332758566102e-07	-0.181785364679384	0.000297047373436511
CFAP36	brown	0.00297810040554759	0.953131151789464	-0.00297810040554759	0.953131151789464	0.273268892413116	3.83758974507668e-08	-0.106016807689828	0.0358840319780481	0.363194185345324	1.14579421724442e-13	-0.265296280739687	9.73189345394188e-08	-0.121751920644826	0.0158719892678992	0.0100325331987423	0.843041405293319	-0.0707779267709875	0.161929700740405	-0.142194770766539	0.00479237249537181	-0.315901753670474	1.56234952642695e-10	-0.463331336974925	2.95673360277646e-22	-0.367427994303026	5.64860299348623e-14
CFD	brown	0.104185174743446	0.0392279406517026	-0.104185174743446	0.0392279406517026	0.440730770778271	4.64737711065489e-20	0.0453570575633693	0.370457288759412	0.358061295950783	2.66354869961668e-13	-0.261457850035361	1.5070216774333e-07	0.0558688597834219	0.269820250015409	-0.153988563156516	0.00223313181229923	-0.259873819287259	1.80144868206298e-07	-0.190811259259925	0.000144239283893159	-0.396753854834846	3.13820694922773e-16	-0.441039261964857	4.34827350656926e-20	-0.356027615795894	3.70508044043215e-13
CGGBP1	brown	-0.000961563417980301	0.984859300583673	0.000961563417980301	0.984859300583673	-0.325591012427057	3.93082032706142e-11	0.15217440794369	0.00252032843978051	-0.455148347262843	1.92759341103842e-21	0.16178732523734	0.00130810061179078	0.00411642822017363	0.935250139790496	0.18049116890581	0.000328563756473076	0.220478377076667	1.05471841915231e-05	-0.00466235055835656	0.926685690131853	0.57023471378236	3.47542447242608e-35	0.586651960896844	1.29177137080399e-37	0.553847712112414	6.82539159221348e-33
CH25H	brown	-0.15095420109567	0.00273201648728618	0.15095420109567	0.00273201648728618	0.273141823328899	3.89585523955662e-08	0.0641972218575301	0.204694506006942	0.0811512576700225	0.10866363381225	-0.330801578873386	1.83345903042829e-11	-0.353720741073854	5.37220346247723e-13	0.140954768120473	0.00517680367953276	-0.069435265472247	0.170058985787212	-0.1211579287898	0.0163954516329162	-0.217017225405671	1.45913335959536e-05	-0.444171379062706	2.20450746347696e-20	-0.238232966349753	1.83707027243595e-06
CHCHD1	brown	-0.119885838326217	0.0175675654907737	0.119885838326217	0.0175675654907737	0.353489765755268	5.57488468336755e-13	-0.098499894192905	0.0513298651901444	0.47034699706397	5.68975451051222e-23	-0.291658226535081	3.99209545327588e-09	-0.0300240930456865	0.553393989486053	-0.256638774535811	2.58419851308772e-07	-0.246194418382273	8.0151933193036e-07	0.0455024060317081	0.368924303403495	-0.346411283661766	1.7092523165788e-12	-0.533844505162295	2.92985218473661e-30	-0.462760820815056	3.37514146421618e-22
CHCHD2	brown	-0.0109336785809421	0.829150715161486	0.0109336785809421	0.829150715161486	0.220148223414508	1.08812795315548e-05	0.00149605754278779	0.976445200330113	0.219735620596079	1.13129693768903e-05	-0.216956816586668	1.46735477973988e-05	-0.0286337934933738	0.571920288003019	-0.20068847440126	6.29358696896169e-05	-0.104494286204198	0.0386457883863057	0.154000959632162	0.00223127653515564	-0.22863970975835	4.80570785020934e-06	-0.293256092899518	3.25387110491352e-09	-0.227046400155013	5.61567979137244e-06
CHCHD6	brown	-0.0322550963092848	0.524291203385203	0.0322550963092848	0.524291203385203	0.443807789468698	2.38623865343768e-20	-0.041462834644268	0.412984556902072	0.431843945859195	3.06863448978528e-19	-0.34038254777198	4.34168437877286e-12	-0.0775562761565435	0.12529015880987	-0.137498016371942	0.00639925413020725	-0.220711970869356	1.03167206662119e-05	-0.0617129555352577	0.222800729812342	-0.350536579158757	8.92732445778211e-13	-0.571456626223862	2.3165473615686e-35	-0.454215039450146	2.37954124143781e-21
CHD7	brown	0.0749640841040643	0.138457762052121	-0.0749640841040643	0.138457762052121	-0.235320025975887	2.470709952472e-06	0.167698244388331	0.000858259847902082	-0.362561990918361	1.27228631604458e-13	0.206282680739589	3.8635313972303e-05	0.108082620922575	0.0324062299886831	0.00763380848068564	0.880242960796383	0.0798368949891121	0.114528397507912	0.0217889106650699	0.667143391934828	0.222615227850702	8.60954091393224e-06	0.473453634863751	2.70926381039507e-23	0.545124684296433	1.00914125550255e-31
CHEK2	brown	-0.0515879304440929	0.308295240488611	0.0515879304440929	0.308295240488611	0.247948876455992	6.65050831043789e-07	-0.112697403902457	0.025662464867277	0.321657615651053	6.92399775883999e-11	-0.234671545910752	2.6378354838142e-06	-0.146414636794204	0.00366928662649226	-0.0782813592486162	0.121786691526255	-0.0995830534237199	0.0488100268530324	0.285389960929134	8.79563953346586e-09	-0.415302846983286	8.90782659457288e-18	-0.503406982974092	1.41596814335946e-26	-0.369271655082983	4.13772673383497e-14
CHML	brown	0.17812786979676	0.000394297498188302	-0.17812786979676	0.000394297498188302	-0.361103232057922	1.61860574466712e-13	0.00279685149460415	0.955980638805268	-0.1944660927972	0.000106628107082919	0.358740093113895	2.38445710167614e-13	0.385513779518615	2.44310969027462e-15	-0.242068865273002	1.23630750451443e-06	0.0473270742673674	0.350015271339049	0.00917097753450729	0.856367543728465	0.497740566709374	6.26527751981136e-26	0.608923576918929	3.8470790341844e-41	0.36807605673639	5.06434184040922e-14
CHMP2B	brown	0.112920242396323	0.0253699729698658	-0.112920242396323	0.0253699729698658	-0.191598074728039	0.000135219775655017	0.169658906777705	0.000743995753599576	-0.24888058711129	6.01949383064127e-07	0.227578921222528	5.33148188275807e-06	0.34837885553889	1.25539539422098e-12	-0.355470339630171	4.05412071453347e-13	-0.140214485571542	0.00541933100128331	-0.0274856506884197	0.587437752934848	0.499787603876304	3.67280987653131e-26	0.535475670918799	1.81426068516446e-30	0.239927080580211	1.54353961290058e-06
CHMP4A	brown	-0.0497374584566381	0.325994092017748	0.0497374584566381	0.325994092017748	0.31017448647989	3.45151072291383e-10	-0.133529413908193	0.00811687495187045	0.404364905614948	7.47496603079836e-17	-0.299486647072724	1.44830454012661e-09	-0.156213627308334	0.00192178831179349	0.0674078605063456	0.182905936830945	0.0200786391705614	0.691878408993303	-0.0938332054969396	0.0634583235552008	-0.382409203638535	4.24771812557296e-15	-0.530925824774974	6.86235912074111e-30	-0.375407803877436	1.44738191378501e-14
CHMP5	brown	0.0562436017852704	0.266615744444895	-0.0562436017852704	0.266615744444895	-0.011877233440317	0.814663181556147	0.126092675346014	0.012471490862927	-0.0607754948538205	0.22992162178251	0.100360796601157	0.0470652168150841	0.333504997605986	1.22725449740785e-11	-0.295169046579878	2.54310284315208e-09	-0.171568637668491	0.000646381778638345	-0.259199636735111	1.9429136349321e-07	0.383368461312999	3.58266774989502e-15	0.319214616492927	9.80127565934867e-11	0.00569849168631323	0.910454726201392
CHORDC1	brown	0.151373427899517	0.00265752785600061	-0.151373427899517	0.00265752785600061	-0.292090315738383	3.77782694133025e-09	-0.0750100585384924	0.138215317235916	-0.137885286370849	0.00625048110811525	0.256191559041717	2.71532989468617e-07	0.166144218661651	0.000960115147663225	-0.0849698129433371	0.092960541251812	0.106218406513861	0.0355312304241805	0.0702948281166794	0.164820338420254	0.45805273305787	9.96638474498841e-22	0.367234771948918	5.83523392877918e-14	0.14345915334992	0.00442706783190225
CHRAC1	brown	0.207616177695956	3.43255883888716e-05	-0.207616177695956	3.43255883888716e-05	-0.362665450487139	1.25068847116498e-13	-0.0807801573358629	0.110295000940612	-0.123943506369168	0.014065159338495	0.372036434233734	2.58474832728005e-14	0.333759475618178	1.18150557550468e-11	-0.13628240332833	0.00688707812036739	0.0961086929446414	0.0572782549929987	0.0427468742198006	0.39865374984128	0.327029254063362	3.18925932788105e-11	0.476314177199974	1.35897719350324e-23	0.260727462111504	1.63651013991356e-07
CHST1	brown	-0.0101010987221344	0.841982734274555	0.0101010987221344	0.841982734274555	0.137146796478242	0.00653691444566386	-0.18751062117775	0.000188585414944139	0.286309803525734	7.84240270158564e-09	-0.129203474727144	0.0104470371518401	-0.186085298162085	0.000211436001100781	0.0904334392265018	0.0737052125008487	-0.0214817433792522	0.671560330201436	0.0248144158804741	0.624270584421197	-0.403229484627821	9.28064169559273e-17	-0.464218627805995	2.40548477264509e-22	-0.343127355622116	2.84718709294457e-12
CHTF8	brown	-0.00932749390873729	0.853943471487548	0.00932749390873729	0.853943471487548	0.146049515921825	0.00375607104547889	-0.211564354581096	2.40767830939267e-05	0.362292349323906	1.33030601155903e-13	-0.144599911774606	0.00411925845136925	-0.0915356073072878	0.070245060702696	0.0152489811838677	0.76343907010198	0.0551880402095186	0.27570920806456	0.103633073805926	0.0402861772580345	-0.442401041821957	3.23913994512367e-20	-0.403349275840786	9.07153740565749e-17	-0.34446096335253	2.31597080134142e-12
CIAO1	brown	0.0402236298457335	0.427099117181812	-0.0402236298457335	0.427099117181812	-0.25209162284579	4.25623526137863e-07	0.158354090237023	0.00166026766790215	-0.329644646246755	2.17448784398647e-11	0.106668374906835	0.0347543979821847	0.076175298564467	0.132178659732631	-0.0748334028955537	0.139148688008853	0.0937885438666938	0.0635849075136491	0.106059251727471	0.0358095078565551	0.334363508014457	1.07947585622523e-11	0.464977466645834	2.01538475909816e-22	0.500959557081573	2.70086780912772e-26
CINP	brown	-0.0194563407648703	0.700962086296567	0.0194563407648703	0.700962086296567	0.272325394500791	4.29111630309135e-08	-0.156792449647204	0.00184758239499514	0.467714240048917	1.06076049609423e-22	-0.228920890141733	4.67486568987023e-06	-0.0662241376541778	0.190730702012581	-0.154052838025695	0.00222352758356325	-0.172039754616757	0.000624198464891777	-0.0411888780688328	0.416080997780788	-0.352931405922135	6.09623718011683e-13	-0.520186782328627	1.46561254416106e-28	-0.444300541229145	2.1432878149331e-20
CLDN5	brown	-0.0466213307690868	0.357255028854102	0.0466213307690868	0.357255028854102	0.146900602798079	0.00355659663752136	-0.196473398693671	9.01108766047504e-05	0.326537966365199	3.42576554283004e-11	-0.131818928618868	0.00897622232312498	-0.18357462605142	0.000258100374539413	0.122747897233559	0.0150270858453175	0.00404262296614803	0.9364085943839	-0.0633033045846226	0.211082787409823	-0.468676886272185	8.45228109306115e-23	-0.491599205156019	3.0443133336094e-25	-0.345049806375067	2.11348033278069e-12
CLEC10A	brown	-0.117318152882148	0.0201581154092675	0.117318152882148	0.0201581154092675	0.237948119254303	1.8914001407318e-06	0.00856691796226935	0.865735477134935	0.121735462076688	0.0158862939863358	-0.270403634991794	5.38035185463294e-08	-0.235004096223328	2.55082489458141e-06	0.105350000412312	0.0370722295068921	-0.129251878808301	0.0104179845236195	-0.0576053546465673	0.25519120292657	-0.231535650455866	3.61043908215339e-06	-0.382810757295281	3.95575588072939e-15	-0.231617405587722	3.581214858818e-06
CLEC11A	brown	-0.163734011441026	0.00114033577910583	0.163734011441026	0.00114033577910583	0.328178949783442	2.69629534848459e-11	-0.0990564797775865	0.0500218086065894	0.302392027350238	9.86366053429907e-10	-0.309353277892609	3.86157394642454e-10	-0.343055518540287	2.87895454335165e-12	0.194786846266387	0.000103810398239661	-0.0972190319833491	0.0544486972410637	0.0176282340380791	0.727889991627915	-0.490682196164696	3.84430252339532e-25	-0.661721485278886	1.00325202343832e-50	-0.467384605960856	1.14636683206637e-22
CLIC3	brown	-0.020985747778809	0.678716397715786	0.020985747778809	0.678716397715786	0.175313891052324	0.000488477775397328	-0.21310517165587	2.0926804008549e-05	0.388413582194256	1.44964346235988e-15	-0.103215256023193	0.0411029697350029	-0.0392434871136904	0.438458649392046	-0.053933173855975	0.286790982964302	-0.037831562147982	0.455122633785511	-0.033332524476648	0.510521642484683	-0.306486046525306	5.69920431140911e-10	-0.424243379240734	1.47611090152866e-18	-0.387606746014721	1.67709663543544e-15
CLK2	brown	0.0836439679092206	0.0981932725054735	-0.0836439679092206	0.0981932725054735	-0.220358160340114	1.06676904097016e-05	0.0671258438845931	0.184748290270556	-0.27693191582279	2.47720374662436e-08	0.127609248209892	0.011444924059895	0.0761340463272089	0.132388839148465	0.0895186789055184	0.0766813345030487	0.203461290271773	4.94973046142585e-05	0.0839843023201881	0.0968282165887542	0.202182840769635	5.53163928946759e-05	0.390566305337568	9.80673982583731e-16	0.349329152989819	1.08071813151668e-12
CLK4	brown	0.123371278041414	0.0145185745726627	-0.123371278041414	0.0145185745726627	-0.222301404146651	8.87117552022374e-06	-0.0618272226661462	0.221943634806448	-0.0803653627131443	0.112141193540112	0.199447458268537	7.00051335146776e-05	0.240031891060469	1.52693898006752e-06	0.0438075870664624	0.38704347769634	0.21478238831004	1.7943695465326e-05	-0.173695516968309	0.000551710270457012	0.32232115990333	6.29692244675526e-11	0.411524003852233	1.87403898226086e-17	0.244521399882721	9.56408499153344e-07
CLOCK	brown	0.028374014875491	0.57541423143481	-0.028374014875491	0.57541423143481	-0.431819140557617	3.08460554643119e-19	0.00920661728806992	0.855815447823031	-0.379989441405917	6.51056332512433e-15	0.357733704767759	2.80943553624569e-13	0.033460213177549	0.508902351315471	0.0111051451080446	0.826513522469775	0.0731660772867822	0.148197711922355	0.18425900601511	0.000244507109813947	0.434188767777882	1.87496172064173e-19	0.479733791694188	5.90601591278209e-24	0.44979414712739	6.39739854444104e-21
CLPX	brown	0.019201213751983	0.704698603932759	-0.019201213751983	0.704698603932759	-0.068707363733827	0.174591605217516	0.292679443883295	3.50356982065345e-09	-0.350799046613574	8.56315612311673e-13	0.00607786595703039	0.904520833533306	0.103276235007319	0.040982897824436	-0.144536505593836	0.00413584577918434	-0.0438810567439419	0.386246980294916	0.0340355017682576	0.50164018235833	0.392533079880062	6.84477547949706e-16	0.446508600782544	1.321838283896e-20	0.360320887644654	1.84075499843329e-13
CLUAP1	brown	-0.0682633939108722	0.177399953320293	0.0682633939108722	0.177399953320293	0.160516322382971	0.001429576225972	-0.0360273049958433	0.476924826320594	0.201657368148019	5.78905641480139e-05	-0.164001884482062	0.00111886872199291	-0.0504443531965884	0.319156809368475	0.000312144492719555	0.995084735285896	-0.0731831197104208	0.148103005818435	-0.109043130514086	0.0308897997753513	-0.235440251237347	2.44085936884589e-06	-0.244792829215264	9.29463741410429e-07	-0.171871481141255	0.000632039604876591
CMSS1	brown	0.00410420452888937	0.935441994692418	-0.00410420452888937	0.935441994692418	0.049636866713716	0.326974696329412	-0.279284060667443	1.86387180910908e-08	0.360699338367706	1.72979993948902e-13	-0.0235830465702751	0.641577623482695	-0.0383857507983808	0.448539943078318	-0.0957324078850869	0.0582643827624556	-0.0381922795857715	0.450831868016984	0.180580653557697	0.000326288060545308	-0.408316352640467	3.49759515039435e-17	-0.408453762944468	3.4058103511894e-17	-0.338048669699157	6.19517156624917e-12
CMTR2	brown	0.11682795532652	0.0206887602173488	-0.11682795532652	0.0206887602173488	-0.285934811836977	8.21826735762884e-09	0.0444532577967023	0.380077823914996	-0.201741460786008	5.74711544830051e-05	0.293264324344894	3.25043481983618e-09	0.326192644229553	3.60214783468398e-11	-0.188077522752143	0.00018015691805262	0.0482070625505433	0.341118942841821	-0.0708754448514898	0.161350850133622	0.55949696430306	1.14275716110936e-33	0.587778193176535	8.69754625727178e-38	0.306740445013535	5.50666827852181e-10
CNBP	brown	0.0313505284144536	0.535996254351704	-0.0313505284144536	0.535996254351704	-0.0239775359319624	0.636011285130596	0.252109573689981	4.2479393093607e-07	-0.228701659040421	4.77658421192895e-06	-0.106633525089721	0.0348140426568906	0.0917337123931091	0.0696374334987497	-0.0831279986754153	0.10029194202625	0.0281912079666812	0.577878935901255	-0.17132307757284	0.000658231838034002	0.355874722608709	3.79780282205237e-13	0.379291356048631	7.35932170977292e-15	0.287272152482597	6.95241780024879e-09
CNNM3	brown	0.305923455857452	6.14851070068509e-10	-0.305923455857452	6.14851070068509e-10	-0.403844501774493	8.25511400747292e-17	-0.15585876597271	0.00196861997507433	-0.0114501603187865	0.821213045338087	0.483870182978365	2.12836384759311e-24	0.56483277885562	2.04680883484848e-34	-0.294397288365668	2.80958215627608e-09	0.1213005214132	0.0162684309256368	0.0226276773725127	0.655141034414372	0.177127379556444	0.000425654277702103	0.595383785545634	5.77413110232866e-39	0.274754857004005	3.2157314797564e-08
CNOT1	brown	0.178125382466131	0.00039437271633705	-0.178125382466131	0.00039437271633705	-0.0930305069382508	0.0657652815412376	0.220382993812027	1.06426903156481e-05	-0.224491400919288	7.19221621837339e-06	0.0467969457323952	0.355444789865868	0.251227391296333	4.67458695059565e-07	-0.137413523929036	0.00643213136549013	0.0627736010678767	0.214935369325118	0.0650151748802758	0.198972872886947	0.172105441467192	0.000621162155637399	0.479442365985208	6.34302853415024e-24	0.565997993348865	1.40012844914829e-34
CNOT2	brown	0.0754181696743425	0.136077419948313	-0.0754181696743425	0.136077419948313	-0.256178954890113	2.71911686260717e-07	0.248127849810237	6.52456636025709e-07	-0.522356713902616	7.96486434828696e-29	0.162317180866074	0.0012603219554412	0.0499500960632374	0.323927499119568	0.0616818457054002	0.223034486622941	0.105562205353565	0.0366905284720313	0.149175997126723	0.00306955528722362	0.403011724775277	9.6729517839378e-17	0.582475847066441	5.52541873901092e-37	0.574784143999871	7.60942063622004e-36
CNOT6L	brown	-0.0848553793519393	0.0934032004207668	0.0848553793519393	0.0934032004207668	-0.468425326205245	8.96977818400414e-23	-0.0223702179289663	0.658815908539319	-0.409690498664907	2.67938439105577e-17	0.332739948695109	1.37544857193765e-11	-0.019440243030438	0.701197637392134	0.160834989637502	0.00139818320853921	0.274588978675495	3.27999648788913e-08	0.150160081491088	0.0028783467420203	0.50759620469723	4.6315735183985e-27	0.540613043869953	3.94171182706328e-31	0.464965001196562	2.02125844359783e-22
CNOT6	brown	-0.00932033497422882	0.854054316833762	0.00932033497422882	0.854054316833762	-0.18874006632436	0.000170753855031582	0.233070133113031	3.09810481287495e-06	-0.414813055222607	9.81451499356531e-18	0.143529980358424	0.00440736841849602	0.137378266421766	0.00644589528032727	-0.163410557556267	0.00116676227094868	-0.0680017733343961	0.179070461152932	0.183867803067848	0.000252193031618716	0.497833053535678	6.11638307344687e-26	0.567906684642871	7.49235629038301e-35	0.450108595053858	5.96567605443456e-21
CNOT7	brown	0.0793447268625004	0.116787283176297	-0.0793447268625004	0.116787283176297	-0.477214095495395	1.09235198424218e-23	0.0203409462894949	0.688062617596787	-0.360591683873067	1.76067825170028e-13	0.389768094740477	1.13398321071792e-15	0.27720483048978	2.39710142878274e-08	-0.115804398669919	0.021836009380899	0.153619431657394	0.00228902603776809	0.080423620801588	0.111880439083325	0.533011420971239	3.7386605803243e-30	0.727644984564001	7.91147613515416e-66	0.483410149425661	2.3858363383605e-24
CNOT8	brown	0.0759005019543054	0.133583609346715	-0.0759005019543054	0.133583609346715	-0.167013271633571	0.000901857979996985	0.205979620811755	3.96837274356822e-05	-0.309831352251673	3.61742389941468e-10	0.129587054891619	0.0102187657318859	0.256961564649992	2.49335994782554e-07	-0.133034357617302	0.00835771471883857	0.0327147712326241	0.51839344357744	-0.0347068385947086	0.493235154783752	0.439285436769611	6.3412617201556e-20	0.582213939426571	6.04849043939496e-37	0.342916689424864	2.94133099167646e-12
CNPY3	brown	-0.0587039867516707	0.246224665276721	0.0587039867516707	0.246224665276721	0.152644311052001	0.00244287449587334	-0.24745304446245	7.0117270952617e-07	0.318205977125307	1.13031237412143e-10	-0.17250762896931	0.000602867958225207	-0.320324873452591	8.37261387733825e-11	0.451940645621795	3.96499543549014e-21	0.219650905378163	1.1403596209915e-05	-0.210192693395256	2.72543637711296e-05	-0.384377130647118	2.99354583887352e-15	-0.548654075550215	3.42581803154065e-32	-0.340634001399135	4.17778636557077e-12
COA3	brown	-0.125516128218637	0.0128825680137373	0.125516128218637	0.0128825680137373	0.690657123189173	7.45270517905475e-57	0.209378513169821	2.93242477684221e-05	0.379104608299964	7.60419182830523e-15	-0.571569660411063	2.23104069450417e-35	-0.0892783555414585	0.0774791943803809	-0.282581928567814	1.24519685077458e-08	-0.395109574851968	4.25790762566313e-16	-0.0892622980812205	0.0775327434407734	-0.470503137782959	5.48246581290331e-23	-0.596493401656507	3.86371678722834e-39	-0.38080014715731	5.6448621264765e-15
COBLL1	brown	-0.0356620884799076	0.481406315190164	0.0356620884799076	0.481406315190164	-0.267823851407674	7.26925787833479e-08	0.198298509266542	7.72112517832013e-05	-0.456680793133115	1.36207845140356e-21	0.136057171476883	0.00698103346823083	-0.0095131744289617	0.851069497055255	0.0508773566383752	0.315015193490655	0.147920020217242	0.00333033317713063	0.0884371408220043	0.0803251862974593	0.517802764773415	2.84972047959401e-28	0.543163812618723	1.82908246247544e-31	0.541615444620148	2.91732424992677e-31
COMMD5	brown	-0.143051904610435	0.00454188810564107	0.143051904610435	0.00454188810564107	0.335275215045662	9.41561390739592e-12	-0.138385050295953	0.00606307959929883	0.414378676372346	1.06941330270849e-17	-0.311153887619035	3.01762462889317e-10	-0.202690896434141	5.29305536468189e-05	0.0230244686896549	0.649493674944298	-0.140180570984598	0.0054306828017209	-0.137690625888161	0.00632486938264837	-0.500178035924628	3.31575366709945e-26	-0.625600693408424	5.70379218594232e-44	-0.471743521966325	4.07984078869886e-23
COMMD7	brown	-0.0958341068855254	0.0579964853217961	0.0958341068855254	0.0579964853217961	0.438902493779682	6.88378920171963e-20	-0.00717288709018982	0.88742423270976	0.354797827009625	4.5183381545906e-13	-0.354475794851603	4.75865756239312e-13	-0.144906998855055	0.00403977093193377	-0.0131699961309176	0.794916852003423	-0.169972121408589	0.000727103426822444	-0.11166306987141	0.0270584509126283	-0.446345105877514	1.37016526679886e-20	-0.556580178955035	2.88771118121605e-33	-0.415399971876306	8.73807513881432e-18
COMMD9	brown	-0.0226744355554209	0.654474515147495	0.0226744355554209	0.654474515147495	0.268793182874186	6.49455300770275e-08	-0.133880070370529	0.00795004816974781	0.33220975437721	1.48824724033506e-11	-0.254402673807731	3.30680293719456e-07	-0.157640971484332	0.00174353258391961	0.0581174072920383	0.250984309398673	-0.0333927389030319	0.50975769579284	0.0735092720449056	0.14629941445142	-0.462525210492974	3.56449805167568e-22	-0.511088475324882	1.80296313668958e-27	-0.316064529531176	1.52716788544045e-10
COPE	brown	-0.229270518572418	4.5169099278974e-06	0.229270518572418	4.5169099278974e-06	0.332176365057153	1.49564520735107e-11	-0.117313693343537	0.0201628890779452	0.337800586548248	6.43263503167784e-12	-0.334919315199298	9.93220705971547e-12	-0.354356969067774	4.85045330272225e-13	0.100883288401935	0.0459226394142171	-0.103029479846084	0.0414706075843827	0.0434077560276452	0.391395583572146	-0.26636553024178	8.60509615446174e-08	-0.62848312066748	1.77708498785661e-44	-0.411017654273463	2.06895205633233e-17
COPRS	brown	-0.160248489553196	0.00145646058637328	0.160248489553196	0.00145646058637328	0.278520343461276	2.04483012302191e-08	-0.135627277611644	0.00716355220475039	0.368709136500475	4.55090803120758e-14	-0.276710136550459	2.54419759731933e-08	-0.211901440600329	2.33514668954189e-05	0.0418121962071339	0.409055630862825	-0.0974146696922181	0.0539623799339421	-0.023058999177648	0.64900315914109	-0.413201399566578	1.3486615087074e-17	-0.566491977440961	1.19140128749691e-34	-0.433332533425509	2.24549545494661e-19
COPZ2	brown	-0.199843990243583	6.76688058368019e-05	0.199843990243583	6.76688058368019e-05	0.421470521802885	2.5925615140361e-18	-0.0242153201971901	0.632665931657183	0.274045719158828	3.49927228057983e-08	-0.408799983222467	3.18491362664033e-17	-0.386104498354865	2.19759370091961e-15	0.160709167969744	0.0014105019033523	-0.138964028780968	0.00585228969968601	-0.0367594847744195	0.468009353512308	-0.408666964393983	3.2680653228366e-17	-0.666236009472002	1.23152457107283e-51	-0.409516266964943	2.77165317629819e-17
COQ2	brown	-0.302692924051811	9.47665993904438e-10	0.302692924051811	9.47665993904438e-10	0.486887083662126	1.0021621446879e-24	0.262209371300997	1.38411219729595e-07	0.0172719763672386	0.733178070258268	-0.532933342147188	3.82492940545655e-30	-0.453647434614471	2.7038925468594e-21	-0.12118066246135	0.0163751426322799	-0.356543010759966	3.4085424070687e-13	0.271611221810125	4.66840018037753e-08	-0.134168783336506	0.00781499467882828	-0.519069389414038	2.00288597113565e-28	-0.270959808732742	5.04031459818847e-08
COX4I2	brown	-0.152281179972983	0.00250253535423419	0.152281179972983	0.00250253535423419	0.105378643615072	0.0370205120776722	-0.164138832008678	0.00110803826123558	0.192904772904104	0.000121400442760073	-0.156135966488488	0.00193194936003366	-0.337314063772511	6.92440882638714e-12	0.221051844844436	9.98994049284371e-06	0.038189245708713	0.450867860860786	0.0450301608911551	0.373919427710769	-0.279476666469437	1.82074054059268e-08	-0.455221076143954	1.89616061828546e-21	-0.302796095992191	9.34739214151134e-10
COX7A1	brown	-0.0506576605566694	0.317112138356941	0.0506576605566694	0.317112138356941	0.172374072262672	0.000608886876356224	-0.174546566039286	0.000517568542592286	0.361636921406886	1.48235037992139e-13	-0.159003543167621	0.00158762399729206	-0.159753302662609	0.00150739201670325	0.118995603642118	0.0184307545377492	-0.0388974815699242	0.442509682440515	-0.0800685774481236	0.113476978536277	-0.409847942857993	2.59860641275345e-17	-0.510639156686649	2.03690046211494e-27	-0.318468200249114	1.08924111196596e-10
COX7A2	brown	-0.145269640722754	0.00394769110949758	0.145269640722754	0.00394769110949758	0.483194110897552	2.51712753491259e-24	0.290435409609775	4.66430683710712e-09	0.159193035130765	0.00156698473023961	-0.46410525275909	2.46983079854599e-22	-0.0321246434231111	0.525971168530633	-0.364941066218453	8.56876271216346e-14	-0.382031167518418	4.54183977977629e-15	0.0503481029973672	0.320082229649152	-0.155839338776155	0.0019712136972224	-0.297110806561104	1.97653597450683e-09	-0.102903093236353	0.041722299963632
CPEB2	brown	0.130979015631965	0.00942710593993953	-0.130979015631965	0.00942710593993953	-0.254128114990377	3.40790240537188e-07	0.110710902397633	0.0284007736894193	-0.277115927975221	2.42291587868564e-08	0.323098436642578	5.63254655993681e-11	0.334074163018577	1.1272292609993e-11	-0.186155882506881	0.000210245990914153	-0.0725627266121485	0.151580356220343	-0.118197587436637	0.0192357254599437	0.60404050206937	2.41015012050417e-40	0.596384835780453	4.01889494492874e-39	0.349144363105402	1.11271114538736e-12
CPNE3	brown	0.112884654326795	0.0254164912081495	-0.112884654326795	0.0254164912081495	-0.209568827302176	2.88274902321023e-05	0.261789509195536	1.45153591687214e-07	-0.433824607002858	2.02455400556724e-19	0.135150063533156	0.00737114875189289	0.149484673299225	0.00300837230709047	-0.0691805709618712	0.17163485981261	0.054347862021027	0.283096184879755	0.0522387022961181	0.30222431644228	0.550264649977116	2.08354287713698e-32	0.614197742038967	5.113326899709e-42	0.588977553747153	5.69787584755739e-38
CPSF3	brown	-0.0390852549732998	0.440308590485316	0.0390852549732998	0.440308590485316	0.107041062724597	0.0341219686623573	-0.229927705756141	4.23368607519437e-06	0.295962912993942	2.29462483049368e-09	-0.13029521027091	0.00980893253469719	-0.164963928671689	0.00104480343593086	0.11717135938655	0.0203157661002395	0.0438661419542192	0.386408593402722	0.227206281715301	5.52887047379195e-06	-0.357865627485574	2.74976926089249e-13	-0.411998939316389	1.70767988093314e-17	-0.325774639000149	3.82752315121366e-11
CPSF7	brown	0.0808913947183375	0.109803988288321	-0.0808913947183375	0.109803988288321	-0.353829445093473	5.2793269494315e-13	0.129301607052559	0.0103882117174874	-0.419350521972206	3.97399941480659e-18	0.251622185049549	4.47879657033479e-07	0.149155847660173	0.00307358816274042	-0.0220783603957043	0.662991710466987	0.127459184904475	0.0115430598187702	0.0912699118814962	0.0710667972590529	0.401621683286783	1.25900641296622e-16	0.624710967075603	8.1549862954371e-44	0.524430295696372	4.42904421937936e-29
CRBN	brown	0.182718378316243	0.000276101625551968	-0.182718378316243	0.000276101625551968	-0.289894903760382	4.99527051973713e-09	-0.011459496751751	0.82106972127391	-0.120738195353007	0.0167743987066097	0.289529865299527	5.231550833195e-09	0.398027110910174	2.47491445105944e-16	-0.159833276129285	0.00149905736652591	0.103921002195526	0.0397313213879024	-0.119946318533351	0.0175102247514966	0.385879256231582	2.28821346919577e-15	0.570886622695075	2.79970213933622e-35	0.30146728188167	1.1151574234164e-09
CREB1	brown	0.0318781159807228	0.52915340265327	-0.0318781159807228	0.52915340265327	-0.4506602367388	5.27656177815792e-21	-0.0331555967003303	0.512769788668761	-0.389574830512512	1.17450371438682e-15	0.373369647767793	2.05674319073862e-14	0.0469378003677813	0.353997034192684	0.22953176391171	4.40222252774879e-06	0.254037327239924	3.4419818128958e-07	0.0809308000036975	0.109630462882576	0.504501442979565	1.05902370320843e-26	0.541147543032835	3.35774435294251e-31	0.457723411237525	1.07438167908529e-21
CREB3	brown	-0.234821005588608	2.59838449655345e-06	0.234821005588608	2.59838449655345e-06	0.340406871252431	4.32555988902658e-12	-0.00519949430832284	0.918267205251343	0.233191106251315	3.06081431260822e-06	-0.351325208605206	7.87632649174404e-13	-0.330552543689838	1.90215053081213e-11	-0.0906014835994795	0.0731688550749175	-0.280361006428815	1.63479075865698e-08	-0.00284842786566631	0.955169727299919	-0.246569301564237	7.70273438416876e-07	-0.551214380396517	1.55204168479386e-32	-0.377332452922553	1.03632660651144e-14
CREBBP	brown	0.128834169042131	0.0106710722523274	-0.128834169042131	0.0106710722523274	-0.354918811338711	4.4311550449517e-13	0.0707214260035031	0.162265793276238	-0.321924756740474	6.66454544069258e-11	0.289003498929783	5.59142036791802e-09	0.165804529095971	0.00098381546316581	0.124179909122302	0.0138815056551965	0.209390145979408	2.9293652724229e-05	-0.111657186854975	0.0270665740499311	0.292420976352217	3.62143041426872e-09	0.559336228473236	1.20293938477933e-33	0.635129548157699	1.15175867403056e-45
CREBRF	brown	0.0582415888007843	0.249971371898585	-0.0582415888007843	0.249971371898585	-0.28892196311484	5.64926896362812e-09	0.084486287588234	0.0948424335567767	-0.299336635157038	1.47714499552199e-09	0.209554783307868	2.88638737904775e-05	0.154088213791445	0.00221825768587245	0.104218967739386	0.0391639389820717	0.152024337198823	0.00254553196533578	-0.203157232599664	5.08264238423941e-05	0.388203006230433	1.50590589062559e-15	0.533578014208795	3.16769969583863e-30	0.444986342217165	1.84523104387115e-20
CREBZF	brown	0.0841295045634718	0.0962504415795456	-0.0841295045634718	0.0962504415795456	-0.240023724112276	1.52822635252699e-06	0.123663120369607	0.0142857487015023	-0.307994828453293	4.64606648890539e-10	0.181150607867401	0.000312134853578085	0.186027916065573	0.000212408069537857	-0.0603025391450849	0.233574729384473	0.0965004190991405	0.0562663916635587	-0.00094817646464243	0.985070065781114	0.605479282152579	1.40821158682832e-40	0.564773322110451	2.08676960225619e-34	0.359708242319655	2.03530091970143e-13
CSDE1	brown	0.0791171461424188	0.117843517754464	-0.0791171461424188	0.117843517754464	-0.332539407962794	1.41709685633678e-11	0.238380986591487	1.80943088403436e-06	-0.515993734928458	4.70348017663972e-28	0.178673048254496	0.00037812945361851	0.119265328224589	0.018165401129658	0.0380285106117279	0.452777080886601	0.157141640403996	0.00180409340920254	-0.0273788816945403	0.588890574420756	0.548578614954644	3.50634087963878e-32	0.720740567906242	4.82352879714422e-64	0.661513641196156	1.10400024312545e-50
CSNK1D	brown	0.149026401255865	0.0030996115919114	-0.149026401255865	0.0030996115919114	-0.346690066576547	1.63633887438373e-12	0.0296555277659622	0.558276623321597	-0.276756728598031	2.52997958595975e-08	0.326602680456715	3.39366112319802e-11	0.276519329428039	2.60323433710027e-08	-0.120348361181938	0.0171331899065217	0.110953345143684	0.0280536769670287	0.0165316931517828	0.74420656523563	0.455728775864179	1.69037462883393e-21	0.616260146019492	2.29862160807732e-42	0.360535970732941	1.77686950570010e-13
CSNK1G3	brown	-0.0558890510019751	0.269646922268208	0.0558890510019751	0.269646922268208	-0.080390533123232	0.112028476046083	0.318011628943646	1.16172163982419e-10	-0.411687131061078	1.81517768630702e-17	0.0929097317188835	0.0661182772527438	0.142362120592528	0.00474251023422323	-0.287865394224367	6.45340363764708e-09	-0.183292317211791	0.000263910661700702	0.134737581339792	0.00755489989275082	0.54440715088111	1.25504940820841e-31	0.497321743399971	6.98559179525275e-26	0.378349806111258	8.67792497940439e-15
CSNK2A1	brown	-0.0212518734399618	0.674873182684267	0.0212518734399618	0.674873182684267	-0.250918457768726	4.8335057639314e-07	0.301243716113447	1.14866476133939e-09	-0.576831233710244	3.81202831369912e-36	0.155947601149517	0.00195679932036562	0.0425711066617048	0.400597632258537	-0.0268840701878233	0.595645017290544	0.0297304777791872	0.557282021925937	0.200994294781459	6.13002381006714e-05	0.468267030813334	9.31130240850451e-23	0.622976333223927	1.63186457902612e-43	0.57770991873595	2.8291264697685e-36
CTBP1	brown	0.0262456773413532	0.604411030248421	-0.0262456773413532	0.604411030248421	-0.127369486734225	0.0116020735946716	0.123470811676634	0.0144387968491711	-0.233208003557645	3.05563990876868e-06	0.0623346241623052	0.218166136785132	0.0183365469206291	0.717414678976433	0.0729140550281827	0.149603604719975	0.148280998759512	0.00325339771857633	-0.0603825131110029	0.232954148333913	0.277480095075901	2.31884856712154e-08	0.328242449186963	2.67135077248058e-11	0.273720535280047	3.6372323495755e-08
CTDSPL2	brown	0.120238965800097	0.0172350714957503	-0.120238965800097	0.0172350714957503	-0.487534824814993	8.51691888710865e-25	-0.00212382823997848	0.966566126223897	-0.357304398669316	3.01250460915937e-13	0.440726572149361	4.65158460795179e-20	0.28832914680141	6.0876540161955e-09	-0.103575838509372	0.0403972496286075	0.125359215605317	0.0129964938751436	0.122848709285644	0.0149438056641552	0.609197318707377	3.46774052746103e-41	0.714544529628992	1.73794709955925e-62	0.488163077553775	7.27124734762131e-25
CTNNAL1	brown	-0.0915081841748671	0.0703295132716004	0.0915081841748671	0.0703295132716004	0.322382967844803	6.2414118716681e-11	-0.0203507722214632	0.687919832268633	0.261911350788244	1.43165074592483e-07	-0.331975941075036	1.54081239870773e-11	-0.241228896768846	1.34907645015572e-06	-0.04480416359246	0.376324567970882	-0.191574911835095	0.00013547756121269	0.227418403773674	5.41567022647399e-06	-0.345026318765608	2.12121526453979e-12	-0.534065575321324	2.74601046633519e-30	-0.363620277239587	1.06757434778052e-13
CTNS	brown	-0.104493655704536	0.0386469683275429	0.104493655704536	0.0386469683275429	0.213491674938609	2.02003115428427e-05	-0.0388760016722827	0.442761870177512	0.168752568950242	0.000794943433660036	-0.222436989883689	8.75722246307775e-06	-0.221371581262945	9.69153108306011e-06	0.0402332171972449	0.426988853335187	-0.127766967055316	0.0113425776728798	-0.129966434063283	0.00999735609723713	-0.220074005304778	1.09577572313259e-05	-0.394898396924578	4.42753393320474e-16	-0.279799977429876	1.75050120697443e-08
CTR9	brown	0.203848278041441	4.78531114355399e-05	-0.203848278041441	4.78531114355399e-05	-0.205708581565479	4.06440985705675e-05	0.13674788592243	0.00669648028930943	-0.281308010193113	1.45605742040389e-08	0.157540037712531	0.00175562195481795	0.189844508806609	0.000156094340702208	-0.0754329691719649	0.136000373098752	0.142663571266006	0.00465387112354571	-0.0033020276493285	0.948040071184682	0.38089651305631	5.54978640449154e-15	0.51215027839664	1.35041643245267e-27	0.409448975093801	2.80811906661513e-17
CTSF	brown	-0.00443201912552399	0.930298163885513	0.00443201912552399	0.930298163885513	0.234751128987862	2.61675820660442e-06	-0.123006766104316	0.0148140512363339	0.371862688416183	2.66267049187706e-14	-0.205450946492121	4.1577307414631e-05	-0.0417870214333541	0.409338003826992	0.116131914952154	0.0214630563709881	0.0195013797271696	0.700303203085968	-0.272617678727832	4.14535458069907e-08	-0.346828343208665	1.60131038431773e-12	-0.406944512703201	4.55804147696601e-17	-0.325370116550516	4.0586872226195e-11
CUEDC2	brown	-0.087181554812678	0.0847298535104969	0.087181554812678	0.0847298535104969	0.323645984362759	5.20606844399338e-11	-0.141041685857464	0.00514897872062302	0.388708385114105	1.37432751691083e-15	-0.323834952863935	5.0663198809229e-11	-0.264861034108773	1.02302005950249e-07	0.186718014992542	0.000200989998746692	-0.0288503239119551	0.569015717739838	-0.097261742366382	0.0543422179135771	-0.375858427275324	1.33875112416598e-14	-0.608876575742434	3.9162252084948e-41	-0.412116876829135	1.66867267230686e-17
CYB561D2	brown	-0.160869343198186	0.00139483700598969	0.160869343198186	0.00139483700598969	0.389051281016733	1.29154627011298e-15	-0.0188800407541942	0.70941251346567	0.35552900086228	4.01591543872018e-13	-0.32704020474253	3.18417335950388e-11	-0.129204291749857	0.0104465461712171	-0.158521375165153	0.00164127049926503	-0.186809741562241	0.000199516329628716	-0.00123282361231175	0.980588806773146	-0.347492045319802	1.44312433253553e-12	-0.510678300649768	2.01538089440059e-27	-0.397230812819232	2.87147241772063e-16
CYB5B	brown	0.0770067566091991	0.127997076911723	-0.0770067566091991	0.127997076911723	-0.234762463032544	2.61376955849942e-06	0.217975846358406	1.33438337611121e-05	-0.369021340196178	4.31684018018878e-14	0.218379771493704	1.28491357081709e-05	0.292411972419988	3.62560472385276e-09	-0.312152883190867	2.62986065493852e-10	-0.0456387459420911	0.367489909423502	0.202664658244757	5.30513517160116e-05	0.417260658560006	6.03684032704527e-18	0.607129394862397	7.57782744101135e-41	0.424965422811012	1.27365495518333e-18
CYB5R1	brown	-0.0330415365561948	0.514221822257862	0.0330415365561948	0.514221822257862	0.251146172754119	4.71587329428488e-07	-0.100192418078297	0.0474384620524802	0.332148878765588	1.50176217055215e-11	-0.243697982844496	1.04280933430281e-06	-0.126682775560071	0.0120627760995978	0.101113599153095	0.0454264401239188	-0.0148745949073213	0.769080606246883	-0.249667149503067	5.53191636398976e-07	-0.384254753187168	3.05961070076337e-15	-0.445358985947049	1.70080193565382e-20	-0.375446500214802	1.43772409256829e-14
CYB5R2	brown	-0.1872481234164	0.000192611940953605	0.1872481234164	0.000192611940953605	0.259490548474368	1.88060616269333e-07	-0.0761713488877029	0.132198772111644	0.194163324649296	0.000109353640695732	-0.28619144937033	7.95919680111703e-09	-0.356795580026829	3.27182987630483e-13	0.1222798312584	0.0154191094507692	-0.123349464436582	0.0145361101438588	0.160586240421909	0.0014226334414563	-0.337419944864075	6.8143545125798e-12	-0.554379133481522	5.77754244270393e-33	-0.391741383527956	7.91310438379091e-16
CYP2U1	brown	0.328639979092693	2.52022534204695e-11	-0.328639979092693	2.52022534204695e-11	-0.586718637092162	1.26192616262038e-37	-0.307799652723062	4.77080686887513e-10	-0.0576524157455047	0.254802535381932	0.568112966397528	7.00107605441279e-35	0.412085258505411	1.67904349785374e-17	-0.045550355519771	0.36841944526761	0.352741208652482	6.28448781903215e-13	0.100449774900686	0.0468689741534762	0.270427617066799	5.36524330070114e-08	0.562410751093525	4.48514094400295e-34	0.282494526387676	1.2586653923469e-08
DAAM1	brown	0.297544085791115	1.86796387156945e-09	-0.297544085791115	1.86796387156945e-09	-0.347622906715271	1.41378929323759e-12	0.0400259184138864	0.429376672887128	-0.231565795591551	3.59963698040281e-06	0.37362188561047	1.96948721362249e-14	0.41931173743473	4.00506177401403e-18	-0.146136705995698	0.00373517987481756	0.143245270529927	0.00448703934707025	0.00461410660586681	0.927442216840996	0.431283431074226	3.45019218199879e-19	0.662535988352292	6.89011619186897e-51	0.445952760514561	1.49335034231128e-20
DAZAP2	brown	-0.0962608518281687	0.05688343877918	0.0962608518281687	0.05688343877918	0.00435694765850941	0.931475883115063	0.356130024211241	3.64421692397807e-13	-0.405233965315347	6.33055344659245e-17	-0.0332314280202792	0.511805603367067	0.0816452431925016	0.10652163368619	-0.0543512649318962	0.283065999055956	-0.0575158029012908	0.255931925198836	-0.12920144853044	0.0104482548602444	0.437516733239495	9.25688003852001e-20	0.485403793550246	1.45267794034266e-24	0.290610294416347	4.56184747299431e-09
DBN1	brown	-0.103277125900696	0.0409811457893107	0.103277125900696	0.0409811457893107	0.248389594085572	6.34449400119545e-07	0.0204384896071817	0.686645660474207	0.0583117747475223	0.249400131299357	-0.30111682890748	1.1681150500619e-09	-0.425475261389645	1.14741576249467e-18	0.312769781674906	2.41509958572811e-10	-0.0431436391423725	0.394286622804464	-0.0300483619513618	0.553073215758986	-0.284614064844892	9.68611831023375e-09	-0.489469820011412	5.22775427104725e-25	-0.276811435971246	2.51338313961607e-08
DBNL	brown	-0.290175638788292	4.82062685128786e-09	0.290175638788292	4.82062685128786e-09	0.199184101785344	7.1598589791815e-05	-0.0826677907269223	0.102193717971867	0.108669160232986	0.0314728438297237	-0.283519273922843	1.10924771058756e-08	-0.492272716591621	2.56373043888164e-25	0.426256628129423	9.77458299243534e-19	0.161457318165128	0.00133869401182248	0.0712928322481795	0.158890890364145	-0.262545685942725	1.33229168944156e-07	-0.526669898153826	2.3391492664903e-29	-0.287612808517893	6.66147609976806e-09
DBT	brown	0.0902493607157038	0.0742964179531115	-0.0902493607157038	0.0742964179531115	-0.125823477783662	0.0126619657826052	0.206269321929288	3.86809706644094e-05	-0.27954452771096	1.80577525859355e-08	0.150638009657742	0.00278944926047432	0.273805236144732	3.60079998809732e-08	-0.211847194227827	2.34667747907654e-05	-0.0680583440732319	0.178708260059903	0.0126526882442348	0.80280354458986	0.542675961219155	2.11947651604623e-31	0.537248018941358	1.07460795068998e-30	0.374210328081935	1.77978814584951e-14
DCAF10	brown	0.0161365543510519	0.75011483923588	-0.0161365543510519	0.75011483923588	-0.188036121258944	0.000180760314804959	0.0828065804800261	0.101617192380226	-0.204817380508407	4.3959096391461e-05	0.143153330455393	0.00451304340735331	0.0974551683607077	0.0538621606391249	-0.112714838141469	0.0256394768385764	-0.0243605465453463	0.630626433228335	0.128207116278341	0.0110612263494974	0.267032716403927	7.96692396326071e-08	0.336839810814485	7.43901908071462e-12	0.338559730335239	5.73264987181577e-12
DCAF12	brown	0.0384962596023856	0.447233781310312	-0.0384962596023856	0.447233781310312	-0.165020826184388	0.00104056787331527	0.279199047852138	1.88322203387137e-08	-0.436135273431294	1.24198553976694e-19	0.167509498500679	0.000870074915480363	0.169764595944295	0.000738255545006081	-0.129301938975989	0.0103880132451988	-0.0445843767641706	0.378672713738692	0.231615699893631	3.58182226268599e-06	0.425289255544818	1.19197720390647e-18	0.534307552244446	2.55783969618368e-30	0.462097307140683	3.93555304277241e-22
DCAF17	brown	0.146708241793484	0.00360082249068969	-0.146708241793484	0.00360082249068969	-0.399589674964321	1.84671241192234e-16	0.0397793285242457	0.432227118100986	-0.318873111180862	1.02866035763732e-10	0.34471876249366	2.22508795615519e-12	0.258134658721335	2.18841056035166e-07	-0.0912283153770155	0.0711961538648565	0.113370843860415	0.0247872965188261	0.0198873589952855	0.694665897048397	0.605614769610882	1.33853580964497e-40	0.64655104622467	8.90980037060334e-48	0.474320023872924	2.19986007649428e-23
DCAF5	brown	0.0726430250216155	0.151126818799923	-0.0726430250216155	0.151126818799923	-0.271049163306851	4.98765606494655e-08	0.158526107037307	0.0016407360490727	-0.406328199933751	5.1318590348941e-17	0.171770818715917	0.000636773764072648	0.102150165738	0.0432485562337549	0.0279794089155302	0.580740700924654	0.108506053495238	0.0317300680247437	-0.0407017865327331	0.421620023127062	0.320024320181409	8.7379776110579e-11	0.559132134758615	1.28389243965054e-33	0.522437240602466	7.78598139571749e-29
DCAF7	brown	0.0637916540214706	0.207575277858137	-0.0637916540214706	0.207575277858137	-0.402820715779502	1.00304470345372e-16	0.167376979975755	0.000878459843829913	-0.546421593299948	6.79501449331266e-32	0.283378367468609	1.12872503365485e-08	0.0790393959559793	0.118206073661102	0.0342738943036288	0.498646924708377	0.15214681036349	0.00252494616414724	0.283201315443511	1.15366845933455e-08	0.380723964890347	5.72115312459932e-15	0.667772781443167	5.97988251240716e-52	0.656938806098051	8.89978863263501e-50
DCAF8	brown	0.0435635306480227	0.389696491043603	-0.0435635306480227	0.389696491043603	-0.301572267568405	1.09975194464862e-09	0.174558198050179	0.000517115791980898	-0.445462744460928	1.66260883032884e-20	0.148887269688599	0.00312780510132209	0.0701974228171892	0.165407826252403	0.0694251915787062	0.170121110195052	0.206519568051027	3.78341135139616e-05	0.0396996748259716	0.43315019912952	0.429884443932577	4.61814438005316e-19	0.618403073518871	9.95270754956223e-43	0.568175218736146	6.85917872268294e-35
DCANP1	brown	-0.0894834584554646	0.0767978453818964	0.0894834584554646	0.0767978453818964	0.472948419283476	3.05829999071894e-23	0.138483674765632	0.00602669865361005	0.165502456963945	0.0010053432767571	-0.468855579165687	8.1026802177449e-23	-0.261559318697231	1.48983284566149e-07	0.0346595584069535	0.493824625201322	-0.221809755251202	9.29633466505075e-06	-0.0225602273461457	0.656102989925568	-0.326250471338777	3.57200622918926e-11	-0.513249072472881	1.00025618493667e-27	-0.270580646731813	5.26979571423918e-08
DCK	brown	0.0703319385685739	0.164596923578641	-0.0703319385685739	0.164596923578641	-0.371431823745518	2.86597272636359e-14	0.0147440838565923	0.771050129067233	-0.368021198698167	5.11141395744202e-14	0.290572086446999	4.58404432545044e-09	0.0586198837421967	0.246903199467787	0.281144635367958	1.48548001026912e-08	0.438097613528668	8.17738808619959e-20	0.232018335235593	3.44113912137189e-06	0.466660562015976	1.35903800081618e-22	0.458654711442827	8.68594859134082e-22	0.361576096899005	1.4972937203544e-13
DCPS	brown	-0.167495802919159	0.000870938047009623	0.167495802919159	0.000870938047009623	0.164145198988041	0.00110753708727076	-0.166964828064121	0.000905017518091758	0.227381127509734	5.43540152378301e-06	-0.19168396433887	0.000134267901691776	-0.342494810068529	3.13909436137893e-12	0.223188978605326	8.15008438147047e-06	0.0112651650983695	0.824054136643153	0.0983492113818941	0.0516888581060186	-0.358085763137838	2.65295517045249e-13	-0.538214849914456	8.06502432473081e-31	-0.293272462079748	3.24704111469964e-09
DCTPP1	brown	-0.0591187777679715	0.242897224218675	0.0591187777679715	0.242897224218675	0.500846899324519	2.78200801804849e-26	0.141102069182463	0.00512972755166138	0.378649130838826	8.235422144638e-15	-0.402816956889583	1.00376108656886e-16	0.0880740718137933	0.0815793779134463	-0.491530027628785	3.09844672032891e-25	-0.3958585426402	3.70618830504281e-16	0.059643031326423	0.238736903725437	-0.292586331787661	3.54559359995165e-09	-0.383611867566238	3.4308654792251e-15	-0.296987445614166	2.00855201665007e-09
DDB2	brown	-0.177965827291462	0.000399225748111525	0.177965827291462	0.000399225748111525	0.306245788134092	5.88703716696392e-10	-0.0192879136505695	0.703428020122549	0.215971111970103	1.60788337413267e-05	-0.38224089137443	4.37628748324676e-15	-0.319842221064708	8.9668497046688e-11	0.154994969054489	0.00208701077153756	-0.0755237358146576	0.135528571596549	0.113916055445195	0.0240977477983924	-0.308712855345912	4.21387680855263e-10	-0.49308618661787	2.08223110947014e-25	-0.298922067287453	1.55977742172424e-09
DDHD2	brown	0.289022844741793	5.57777926080109e-09	-0.289022844741793	5.57777926080109e-09	-0.582251976311198	5.96958722382944e-37	-0.134571035091486	0.00763024434621394	-0.232598338548241	3.24772782107635e-06	0.564666968230475	2.16018467292822e-34	0.465838012011613	1.64809237820683e-22	-0.126348212545425	0.0122930246452095	0.273451191801148	3.75546717012753e-08	0.0714076554291346	0.158219140680456	0.388461649190421	1.43709279886509e-15	0.751460293376329	1.97064551163894e-72	0.447936308236185	9.65253156998113e-21
DDX11	brown	0.0553323302386206	0.274453889618752	-0.0553323302386206	0.274453889618752	-0.189129087050097	0.000165449076825478	0.0307052033715388	0.544426082024386	-0.22774815325124	5.24407520897058e-06	0.124281577465524	0.013803173559186	-0.00145510898279638	0.977089739247211	0.0958301586314224	0.0580068668293349	0.122086104741659	0.0155839687590625	0.192619440995617	0.000124299755456101	0.0772025600419672	0.127027406625929	0.23660374827303	2.16924876357566e-06	0.257300230807195	2.40135929907204e-07
DDX17	brown	-0.0530635075388544	0.294644476611051	0.0530635075388544	0.294644476611051	-0.0356632480219818	0.481392050676445	0.417770250182411	5.45317666082418e-18	-0.573390612773337	1.21479538402859e-35	-0.145688508745703	0.00384370060830532	-0.171155063610406	0.000666455336515882	0.174993564717236	0.000500432194417133	0.0689780095271721	0.172895923595512	-0.0456611219919996	0.36725482832549	0.476664022380698	1.2484539248366e-23	0.456478159422846	1.42622386157308e-21	0.561172110654482	6.68238506352155e-34
DDX42	brown	0.0791979012398994	0.11746787046815	-0.0791979012398994	0.11746787046815	-0.173532905293986	0.000558467031516184	0.140623212366598	0.00528419170903981	-0.291010995303439	4.33524858494102e-09	0.0324004537597343	0.52242252977755	0.0524154384704174	0.300589354498125	0.0603340382222926	0.233330163997716	0.179738141515823	0.00034830867615732	-0.0387465971555926	0.444282893097266	0.249245008376347	5.78867382174575e-07	0.423587803825083	1.68715593414939e-18	0.423422417825314	1.74492345267724e-18
DDX46	brown	0.115558507540359	0.0221196930892825	-0.115558507540359	0.0221196930892825	-0.306466552789718	5.7142246831274e-10	0.158489573591233	0.00164486653009598	-0.438229050675829	7.95088493978903e-20	0.184484521916137	0.000240176456318593	0.058561637721851	0.24737388624736	0.0365293830648529	0.470801262661871	0.184814013697974	0.000233977848458389	0.229691074860786	4.33365444675558e-06	0.409060556855498	3.02800651649525e-17	0.54242164458266	2.28848399562267e-31	0.557247646178911	2.33762294766662e-33
DDX6	brown	0.175096910763283	0.000496546000093436	-0.175096910763283	0.000496546000093436	-0.460721814458233	5.40559324287714e-22	-0.0172642101672051	0.733293488805963	-0.349059342359794	1.12774014550198e-12	0.366894809000964	6.1783662234068e-14	0.19101328222273	0.000141871056535308	0.120318853215042	0.0171606191572122	0.351387491297395	7.79868065429315e-13	-0.0570380855473169	0.259908472450127	0.43293989407931	2.43866774069898e-19	0.637370713731922	4.50880997475882e-46	0.486586168249264	1.08071365188648e-24
DEDD	brown	-0.0148776916401728	0.769033891880548	0.0148776916401728	0.769033891880548	-0.190871068216576	0.00014353433318426	0.109026156994385	0.0309160610837562	-0.311475977654899	2.88689547408199e-10	0.0931963850208316	0.0652829850479305	-0.026140509864761	0.605860640655314	0.00470800285906971	0.925969864615011	0.0268847987585945	0.595635046081384	0.0762090232968414	0.132007024208115	0.262466810243753	1.34427463197977e-07	0.333893571356059	1.15807230596122e-11	0.251359755184529	4.60804475433789e-07
DENND1B	brown	0.237394292578986	2.0014665711601e-06	-0.237394292578986	2.0014665711601e-06	-0.362968568201525	1.18945603116848e-13	-0.0200663106182252	0.692057945706202	-0.194522105385289	0.000106130930676563	0.455830707335388	1.65179443734091e-21	0.468051222977103	9.79764812812052e-23	-0.232510608358371	3.27630098913887e-06	0.0461888283205883	0.361737870044959	-0.0261060381801375	0.606336129536817	0.495515392701034	1.11506257077393e-25	0.649196840253351	2.80390503503334e-48	0.378180112594465	8.93905556778817e-15
DENND1C	brown	0.29300018062613	3.36247880315696e-09	-0.29300018062613	3.36247880315696e-09	-0.365331792980088	8.02764314181057e-14	-0.0743453700711701	0.141752366768277	-0.0754340198604904	0.135994904442917	0.442175292638173	3.40149654515011e-20	0.574224479560863	9.18453434215076e-36	-0.233304070687847	3.02638009163261e-06	0.20399103108211	4.72597265173679e-05	-0.165885302177041	0.000978131484441816	0.307635447744917	4.87827005017336e-10	0.647857443699472	5.04162782724666e-48	0.27534123573732	2.99816480720154e-08
DENND4C	brown	0.232680205067824	3.22127927426483e-06	-0.232680205067824	3.22127927426483e-06	-0.318983475553036	1.01272552361098e-10	0.149827068280959	0.00294180387775452	-0.291174891448088	4.24574294496392e-09	0.330174912116283	2.01112661129111e-11	0.442971063668222	2.86237708917495e-20	-0.273955924469581	3.53685419538564e-08	-0.0203568115389201	0.687832077550109	0.0272624771183329	0.590476388593035	0.483366784877829	2.4116361122822e-24	0.71267147249667	5.04047231632109e-62	0.566768426083776	1.08835594028893e-34
DENND5B	brown	0.145128090034361	0.00398340447825548	-0.145128090034361	0.00398340447825548	-0.575749734623039	5.49560397884251e-36	-0.269624341896475	5.89427720172444e-08	-0.13089587639605	0.00947281337698515	0.577609065693583	2.92776577792924e-36	0.32160594015551	6.97530956382784e-11	0.000519248654180605	0.9918236066008	0.314518482082499	1.8949339221759e-10	0.00513621842660467	0.919258452495041	0.273657512688427	3.66457104416485e-08	0.534551970727519	2.38071894742361e-30	0.333514979799865	1.22542781043798e-11
DHX40	brown	0.105385112572363	0.0370088403703017	-0.105385112572363	0.0370088403703017	-0.0731477555188963	0.148299578839961	0.281172768079822	1.4803728419097e-08	-0.332375252590989	1.45210211896777e-11	0.0374428537377636	0.459771887544202	0.17058882725836	0.000694875878957249	-0.0394800873571181	0.435700802441723	0.00178370049151764	0.971918095520502	-0.0890383576292254	0.0782826836580752	0.360620878378705	1.75225154469051e-13	0.491928134778062	2.79942312310366e-25	0.403714011600473	8.46295318989588e-17
DHX57	brown	0.0170302712913685	0.736773011063517	-0.0170302712913685	0.736773011063517	0.305812938249349	6.24073365263494e-10	0.0645665269044136	0.202096604909279	0.204427043359503	4.5490080582404e-05	-0.270867682136302	5.09516861675129e-08	-0.00761991349080385	0.880459307927901	-0.177975804755314	0.000398920651767395	-0.132881109376273	0.00843354838273463	0.0363858007587494	0.472548028874549	-0.307086113911401	5.25515890357774e-10	-0.283968260323596	1.04933078542866e-08	-0.223356041192539	8.02075290682551e-06
DHX58	brown	-0.206889227096272	3.66151677883289e-05	0.206889227096272	3.66151677883289e-05	0.175970559085446	0.000464796095811282	-0.0971233265980326	0.0546879256612711	0.162336613338649	0.00125860057594209	-0.235576996000241	2.40732641340325e-06	-0.34192992072528	3.42434802068493e-12	0.207738545054239	3.39537609243098e-05	0.010845765485584	0.830503583874416	-0.0444639579786086	0.379963038076802	-0.240100200758084	1.51621178302661e-06	-0.437758728106289	8.79110124585578e-20	-0.296123859728923	2.24720309215784e-09
DIDO1	brown	0.282041344546468	1.33079219620164e-08	-0.282041344546468	1.33079219620164e-08	-0.237421800228085	1.99585806106997e-06	0.0420566047761613	0.406320228445968	-0.10920223313067	0.0306445634730237	0.269609091722329	5.90479244739227e-08	0.448429538083657	8.65609685710973e-21	-0.188371984531111	0.000175919466341923	0.174850262767434	0.000505867634493317	-0.0443093795431135	0.381623334304667	0.167715891157462	0.000857162810060017	0.53602885219102	1.54117878944593e-30	0.436358734225062	1.18442485981012e-19
DIP2C	brown	0.208542382367916	3.16043278314867e-05	-0.208542382367916	3.16043278314867e-05	-0.29842767105392	1.66419822557858e-09	0.0132066562096224	0.794358726625682	-0.148288760919807	0.00325176122899593	0.343066003476564	2.87429645824808e-12	0.404637282263792	7.09599857762584e-17	-0.254490733214656	3.2749926460025e-07	0.0295507709537434	0.559668205608659	-0.0386917564221687	0.444928387209913	0.174330563160589	0.000526043143782457	0.514188382613239	7.73213311400376e-28	0.368568610153436	4.66027923154552e-14
DLAT	brown	0.0397870601396358	0.432137579370227	-0.0397870601396358	0.432137579370227	-0.142630074416575	0.00466364626204986	0.25203962737878	4.28035283819072e-07	-0.324044348569826	4.91573341536193e-11	0.109011722125932	0.0309384096292347	0.21438516650351	1.86113505462066e-05	-0.330823235829423	1.82760105561317e-11	-0.163499876149632	0.00115940906887578	0.146642212511212	0.00361611782087605	0.508205873920219	3.9313083906576e-27	0.506485432696417	6.23830328096767e-27	0.328077320668991	2.73669183691375e-11
DLD	brown	0.00321608198314943	0.949390659561349	-0.00321608198314943	0.949390659561349	0.045285683053935	0.371211513811833	0.41281500951069	1.45507620272329e-17	-0.367797683585906	5.30767549077338e-14	-0.0570196895896407	0.260062448745374	0.189641642657512	0.000158695334733517	-0.313680594729305	2.12889337389516e-10	-0.194564031757696	0.000105760212574845	0.0355034108483644	0.483360503501034	0.541672929269597	2.86731983085812e-31	0.490073501953621	4.48651218648333e-25	0.366755126419521	6.32500957607305e-14
DLG1	brown	0.109672289474279	0.0299297385585799	-0.109672289474279	0.0299297385585799	-0.264620139126718	1.05164809539079e-07	0.266347766877112	8.62274341668506e-08	-0.468212265863815	9.43241861697365e-23	0.225101990149278	6.78102529258202e-06	0.245491392127729	8.63424053484488e-07	-0.192836716911293	0.000122086147706781	0.0291404088704807	0.565135512044457	0.196308941425429	9.13678391512417e-05	0.585085056488612	2.23397647318134e-37	0.690968848197936	6.34381849679806e-57	0.5976585649241	2.5296333156532e-39
DLST	brown	0.166820660268836	0.000914480845329953	-0.166820660268836	0.000914480845329953	-0.257873036938674	2.25314036772674e-07	0.105916825660093	0.036060103366031	-0.215306683550616	1.70971989253985e-05	0.271523636666642	4.71681785520751e-08	0.434745391200942	1.66708873029558e-19	-0.378143736045285	8.99602768789721e-15	-0.022561421525739	0.656085953886331	0.124577629225266	0.013577285729584	0.379484982630028	7.11359705695256e-15	0.627500359392859	2.64838702547313e-44	0.330941437604642	1.79594904585242e-11
DMKN	brown	0.0501408228262134	0.322081102902481	-0.0501408228262134	0.322081102902481	0.255392041221754	2.96587924786353e-07	-0.109735567606835	0.0298346092476528	0.359212522497374	2.2073200881832e-13	-0.183551385735076	0.000258574139742797	-0.0331581932437446	0.512736758375633	-0.0307219556858485	0.544206420862653	-0.0946883618527953	0.0610743049125202	-0.164850534526542	0.00105329215114872	-0.391870579788597	7.72822135809018e-16	-0.459494044573895	7.16723892296038e-22	-0.381016600967704	5.43350161660318e-15
DMTF1	brown	0.0973496637332108	0.0541235698930312	-0.0973496637332108	0.0541235698930312	-0.173215990804118	0.000571856451982846	0.275848766494138	2.82139811540675e-08	-0.505049171921474	9.15383649496325e-27	0.0762328573723128	0.131885829055028	0.00186864495440971	0.970581352212453	0.147601779980046	0.0033995248056117	0.137154230902783	0.00653397325821243	0.0830808210336209	0.100485597860829	0.362956145533499	1.19190682425329e-13	0.517952883431175	2.73328635869489e-28	0.620192945029622	4.92211500922593e-43
DMWD	brown	-0.0311370597664154	0.538777516539463	0.0311370597664154	0.538777516539463	0.0952807477074813	0.0594665573210093	-0.154481149637169	0.00216048427204662	0.247241038152643	7.17185732125556e-07	-0.0906315972577038	0.0730730763929178	-0.129758890491522	0.0101179475622083	0.092378126880237	0.0676905591863678	0.0197417460839376	0.696790648167259	-0.0453241532249877	0.370804875943602	-0.369553785637354	3.94456627017403e-14	-0.377479891669064	1.01004917320204e-14	-0.154179812202621	0.00220466528975817
DNA2	brown	0.0311031718154457	0.539219701348369	-0.0311031718154457	0.539219701348369	-0.442306977132996	3.30584136686866e-20	-0.0696574127941225	0.168693333516398	-0.257936171267106	2.23735319215571e-07	0.358655452703554	2.41763001589268e-13	0.152074553199435	0.00253707302599942	-0.100354433103732	0.0470792779245495	0.0996408226474216	0.0486785920473973	0.433269872861686	2.27528088903609e-19	0.345385895559356	2.0057722102401e-12	0.485139551288208	1.55170676928265e-24	0.339428607863658	5.02251956111778e-12
DNAJA2	brown	0.0910051930315443	0.0718933040383233	-0.0910051930315443	0.0718933040383233	-0.261083436978107	1.57211567981543e-07	0.143489919922689	0.00441850085136831	-0.320073935202651	8.67661156400876e-11	0.194252467725649	0.000108544444408397	0.220827445524044	1.02045706563396e-05	-0.216301653017038	1.55939308368838e-05	-0.00898711508803482	0.859216866059263	0.0134383066112913	0.790834438649176	0.528293170731382	1.46828767290104e-29	0.574356876251	8.7850183872766e-36	0.357494324004685	2.92095449118738e-13
DNAJC21	brown	0.193017576971289	0.000120271834568215	-0.193017576971289	0.000120271834568215	-0.340196723395867	4.46682310071621e-12	-0.0227548504492449	0.653328874575243	-0.173947507087016	0.000541389401480823	0.31549758204265	1.65315144546744e-10	0.278371726141078	2.08196696776718e-08	-0.160628766479084	0.00141842580892521	0.0783372896933611	0.121519648116586	0.0184667142140068	0.715495298311301	0.399798379718388	1.77567734924081e-16	0.488283727190045	7.05349883170205e-25	0.259914886686674	1.79315983960179e-07
DNAJC27	brown	0.142494747140294	0.00470332662823206	-0.142494747140294	0.00470332662823206	-0.191417861892533	0.00013723761120535	0.118636852918955	0.0187889243047697	-0.25822112903017	2.1674126616856e-07	0.17948713650201	0.000355132175386437	0.216017075607061	1.60105584091838e-05	-0.0654923823197723	0.195689034793005	0.0328808512553807	0.516271021848418	-0.0705747773927948	0.163140573090592	0.334793038716277	1.01220654533809e-11	0.493185165697287	2.03011141400632e-25	0.429257149211844	5.2608282696733e-19
DNAJC30	brown	-0.0462283120540231	0.361327174617056	0.0462283120540231	0.361327174617056	0.333124314371336	1.29893526075822e-11	-0.160042370136609	0.00147746551518704	0.486334062551028	1.15117798390696e-24	-0.238273856677179	1.82939480656879e-06	-0.0457837504171437	0.365968161508851	-0.184904102931005	0.000232309252509363	-0.222866129839802	8.40566536888067e-06	-0.00206098738452405	0.967554832194599	-0.501110548601479	2.59577258443719e-26	-0.571814402269255	2.05645920622707e-35	-0.494931106309923	1.2963883192796e-25
DNALI1	brown	0.0362641898221244	0.47403027626164	-0.0362641898221244	0.47403027626164	0.221878997221524	9.23530501563512e-06	-0.0868167030026878	0.0860456465028135	0.307216249872567	5.16339524563842e-10	-0.173560217263242	0.000557326839498187	-0.0169136193364643	0.738510066011745	-0.0442558013730027	0.382199840064768	-0.0824921968362858	0.102926838244514	-0.0793030814538747	0.116980009815038	-0.343214089959044	2.80928792848454e-12	-0.356033525332101	3.7015414019679e-13	-0.284493383117349	9.83224291796688e-09
DOCK5	brown	0.242574769523194	1.1728077819608e-06	-0.242574769523194	1.1728077819608e-06	-0.321148853775739	7.44560530219963e-11	-0.00182753514329229	0.971228273852978	-0.166400411415684	0.000942590136520363	0.40681714328722	4.67121076064387e-17	0.401675902004457	1.24615802823321e-16	-0.116763931010536	0.0207589552421278	0.0188528461821774	0.709812165079751	-0.0549978807778075	0.277369540355684	0.179334832019102	0.000359333023119758	0.506264090545813	6.61885555814623e-27	0.432996939200821	2.40961913155908e-19
DOK1	brown	-0.164588168891856	0.00107317715729471	0.164588168891856	0.00107317715729471	0.284566365233717	9.74362118613692e-09	-0.185503524985256	0.000221487109022456	0.372252299066732	2.49104351807161e-14	-0.278856162853834	1.96325893560099e-08	-0.268085206080972	7.05201966767651e-08	0.183817942788409	0.000253188689485264	0.0129067577436466	0.79892753696706	-0.13166897002021	0.00905528840860637	-0.427966056281715	6.8730559750656e-19	-0.606116576788185	1.10895927454837e-40	-0.489154609417527	5.66156705686558e-25
DOLK	brown	-0.146276563474767	0.00370188899478032	0.146276563474767	0.00370188899478032	0.315168105272438	1.73095419946181e-10	-0.0391672705974978	0.439349164227069	0.257265579634752	2.41062033756827e-07	-0.325224638445012	4.14510278747714e-11	-0.291427768952613	4.11114787772462e-09	-0.0692964407163058	0.170916592932268	-0.193624982712681	0.000114362211958492	0.065556570958007	0.195250366565732	-0.307595398842217	4.9048347233896e-10	-0.550081859898785	2.20481254319531e-32	-0.455880052607934	1.63343069024809e-21
DPCD	brown	-0.242326030671173	1.20362788926442e-06	0.242326030671173	1.20362788926442e-06	0.459064011065566	7.90941359312963e-22	0.0712402205559318	0.15919940173693	0.248353026416555	6.36936162790504e-07	-0.483708067977711	2.21580501683234e-24	-0.384746386115355	2.80257091608024e-15	0.0264496648878515	0.601603731721789	-0.235712730851207	2.37447708520451e-06	0.132220160433045	0.00876768342037015	-0.408424522171041	3.42514166987268e-17	-0.675122443120324	1.77769028313334e-53	-0.38258865714947	4.11471810391448e-15
DPM2	brown	-0.0678251970377432	0.18020451025031	0.0678251970377432	0.18020451025031	0.255415838010302	2.9581108518717e-07	-0.215554916389922	1.67097710951246e-05	0.458171164198921	9.70058250930548e-22	-0.189207028776825	0.00016440498926717	-0.11615173347468	0.0214406667548419	-0.0781261685090071	0.122530053212185	-0.159567535062977	0.00152691665961467	-0.0540332270309228	0.285896571999221	-0.465404046516499	1.82421330611355e-22	-0.562857671908299	3.88257596362328e-34	-0.460134998230995	6.1866909427025e-22
DPM3	brown	-0.209708830347524	2.84671531150956e-05	0.209708830347524	2.84671531150956e-05	0.500857970735457	2.77392849770514e-26	0.045074684101864	0.37344671603465	0.378098220611291	9.06781444288093e-15	-0.466140939442997	1.53519870717726e-22	-0.23517281102545	2.50773735224078e-06	-0.113157899595514	0.0250612016427353	-0.317203682359372	1.3016551739791e-10	-0.0186579934989211	0.712678042102291	-0.400392072999201	1.58795799054212e-16	-0.631618247751602	4.92913208974105e-45	-0.418788671774877	4.44805183404273e-18
DRAM2	brown	0.0305689063903874	0.54621487691353	-0.0305689063903874	0.54621487691353	-0.20668461977905	3.72851904738575e-05	0.160762302329757	0.00140528762225428	-0.382426521345267	4.2347016697612e-15	0.101958649716469	0.0436441899541872	-0.0183252943236524	0.717580687740984	0.197483266393927	8.27420846431215e-05	0.259451774320367	1.88879827951168e-07	0.00677114088008848	0.893691079679388	0.398994261047126	2.06506187223003e-16	0.421181751108149	2.74835954116095e-18	0.397306154590184	2.83142602086934e-16
DRAP1	brown	-0.23662002965825	2.16566140807065e-06	0.23662002965825	2.16566140807065e-06	0.311796602023411	2.76223961556172e-10	-0.0699749858513496	0.166755310447918	0.236269166857077	2.24423979501007e-06	-0.409466842741868	2.79839075552554e-17	-0.505115236979292	8.99414948898023e-27	0.259921541149804	1.79182019790104e-07	-0.0858177635689439	0.0897324880408604	-0.0706018264153508	0.162978955957163	-0.253982288403148	3.46280128289988e-07	-0.659649223985669	2.59588219078733e-50	-0.407594723541205	4.02099633497458e-17
DSG2	brown	0.0664750567114085	0.189051881864566	-0.0664750567114085	0.189051881864566	-0.141477850507377	0.005011372070376	0.35469126274179	4.59651805869295e-13	-0.475710333471255	1.57289233621182e-23	0.102759141444122	0.042010540443644	0.117454127930552	0.0200130331692926	-0.068003765850393	0.179057694591952	-0.0200481106191045	0.692323017906092	0.0169279292278908	0.738296906791916	0.42201185016107	2.3235533134244e-18	0.525328374253279	3.43067651543568e-29	0.557410285013589	2.22013607012468e-33
DST	brown	0.263560659300088	1.18698868515941e-07	-0.263560659300088	1.18698868515941e-07	-0.295283527140634	2.50572392845693e-09	0.0270191925777144	0.593797032931244	-0.132128050445159	0.00881517215355061	0.372563458666594	2.36180308431866e-14	0.45244254951599	3.54364931896356e-21	-0.277717409242532	2.25337190917513e-08	0.022623387980763	0.655202191702885	-0.0273877831744105	0.588769387559006	0.216395644464703	1.54586019668609e-05	0.53248387633336	4.36119823823334e-30	0.411530728017018	1.87157604304341e-17
DTD1	brown	-0.349902328047318	9.8709777840403e-13	0.349902328047318	9.8709777840403e-13	0.361260228748465	1.57729880187512e-13	0.148436557787792	0.00322074354550276	0.0105575245949147	0.834942729019866	-0.413058320188896	1.38714348688036e-17	-0.453218580872586	2.97749331815433e-21	0.0569769485010119	0.260420439392753	-0.228500466874541	4.87178842027025e-06	0.321851762877054	6.73448258007549e-11	-0.200302563921166	6.50586130595971e-05	-0.491791084292376	2.89900042950998e-25	-0.253849568722487	3.51350421033462e-07
DTNB	brown	-0.213819380299716	1.96031429564835e-05	0.213819380299716	1.96031429564835e-05	0.22368848608854	7.76918169393414e-06	-0.0751294944214757	0.137586998669198	0.147046355325341	0.00352341500783806	-0.276267710202445	2.68311434019354e-08	-0.435107498727133	1.54421772299188e-19	0.36079180197505	1.70370238889749e-13	0.0685024489047459	0.17588366582879	-0.0192028429417582	0.704674720635601	-0.317070368039917	1.32626985620221e-10	-0.536383797544099	1.38779640154766e-30	-0.258899860771343	2.00919711570147e-07
DTX2	brown	-0.223221814653313	8.12450858799815e-06	0.223221814653313	8.12450858799815e-06	0.41381899079399	1.19425166170584e-17	-0.011860978641369	0.814912242436548	0.285736126064729	8.42442737074883e-09	-0.330654522399771	1.87372344258493e-11	-0.20457106739394	4.49194158182178e-05	-0.00103723773932254	0.983667898613741	-0.188439337129861	0.000174963438267345	-0.11666216063455	0.0208709599831739	-0.313615823217451	2.14810632698034e-10	-0.516998872657689	3.56178129950146e-28	-0.413918752488369	1.17099620762406e-17
DUSP26	brown	-0.0418081116468257	0.409101437502803	0.0418081116468257	0.409101437502803	0.274978073075398	3.13117003951322e-08	-0.0473528892936422	0.349752222032527	0.292055049039836	3.79488888782158e-09	-0.216363275380145	1.55050805626666e-05	-0.0092625488686103	0.854949152763842	-0.0518471291597571	0.305867664511863	-0.126409522325423	0.0122505428291403	-0.130106823135169	0.00991650892759815	-0.259514002177139	1.87566753426997e-07	-0.314849854883306	1.80948380915574e-10	-0.264309195712658	1.08974432307297e-07
DYNC1H1	brown	0.117168637679676	0.0203186991996739	-0.117168637679676	0.0203186991996739	-0.0339027136216599	0.503311570699307	0.17790648876797	0.000401044724727142	-0.156168255948486	0.00192771869249226	-0.018033177414687	0.721894896733918	0.0443142282910041	0.381571187596975	-0.0373963080742303	0.460330379827971	-0.0117283129481343	0.816945680308491	-0.0270614482097223	0.593219665983342	0.0918024298486467	0.0694276703890093	0.229996086327996	4.20521008531874e-06	0.387955755122783	1.57470582883598e-15
DYRK1A	brown	0.0184729203848688	0.715403829891601	-0.0184729203848688	0.715403829891601	-0.233075564612623	3.09642126183908e-06	0.245855746017658	8.30789737766189e-07	-0.507005395484757	5.42726714167566e-27	0.166921083608915	0.00090787935234476	0.0647530964519792	0.200793308239557	0.119854726444001	0.0175971262044229	0.143723530482383	0.00435393850634235	0.00997787146133196	0.843885600494544	0.466792974608287	1.31743290934417e-22	0.599425019992146	1.32661026017917e-39	0.529314032091813	1.09410697609364e-29
DYRK4	brown	-0.0535375844068133	0.290345713937336	0.0535375844068133	0.290345713937336	0.301306607084674	1.13914127634091e-09	-0.116043291811556	0.0215634250303969	0.361799880042819	1.44303052204511e-13	-0.263696609848072	1.16872657805474e-07	-0.100997621315416	0.0456757462092916	-0.0148170779177919	0.769948404470301	-0.0620085377953784	0.220588458827867	-0.008006294774135	0.874446661400235	-0.427205973877149	8.04015380876283e-19	-0.496715323792642	8.17561360001795e-26	-0.365510105225848	7.7919564985961e-14
EBF4	brown	-0.140197486195146	0.00542501831713505	0.140197486195146	0.00542501831713505	0.314682717740966	1.85210333063171e-10	-0.0464061208101129	0.359481283895584	0.237873045838592	1.90597321410548e-06	-0.352901202240851	6.1257590251052e-13	-0.36837410531451	4.81591986238488e-14	0.190197581815993	0.00015166258493932	-0.13609284892075	0.00696607461864516	-0.144032242625971	0.00426992750805571	-0.418450597118417	4.75964854143464e-18	-0.592524701171761	1.61418812595968e-38	-0.313158627707705	2.28860367788414e-10
ECM1	brown	-0.216916654964967	1.47284496095142e-05	0.216916654964967	1.47284496095142e-05	0.367066075140201	6.00310379706969e-14	0.133882622067581	0.0079488454799215	0.00504239132950792	0.920728528942123	-0.455991629962672	1.59264593926449e-21	-0.566698017972295	1.11373127276765e-34	0.247024416891132	7.33909568025894e-07	-0.179027039674877	0.00036796418727461	0.0967039755887612	0.0557464684824578	-0.301716654309954	1.07890199767872e-09	-0.590364359735014	3.48629775550925e-38	-0.299814618497695	1.3871420445623e-09
ECM2	brown	0.199383600766977	7.03884091309668e-05	-0.199383600766977	7.03884091309668e-05	-0.358147999273386	2.62619431234316e-13	-0.0865527043925381	0.0870079407661274	-0.14778369441771	0.00335981511268001	0.335177151457613	9.55527713469735e-12	0.219492472389812	1.15749409872284e-05	-0.00332093996628076	0.947742894462655	0.16894021028264	0.000784138060225521	-0.000980533341262776	0.984560638494881	0.274304771615492	3.39300014938119e-08	0.407916605502035	3.77865498117497e-17	0.254933042671874	3.11961441547857e-07
EFCAB14	brown	0.148511364214607	0.00320514673280051	-0.148511364214607	0.00320514673280051	-0.273022856053333	3.95117969854947e-08	0.239527146193683	1.60848620825657e-06	-0.396631760275069	3.21030817223501e-16	0.246446896319669	7.80344915522686e-07	0.295476223142522	2.44400739444601e-09	-0.167320924073697	0.000882029113103583	0.0401550170582957	0.427888713089501	-0.169127260936396	0.000773502006027154	0.562623756625069	4.18721838209929e-34	0.702949576732372	1.10741743667542e-59	0.54446064360724	1.23483251719876e-31
EFCC1	brown	-0.00365849803423743	0.942439967872711	0.00365849803423743	0.942439967872711	0.176979576533914	0.00043047857499337	-0.189236786545084	0.000164007993148942	0.327659748233849	2.90895553257258e-11	-0.115311134330674	0.0224083033031864	-0.11293686077628	0.025348275734235	0.0253678811492863	0.616557588024738	-0.11378914586474	0.0242567579285504	-0.0359666346459843	0.477667718846782	-0.39495401096126	4.38222974738206e-16	-0.49216026985607	2.6384058954312e-25	-0.431667940522323	3.18374080444134e-19
EFEMP2	brown	-0.224898802023869	6.91530610199978e-06	0.224898802023869	6.91530610199978e-06	0.369354589998112	4.08000380803466e-14	-0.00425328530407824	0.933102380617349	0.151997962169733	0.00254998515198661	-0.441408635072445	4.01499720939626e-20	-0.576080136807152	4.91525300690738e-36	0.39282735460976	6.48490127758819e-16	-0.052849802803035	0.296596100467307	-0.0330000904995873	0.514749975106379	-0.408627796471436	3.29295366601311e-17	-0.715683098460294	9.05964434021017e-63	-0.385567554071978	2.41968993659292e-15
EGFLAM	brown	-0.0484085672658325	0.339102283745793	0.0484085672658325	0.339102283745793	0.129996449982543	0.00998002156266657	0.000674003858630039	0.989386867256296	0.0527529031732588	0.297483852670349	-0.203025735523206	5.14116091661816e-05	-0.296182850688817	2.23006113438397e-09	0.246533291053273	7.73223352433015e-07	0.0295586211264313	0.559563866386875	-0.0372376629421612	0.462236768954553	-0.263814591881479	1.15309792108155e-07	-0.305801700778309	6.25018586760883e-10	-0.0901264698182584	0.0746932515814019
EGFR	brown	0.259888397279165	1.79850211640037e-07	-0.259888397279165	1.79850211640037e-07	-0.137061934890793	0.00657057130556656	0.209025653092037	3.02668011880275e-05	-0.175732885433759	0.000473241397224168	0.194694400189212	0.000104615241075038	0.433002831255054	2.40663824531946e-19	-0.352013214209125	7.05899191640019e-13	-0.104181405569352	0.0392350846960188	-0.0897596220499773	0.0758881283672702	0.271141792785287	4.93362844347903e-08	0.549114418172063	2.972736034017e-32	0.512367405082843	1.27275906630781e-27
EGLN1	brown	0.0460492609932951	0.363191933277211	-0.0460492609932951	0.363191933277211	-0.315503438265753	1.65179981919392e-10	0.115508772061954	0.0221774593934018	-0.339287957878685	5.13134169699498e-12	0.337379905097748	6.85577016578078e-12	0.277953003368217	2.19013989496635e-08	-0.120485460314685	0.0170062508140798	-0.0167689653404051	0.74066594433039	-0.0241126972670593	0.634108806335171	0.548065062732041	4.10632490339242e-32	0.617203971169244	1.5911160851684e-42	0.365693240987838	7.55694968214909e-14
EHMT1	brown	0.0484770203143484	0.338418943140368	-0.0484770203143484	0.338418943140368	-0.267385167680932	7.6484839374891e-08	0.0367124181184111	0.468579686352881	-0.28163389504775	1.39904297916855e-08	0.183412630399313	0.000261419679428559	0.0232050809908695	0.646929703147535	0.152916408185533	0.00239902308634732	0.265831916338739	9.15072053766735e-08	0.0772741392600963	0.126674352323941	0.263052505004726	1.25771484018265e-07	0.367510303266	5.57088907147067e-14	0.402956716756011	9.77460228948267e-17
EIF2AK4	brown	-0.194916098664872	0.000102694871492527	0.194916098664872	0.000102694871492527	0.569213185972331	4.87215428315176e-35	0.244762572796583	9.32430846328743e-07	0.147110366582116	0.00350893125149055	-0.609476758124982	3.11873444538175e-41	-0.367934514366562	5.1866701816202e-14	0.078558084676146	0.120469901335568	-0.229911898294475	4.24029498170359e-06	-0.180207505137568	0.000335875815512362	-0.296269728334561	2.20504651260397e-09	-0.586965148381752	1.15739404077262e-37	-0.254995017050675	3.09841813855797e-07
EIF2B3	brown	-0.0848656866563323	0.0933632601518797	0.0848656866563323	0.0933632601518797	0.213116725432119	2.09047321553782e-05	-0.133381636991964	0.00818811065585171	0.316396006996639	1.45789192319036e-10	-0.218996738624542	1.21270289000505e-05	-0.196084601289146	9.31091105382816e-05	-0.0587816524470144	0.245599223940821	-0.0912908552208069	0.0710017404505736	0.0550387774354445	0.277011889396817	-0.337896146081579	6.34013221801549e-12	-0.510520636729643	2.10345098212591e-27	-0.394345183459243	4.90397833525702e-16
EIF3H	brown	0.0728501153218475	0.149961895943878	-0.0728501153218475	0.149961895943878	0.0293942202243442	0.561750933446268	0.271205891632195	4.89657304697988e-08	-0.24422747776721	9.86430492427184e-07	-0.159273317463868	0.00155831491618617	0.0451000205395001	0.373177878693191	0.0447288882499301	0.377127780531828	0.0888990388596088	0.0787522000840255	-0.121807108825238	0.0158241056050735	0.260014955190794	1.77311599799379e-07	0.317687743170582	1.21596379762412e-10	0.361826538635733	1.43669605537845e-13
EIF4A2	brown	0.114314392680381	0.0236044890055712	-0.114314392680381	0.0236044890055712	-0.262711217375013	1.30747762082902e-07	0.142837951211366	0.0046032809981537	-0.307840408922813	4.74449277060339e-10	0.176611342550423	0.000442719800309625	0.25105247580281	4.76393812280724e-07	-0.127998677831827	0.0111936847857719	0.0982672143787415	0.0518850888480621	-0.0376711758949484	0.457037774561419	0.498788943081541	4.76813099384557e-26	0.637626725694323	4.04874624067652e-46	0.406067542203579	5.39538034856396e-17
EIF4B	brown	0.123517394159636	0.0144015927532413	-0.123517394159636	0.0144015927532413	-0.363145417798397	1.15509684304423e-13	0.0875212892850104	0.0835192671139835	-0.409816076794751	2.61475997762661e-17	0.259412695556724	1.89708951572569e-07	0.153805924575855	0.00226062950028027	0.173365839701013	0.000565488754653256	0.322274779651086	6.33889280439782e-11	-0.0109391055366287	0.829067217833825	0.407382661735149	4.18893367102455e-17	0.635913546576916	8.30355238756866e-46	0.510383486411354	2.18314694662956e-27
EIF4E3	brown	0.198493458411196	7.59412512295806e-05	-0.198493458411196	7.59412512295806e-05	-0.450573731680808	5.37919108061621e-21	-0.143363635540339	0.00445376048273584	-0.154969162260012	0.00209064585570459	0.523187553040904	6.29895713004004e-29	0.409518434358003	2.77048642127894e-17	-0.121772927263635	0.0158537480714266	0.0983027234930954	0.051800034296534	-0.0745398459574098	0.140710395399738	0.33030507875553	1.97289287293278e-11	0.572870339879715	1.44577627486615e-35	0.189926884998576	0.0001550496303466
EIF4EBP1	brown	-0.233668049445444	2.91793104471595e-06	0.233668049445444	2.91793104471595e-06	0.603050088127302	3.48341256197311e-40	0.133525839349117	0.0081185915213329	0.308707009901781	4.21723211576879e-10	-0.578137317875287	2.44635307593378e-36	-0.356695870724054	3.32514811416008e-13	-0.0743665857748442	0.141638410224752	-0.351796409969237	7.30716495703945e-13	0.0567953884093764	0.261944934901477	-0.480129869487215	5.35934822572365e-24	-0.730216887252456	1.65652487945623e-66	-0.416950941179215	6.42114429934557e-18
EIF4H	brown	-0.0758175300666587	0.134010073321244	0.0758175300666587	0.134010073321244	-0.107605962995807	0.0331820603654066	0.294709430270824	2.69869195757856e-09	-0.419592047796136	3.78582539007194e-18	0.0482518937084766	0.340669612336092	0.0871006204632857	0.0850203249886032	-0.0908546161756258	0.07236692499403	0.0161103392822185	0.750507338829909	0.131084786825763	0.00936923943676386	0.369124319830687	4.242251632362e-14	0.506927500361065	5.54177705896428e-27	0.358147236999338	2.62652047858053e-13
EIF5	brown	0.0614707438697362	0.224625307993977	-0.0614707438697362	0.224625307993977	-0.429111508259607	5.42219539281533e-19	0.149275095474849	0.00304979082006307	-0.5181221071514	2.60766322770862e-28	0.279074040873835	1.91202888037811e-08	0.0845783438373678	0.0944818238724153	0.0171609000327439	0.734829418319696	0.202613830840646	5.32860967958994e-05	0.103796965867327	0.0399695499790117	0.530936801859656	6.84053393771001e-30	0.685040763385667	1.31158727768523e-55	0.578980627951476	1.8351728892681e-36
ELF1	brown	0.0221189146294694	0.662410845592318	-0.0221189146294694	0.662410845592318	-0.329767689522141	2.13546551471092e-11	0.232860306741181	3.16381644051915e-06	-0.544692978499597	1.15069731908915e-31	0.210182913179582	2.72783855027342e-05	0.0792197908398251	0.117366208394194	0.0935741179390285	0.0641955495153921	0.17903217538131	0.000367818600424156	0.0932246129956153	0.0652012012160803	0.613747065086266	6.08472262282583e-42	0.676066251925091	1.12349841798024e-53	0.559571310487838	1.11593783728767e-33
ELF2	brown	-0.0082798934767863	0.870193415576581	0.0082798934767863	0.870193415576581	-0.18961314025445	0.0001590640091042	0.261646982857332	1.47513471866255e-07	-0.436999300730201	1.03358375904318e-19	0.0759934811013652	0.133106953181823	0.00531933541101697	0.916390184506048	0.022806649997461	0.652591336650074	0.0586229406019426	0.246878514219119	0.0391354342157191	0.439721447053967	0.418707145613986	4.52130552971414e-18	0.489790885063927	4.81963035883384e-25	0.494457608655913	1.46443876676908e-25
ELK4	brown	0.0308265037566228	0.54283654901313	-0.0308265037566228	0.54283654901313	-0.354940374903927	4.41578974382736e-13	0.100108360111336	0.0476257194742194	-0.475052328297863	1.84389823640443e-23	0.166305629333067	0.000949039064751241	-0.0965094807429375	0.0562431612182224	0.24861671445747	6.19211685351096e-07	0.300613395622264	1.24848577324796e-09	0.0717573450159961	0.156186549460805	0.479314438599042	6.54479860218354e-24	0.521161865438276	1.11492500741091e-28	0.549046169257845	3.03596084376666e-32
ELOVL7	brown	-0.0442121588965949	0.382669829828266	0.0442121588965949	0.382669829828266	-0.209691692436359	2.85110321205524e-05	0.122224608635297	0.0154659468113125	-0.310150381095243	3.46292039194773e-10	0.218732186672549	1.2431808441229e-05	0.125274282666703	0.0130585286899762	-0.170966018552593	0.000675821921340337	-0.145512793117857	0.00388701908096548	0.159558124451872	0.0015279118863382	0.429733832751643	4.76501751798972e-19	0.40786840527427	3.81400871376458e-17	0.191429498044925	0.000137106473035927
EMC8	brown	-0.125199572739287	0.0131133121534816	0.125199572739287	0.0131133121534816	0.209364855658061	2.93602065237199e-05	-0.0131961211019022	0.794519105927091	0.202993962739433	5.15539547546308e-05	-0.212654792084027	2.18046188999465e-05	-0.126495664302477	0.0121910736030268	-0.239570302419554	1.60135395312557e-06	-0.243595311972211	1.05409326908208e-06	0.194810441325989	0.000103605912263074	-0.222704066898111	8.53682045170683e-06	-0.374320821720145	1.74622084998497e-14	-0.292559838206639	3.55763985934852e-09
EMID1	brown	-0.225842955449037	6.31209013166717e-06	0.225842955449037	6.31209013166717e-06	0.177917246573409	0.000400714381167894	-0.110074673062269	0.0293292149059275	0.178151594610062	0.000393580718513784	-0.218414796653111	1.28070707195519e-05	-0.406717580334189	4.76159198761317e-17	0.200608966843951	6.33677949752228e-05	-0.0998765623725871	0.0481453089354846	0.0387689482447902	0.444019965961633	-0.277011164780479	2.45368081421657e-08	-0.546928293750783	5.81942345261821e-32	-0.38349562734733	3.50255580197939e-15
ENKD1	brown	-0.0769558539419488	0.128250096971538	0.0769558539419488	0.128250096971538	0.336098517811168	8.31902221438014e-12	-0.118532716321702	0.0188940215089529	0.423869202900886	1.59315956466662e-18	-0.291232664441436	4.21462154912522e-09	-0.110357740232438	0.0289129746562983	-0.0338730708634334	0.503685080148628	-0.127220309684347	0.011700810104272	-0.0739636164851768	0.143814900997272	-0.389415390951505	1.20899911737514e-15	-0.534688877838471	2.28686400422795e-30	-0.456505433920673	1.41741954227073e-21
EPB41	brown	0.0930964797142979	0.0655731140710799	-0.0930964797142979	0.0655731140710799	-0.277804051633211	2.22991507673822e-08	0.196763063882853	8.79364181448158e-05	-0.426532918911117	9.23498962797402e-19	0.197034539268205	8.59434183319484e-05	0.163421932851852	0.00116582341382567	0.0659180164267123	0.192793635410265	0.240159151219663	1.50701239202715e-06	0.0293288475932181	0.562621744621326	0.4214674543066	2.59416993781845e-18	0.622299102208262	2.13692224241293e-43	0.604061007233179	2.39180850502836e-40
EPC1	brown	0.294217768604149	2.87534636620112e-09	-0.294217768604149	2.87534636620112e-09	-0.238172289390197	1.84851668934492e-06	0.0595018620849051	0.239852220770085	-0.14847465690471	0.00321279145831654	0.247155576468722	7.23739485229896e-07	0.403582860248902	8.67702275474804e-17	-0.165377277091804	0.00101439112947873	0.109934835421009	0.0295367294538622	-0.101002254821168	0.0456657640425522	0.234038601528343	2.81134420127292e-06	0.539004777617191	6.37482761511318e-31	0.384714423660908	2.818617663008e-15
EPC2	brown	0.130722171032189	0.00956894725555913	-0.130722171032189	0.00956894725555913	-0.262810166291252	1.29285796035025e-07	0.0995870142082496	0.0488010059282461	-0.234903768198708	2.57678202602504e-06	0.217776449638173	1.3594662033287e-05	0.302137078159332	1.02035422932711e-09	-0.115645531142876	0.0220189313044569	0.0949121690758632	0.0604627218091331	-0.160614144670353	0.00141987123561945	0.47784001219728	9.38051436436254e-24	0.579256435422097	1.67019895687627e-36	0.397784023895141	2.58989530990306e-16
EPCAM	brown	0.242948842111902	1.127878102529e-06	-0.242948842111902	1.127878102529e-06	-0.231999969877349	3.44743953795085e-06	0.0418636769740862	0.408478556233265	-0.123629703403825	0.0143122406857502	0.339851045531022	4.70904840960127e-12	0.468505501223493	8.80154256829939e-23	-0.283088760233733	1.16980198879427e-08	-0.0461586489059359	0.362051981779464	-0.127013930938652	0.0118386309288247	0.334259914668349	1.09634152106851e-11	0.537145485911549	1.10775844321958e-30	0.187241488984979	0.000192714743497571
EPS8	brown	0.0428950057588059	0.397019906774858	-0.0428950057588059	0.397019906774858	-0.139385006702233	0.00570318041816	0.309043651413327	4.02817022420316e-10	-0.406200598218264	5.25924304086364e-17	0.142988071171375	0.00456012701410773	0.224771021136396	7.00104619758853e-06	-0.278150603870913	2.13843126509998e-08	-0.135671052238352	0.00714477376872371	0.0913623401286132	0.0707800513865382	0.444591609401052	2.01140029569657e-20	0.546697237701155	6.24579617295615e-32	0.419157146169994	4.13126327098828e-18
ERCC2	brown	-0.0158666913812431	0.754158371071415	0.0158666913812431	0.754158371071415	0.306179710760089	5.93974234635755e-10	-0.136942190186881	0.00661832719449146	0.417039362033984	6.30904136681006e-18	-0.197672068235698	8.14289688591821e-05	-0.0147166452124135	0.771464389142797	-0.0608815485928573	0.229108049677014	-0.0858038871807103	0.0897845807882172	-0.146726175189355	0.00359667844982886	-0.336612128817154	7.69915840910351e-12	-0.454811133993949	2.08017423658626e-21	-0.396840998821088	3.08772006308713e-16
ERCC6L2	brown	0.158189564957559	0.00167914781957928	-0.158189564957559	0.00167914781957928	-0.328421866627562	2.60207980828137e-11	0.0885564742920101	0.0799163823642274	-0.310436765330211	3.3297069393917e-10	0.339075709316229	5.29993167472801e-12	0.321467329418244	7.11478108619815e-11	-0.142991010318284	0.00455928577259107	0.0537257044568781	0.288651617537378	0.0363994960125518	0.472381264546713	0.43919986385542	6.45871931470065e-20	0.63911595351544	2.16045468824007e-46	0.460394965823605	5.82780637818414e-22
ERGIC1	brown	0.160938085295732	0.00138816327111818	-0.160938085295732	0.00138816327111818	-0.115017118320196	0.0227555681740816	0.209149172585169	2.99336420992258e-05	-0.234062382432751	2.80463241354726e-06	0.146856468383207	0.00356669987167203	0.31956944151755	9.32065494736802e-11	-0.14857412078808	0.00319211518409304	0.0238900014014773	0.637244665935406	-0.172696917765629	0.000594431845223828	0.330473383308493	1.92450647002056e-11	0.534726127517256	2.26196730342988e-30	0.348193554676637	1.29253631917173e-12
ERLIN2	brown	0.229998164143093	4.20434768122334e-06	-0.229998164143093	4.20434768122334e-06	-0.219158643997668	1.19440225282855e-05	0.15262222279258	0.0024464661301251	-0.210873060858675	2.56315873067255e-05	0.273837903560261	3.58684318293043e-08	0.42513263800843	1.23081493140367e-18	-0.290436152490019	4.66386692598841e-09	-0.00838793731047919	0.868514835960127	-0.120020914156771	0.0174397264904241	0.43079009816204	3.82439409214936e-19	0.589340922847954	5.01084732015127e-38	0.356870197382155	3.23247729258047e-13
EVA1B	brown	-0.212631893124144	2.18501701615402e-05	0.212631893124144	2.18501701615402e-05	0.110153855855041	0.0292122652160909	-0.210182241816483	2.72800352103232e-05	0.226466975624299	5.94130203128071e-06	-0.185053052046572	0.000229574856267115	-0.436974079202997	1.03914816629299e-19	0.315988212996529	1.54356550086619e-10	0.00186761929609805	0.970597492179295	0.0230828891486384	0.648663883743869	-0.466278088754385	1.48662773835097e-22	-0.601410813507358	6.3905295011989e-40	-0.354181197812763	4.98942453709576e-13
EVA1C	brown	-0.00450666833783113	0.92912721972224	0.00450666833783113	0.92912721972224	0.279044403905005	1.91892072245235e-08	-0.122188417672517	0.0154967099845561	0.441865744397693	3.63721610624749e-20	-0.223631840195388	7.81150946635394e-06	-0.0346854265587024	0.493502064939024	-0.108930897215685	0.0310638008504619	-0.098079775370095	0.0523359901420663	-0.185734647082454	0.000217441745501807	-0.394367528862278	4.88379347815196e-16	-0.485207457483305	1.52563944928388e-24	-0.428037200920046	6.77275667510101e-19
EXOC3L1	brown	-0.278166055799036	2.13443791059753e-08	0.278166055799036	2.13443791059753e-08	0.380508458971362	5.94248371181819e-15	-0.000780204088988754	0.987714718893221	0.266263861343476	8.70657346343523e-08	-0.369448223249194	4.01578249109617e-14	-0.322964118231835	5.74225662503497e-11	0.00684566893628701	0.892528003568574	-0.18876478985578	0.00017041203227961	0.014247896119177	0.778551352910256	-0.32589469412133	3.76142300478321e-11	-0.564965091740835	1.96057887976343e-34	-0.396979655745908	3.00902846299455e-16
EXOC3L2	brown	-0.157996707229084	0.00170152965740468	0.157996707229084	0.00170152965740468	0.035232708156971	0.486704209602241	-0.0661658416120563	0.191122302716325	0.0123330339514319	0.807686955770028	-0.133976259559558	0.00790482349080614	-0.313124358998744	2.29948747497094e-10	0.158224270367465	0.0016751488915337	-0.0218508860085537	0.666253597359587	0.147964154883522	0.00332083898731295	-0.191445466728183	0.000136926699123179	-0.278969604128067	1.93642182953331e-08	-0.179862612799582	0.000344970455156961
EXOC6B	brown	0.267876332978313	7.22512344031669e-08	-0.267876332978313	7.22512344031669e-08	-0.398690700771517	2.18594647602313e-16	-0.0966630716824962	0.0558506237865348	-0.0777791928106957	0.124204834238039	0.472980526872748	3.03485541164375e-23	0.49210554407272	2.67552182017476e-25	-0.228766805559009	4.74613917786581e-06	0.0601714402666156	0.234594552757448	-0.0564916075869929	0.26450938888566	0.191605583246838	0.000135136310341428	0.542194415630408	2.45072318426875e-31	0.383542074686715	3.47373519676756e-15
EXOSC1	brown	-0.0424743437490021	0.40167018826364	0.0424743437490021	0.40167018826364	0.110715392905693	0.0283943114418129	-0.240409908421926	1.46847488788517e-06	0.360029909496093	1.93077270220491e-13	-0.13362323746197	0.00807193471913503	-0.136252525325215	0.00689947626185126	0.0702671087485685	0.164987364765221	0.0636208713665931	0.208797082523737	0.0257382966588623	0.611418920833573	-0.330384778567764	1.94983362340245e-11	-0.430200691487113	4.32409199243778e-19	-0.293648055326107	3.09409131895717e-09
EXOSC4	brown	-0.113074387321582	0.0251693319185176	0.113074387321582	0.0251693319185176	0.409453301846325	2.80576025562099e-17	-0.107234956014021	0.0337968361930302	0.476210538937671	1.39353355245699e-23	-0.336410937410957	7.93640507444779e-12	-0.172223666457513	0.000615731788629177	-0.065061648842472	0.198651316258371	-0.230699934942852	3.92253448537865e-06	-0.145209374925388	0.00396286066723466	-0.482605029552319	2.9124456837356e-24	-0.645739534703416	1.2672889034091e-47	-0.492343065535985	2.51807696628345e-25
EXT1	brown	0.151161157975977	0.0026950099176062	-0.151161157975977	0.0026950099176062	-0.335154345787023	9.58804583964277e-12	0.125699974270855	0.0127502077366463	-0.346512559313273	1.68240456223936e-12	0.299959803830138	1.36087464711387e-09	0.241259620330122	1.34478347046721e-06	-0.218988773863293	1.21361001468115e-05	0.0126906639911679	0.802223888291208	0.101949526408188	0.0436631126149554	0.338022215081242	6.22008035195493e-12	0.576067461733353	4.93635413143232e-36	0.388766371789934	1.35997165767298e-15
EZH1	brown	0.230351817743942	4.05999674926899e-06	-0.230351817743942	4.05999674926899e-06	-0.325672449050414	3.88467798559318e-11	-0.0890510853033687	0.0782399036749275	-0.0710811787751139	0.160134757180004	0.300881072053366	1.20510643019456e-09	0.393844229648852	5.37861406347175e-16	-0.045777507075951	0.366033601384815	0.254964794445037	3.10873741422717e-07	-0.126772637735846	0.0120015847084979	0.144154352716527	0.00423710340949629	0.522909264971641	6.81450665310309e-29	0.345777647076486	1.8869845817365e-12
F11R	brown	-0.00704062580524056	0.889486624606724	0.00704062580524056	0.889486624606724	-0.167782005994644	0.000853064189772005	0.236910638581849	2.10257691562946e-06	-0.394040599191043	5.18741621592811e-16	0.206999920875634	3.62574447215117e-05	0.169418745738621	0.000757193275477411	-0.256474443879852	2.63165885259401e-07	-0.144317354572228	0.00419364259658949	-0.000926197374613067	0.985416108467438	0.442626618847229	3.08453537327509e-20	0.513591034737454	9.10847225290121e-28	0.287239572532836	6.98087943910806e-09
FABP3	brown	0.0810841186604901	0.108957361347751	-0.0810841186604901	0.108957361347751	0.300965749856594	1.19169101114718e-09	-0.051261468795822	0.31137079658209	0.332293914103167	1.46975826522036e-11	-0.234625546311664	2.65009222355529e-06	0.0196279390956684	0.698452946607473	-0.111470145840922	0.027325931433511	-0.163227873996024	0.00118193567053421	-0.0440861205621169	0.384029127739098	-0.370212241014557	3.52746828083516e-14	-0.391501767817222	8.26756155446031e-16	-0.297052390403315	1.9916345793953e-09
FAM110D	brown	-0.245060779663402	9.03579337980134e-07	0.245060779663402	9.03579337980134e-07	0.284909579596763	9.33712469331284e-09	0.0143528379291546	0.776963132101861	0.154219878173586	0.00219874379276717	-0.359736178812869	2.02600740163974e-13	-0.391310799304056	8.56117293056028e-16	0.11307627355901	0.0251668852168032	-0.122230512821472	0.0154609331965516	-0.0580535241584213	0.251506508521782	-0.279651209682203	1.78248918943368e-08	-0.504480935462904	1.06481355392717e-26	-0.292550644670349	3.56182929944269e-09
FAM13B	brown	0.112217902013629	0.0263017132445933	-0.112217902013629	0.0263017132445933	-0.340316375714418	4.38584870668516e-12	0.137381108179634	0.00644478493050008	-0.408978946705716	3.07631368806916e-17	0.232563594212764	3.2590152419828e-06	0.130605124962155	0.00963421185832448	0.0777082520700618	0.124549431158002	0.245651930529465	8.4889625964511e-07	-0.024241725910358	0.632294893168145	0.468278293310226	9.28658545185137e-23	0.585487018480653	1.94166567741714e-37	0.61121108629985	1.61076058181196e-41
FAM168B	brown	0.243146699082732	1.10478551237341e-06	-0.243146699082732	1.10478551237341e-06	-0.276328717048608	2.66353203632035e-08	0.0930446377102579	0.0657240821390863	-0.173895305151116	0.000543512628999245	0.334606448390959	1.0409105300806e-11	0.552679448357741	9.83558581543812e-33	-0.340841741890024	4.04695219876961e-12	0.0508015442690924	0.315737775766007	-0.0918829755384236	0.0691824593435606	0.387101817459087	1.83688343472018e-15	0.722837794323492	1.40239277187115e-64	0.414196735628207	1.10851851758338e-17
FAM193A	brown	0.256934836496895	2.50076347031645e-07	-0.256934836496895	2.50076347031645e-07	-0.352971184415074	6.05756887251828e-13	-0.0205565791870778	0.684931706452528	-0.191866502388953	0.000132265764886606	0.367555526147418	5.52863755653251e-14	0.358731678575488	2.38773495082014e-13	-0.128784329536946	0.0107016304649254	0.0763662770352389	0.131208981846235	0.0187360822504293	0.711529031276249	0.228140408245105	5.04670453480139e-06	0.565943801571973	1.42512183732295e-34	0.387888519250837	1.59394214640265e-15
FAM229B	brown	0.0116878906102915	0.817565499768175	-0.0116878906102915	0.817565499768175	0.231765635119374	3.52880388445693e-06	-0.157175849712328	0.00179988370719466	0.387935630552783	1.58043949780212e-15	-0.206034844829476	3.94907016552987e-05	-0.0884193182741134	0.0803863864782609	0.011471527263994	0.820885049034016	-0.0378085390567535	0.455397270974862	-0.119601071639883	0.0178397592406377	-0.431647494159477	3.19738501879644e-19	-0.494089284806838	1.60987479965636e-25	-0.336948402817185	7.3179881832224e-12
FAM83B	brown	0.132366479460704	0.00869271444563788	-0.132366479460704	0.00869271444563788	-0.24045080043811	1.46228061857088e-06	0.182544469373589	0.000279898137937864	-0.347045301184907	1.54782204454601e-12	0.271487016491069	4.73720517861288e-08	0.316726559768596	1.39185936973779e-10	-0.25800964728343	2.21911405372373e-07	-0.0889544765982321	0.078565097384225	0.121851387441366	0.0157857791060394	0.409716390876186	2.66593268234264e-17	0.602957709733637	3.60492596132886e-40	0.442986422014466	2.85284717698409e-20
FAM89B	brown	-0.215245446719676	1.71940768582166e-05	0.215245446719676	1.71940768582166e-05	0.330113183017187	2.0295099321602e-11	-0.0852557783849405	0.0918616831805005	0.276630032889756	2.56882275233056e-08	-0.359503223918002	2.10479180874088e-13	-0.395022485609244	4.32707381109394e-16	0.233247409920829	3.04360509270042e-06	-0.0924673277868723	0.0674246183201061	-0.108965850163289	0.0310095218622575	-0.409270164686038	2.9073240892568e-17	-0.632623017885645	3.25777951284374e-45	-0.363053890597636	1.17275608116255e-13
[truncated: 11,056 more rows]
