# Supplementary material for: Identification of platelet-related subtypes and diagnostic markers in pediatric Crohn’s disease based on WGCNA and machine learning
Source: Front Immunol. 2024 Feb 14;15:1323418. doi: 10.3389/fimmu.2024.1323418 (PMC10899512; doi:10.3389/fimmu.2024.1323418)
Supplement: Supplementary Table 3 — Results of Gene Ontology and Kyoto Encyclopedia of Genes and Genome analysis. [file Table_3.xls]

Results of gene ontology enrichment analysis
ONTOLOGY	ID	Description	GeneRatio	BgRatio	pvalue	p.adjust	qvalue	geneID	Count
BP	GO:0019221	cytokine-mediated signaling pathway	129/1558	496/18903	2.70E-33	1.55E-29	1.04E-29	DUOX2/CXCL1/CXCL3/IRF1/CXCL6/IFITM1/CXCL8/STAT1/CXCL9/CSF3R/CXCL10/CXCL5/IL15RA/IFITM3/PARP9/ZBP1/CXCL2/CXCL11/IL1B/CASP1/ACSL1/FCER1G/LILRB2/NLRC5/IL1RN/CARD16/JAK2/IL18R1/SAMHD1/LILRA5/RIPK2/LYN/STAT3/PARP14/HIF1A/STAT5A/LILRA1/IFITM2/WNT5A/CCL11/MMP12/PTPN1/SPI1/CCL3/CCR1/HCK/BIRC3/TNFRSF4/NMI/IFI27/OAS3/LILRB4/OAS2/EDN2/TNFRSF18/IL2RA/LILRB1/IL1R1/CCR2/AGPAT2/IL12RB2/CCL4/CCL2/CSF2RB/SOCS1/SP…	129
BP	GO:0001819	positive regulation of cytokine production	114/1558	486/18903	2.67E-25	5.85E-22	3.95E-22	FCN1/FCGR3A/GBP5/CHI3L1/IRF1/NOS2/STAT1/CD274/CLEC4E/XBP1/IL1B/CASP1/IDO1/CLEC7A/FCER1G/LILRB2/MNDA/TLR2/JAK2/PTAFR/IL18R1/CD86/BTN3A1/FGR/SLC7A5/LILRA5/RIPK2/HK1/MAPKAPK2/FFAR2/MEFV/CD55/NOD2/TYROBP/STAT3/PLA2R1/NFAM1/PRKCZ/HPSE/HIF1A/RUNX1/WNT5A/SLC11A1/SERPINE1/GATA6/MMP12/CCL3/HAVCR2/TMEM106A/CD40/CD80/OAS3/OAS2/C5AR1/CEBPB/LILRB1/IL1R1/CCR2/AGPAT2/IL12RB2/PDE4B/LPL/HYAL2/SPHK1/AIF1/F2R/CD276…	114
BP	GO:0002237	response to molecule of bacterial origin	95/1558	360/18903	3.07E-25	5.85E-22	3.95E-22	S100A8/CXCL1/S100A9/CXCL3/NOS2/CXCL6/CXCL8/CXCL9/SOD2/CXCL10/CXCL5/CD274/CXCL2/CXCL11/XBP1/IL1B/CASP1/SBNO2/IDO1/CYP27B1/LILRB2/LITAF/TLR2/ZC3H12A/CARD16/DMBT1/JAK2/PTAFR/CD86/ADM/PDCD1LG2/SLC7A5/RIPK2/MAPKAPK2/TAP2/CD55/LYN/NOD2/ADAM9/WNT5A/SLC11A1/SERPINE1/SPI1/CCL3/HCK/HAVCR2/HMGCS2/CD80/GCH1/C5AR1/PCK2/CEBPB/ALPL/LILRB1/KCNJ8/IL12RB2/PDE4B/CCL2/CSF2RB/F2R/PTGIR/TLR1/TLR4/SLPI/LGALS9/FZD5/LY96…	95
BP	GO:0060326	cell chemotaxis	87/1558	319/18903	2.83E-24	4.05E-21	2.74E-21	S100A8/CXCL1/S100A9/CXCL3/CXCL6/CXCL8/CXCL9/CSF3R/CXCL10/CXCL5/CXCL2/CXCL11/MMP28/IL1B/FCER1G/SLAMF8/FFAR2/DPP4/CXCL16/LYN/PLA2G7/NOD2/WNT5A/CCL11/SERPINE1/SPI1/CCL3/CCR1/EDN3/ITGB2/SEMA5A/CCL28/EDN2/C5AR1/ABCC1/CYP7B1/CCR2/PDE4B/CCL4/KDR/PTN/CCL2/AIF1/TPBG/DOCK4/LGMN/LGALS9/C3AR1/PDGFRB/HGF/CXCR6/SLAMF1/CSF1R/ACKR4/PADI2/CX3CL1/CMKLR1/CXADR/PREX1/MMP2/CCRL2/PDGFB/NINJ1/S100A14/CD74/CCR3/CCL24/TR…	87
BP	GO:0032496	response to lipopolysaccharide	90/1558	339/18903	3.62E-24	4.14E-21	2.80E-21	S100A8/CXCL1/S100A9/CXCL3/NOS2/CXCL6/CXCL8/CXCL9/SOD2/CXCL10/CXCL5/CD274/CXCL2/CXCL11/XBP1/IL1B/CASP1/SBNO2/IDO1/CYP27B1/LILRB2/LITAF/TLR2/ZC3H12A/CARD16/JAK2/PTAFR/CD86/ADM/PDCD1LG2/SLC7A5/RIPK2/MAPKAPK2/CD55/LYN/NOD2/ADAM9/WNT5A/SLC11A1/SERPINE1/SPI1/CCL3/HCK/HAVCR2/HMGCS2/CD80/GCH1/PCK2/CEBPB/ALPL/LILRB1/KCNJ8/IL12RB2/PDE4B/CCL2/CSF2RB/F2R/PTGIR/TLR4/SLPI/LGALS9/LY96/ACP5/P2RX7/SCIMP/SELP/ARID…	90
BP	GO:0050900	leukocyte migration	98/1558	398/18903	1.52E-23	1.45E-20	9.81E-21	S100A8/CXCL1/S100A9/CXCL3/CXCL6/CXCL8/CXCL9/CSF3R/CXCL10/CXCL5/CXCL2/CXCL11/MMP28/IL1B/ICAM1/FCER1G/PTAFR/SLAMF8/FFAR2/DPP4/CXCL16/LYN/PLA2G7/NOD2/WNT5A/MMP14/CCL11/SERPINE1/SPI1/CCL3/CCR1/EDN3/HCK/ITGB2/PECAM1/CCL28/EDN2/C5AR1/TNFRSF18/CYP7B1/CD300A/IL1R1/CCR2/PDE4B/CCL4/PTN/CCL2/AIF1/SMPD3/GCSAM/LGMN/ROR2/LGALS9/C3AR1/SLAMF1/SELP/CSF1R/PADI2/CX3CL1/CHST2/B4GALT1/CMKLR1/SELPLG/CXADR/SPNS2/PREX1/…	98
BP	GO:0030595	leukocyte chemotaxis	71/1558	240/18903	2.98E-22	2.44E-19	1.65E-19	S100A8/CXCL1/S100A9/CXCL3/CXCL6/CXCL8/CXCL9/CSF3R/CXCL10/CXCL5/CXCL2/CXCL11/MMP28/IL1B/FCER1G/SLAMF8/FFAR2/DPP4/CXCL16/LYN/PLA2G7/NOD2/WNT5A/CCL11/SERPINE1/SPI1/CCL3/CCR1/EDN3/ITGB2/EDN2/C5AR1/CYP7B1/CCR2/PDE4B/CCL4/PTN/CCL2/AIF1/LGMN/LGALS9/C3AR1/SLAMF1/CSF1R/PADI2/CX3CL1/CMKLR1/CXADR/PREX1/MMP2/PDGFB/NINJ1/S100A14/CD74/CCL24/TRPM4/VAV3/CCR5/ANXA1/ADAM8/PGF/CHGA/CXCR5/CCL13/CCL23/CCL20/STAP1/CCL…	71
BP	GO:0002683	negative regulation of immune system process	102/1558	449/18903	1.28E-21	8.42E-19	5.69E-19	GBP1/IRF1/TRAFD1/CD274/MMP28/C4BPB/IDO1/LILRB2/NLRC5/MNDA/ZC3H12A/SAMHD1/CD86/PDCD1LG2/SLAMF8/FGR/DPP4/CD55/LYN/BST2/NOD2/TYROBP/SERPING1/PARP14/RUNX1/MMP12/SPI1/CCL3/LST1/HCK/HAVCR2/C1QC/NMI/CD80/LAX1/OAS3/CCL28/LILRB4/TRIM21/IL2RA/ERBB2/CEBPB/CD300A/LILRB1/CCR2/BTN2A2/CCL2/RHBDF2/SOCS1/TLR4/PPARG/STAT2/GCSAM/SAMSN1/CTLA4/LGALS9/ACP5/EZR/SLAMF1/CD59/SERPINB9/GPR137B/PADI2/IHH/CX3CL1/SMAD7/C4BPA/…	102
BP	GO:0034341	response to interferon-gamma	52/1558	140/18903	1.33E-21	8.42E-19	5.69E-19	GBP1/GBP5/IRF1/NOS2/IFITM1/STAT1/IFITM3/PARP9/GBP4/CASP1/GBP2/CYP27B1/NLRC5/TLR2/JAK2/CXCL16/MEFV/UBD/BST2/KYNU/PARP14/IFITM2/WNT5A/SLC11A1/CCL11/CCL3/HCK/NMI/CD40/GCH1/TRIM21/FLNB/ZYX/CCL4/CCL2/SOCS1/AIF1/TLR4/PPARG/IL12RB1/LGALS9/CX3CL1/ASS1/CD74/CCL24/CIITA/TNF/CCL13/CCL23/CCL20/CCL21/CCL8	52
BP	GO:0002274	myeloid leukocyte activation	69/1558	237/18903	3.15E-21	1.80E-18	1.22E-18	FCGR3A/CXCL6/CXCL8/BATF2/SBNO2/FCER1G/TLR2/ZC3H12A/JAK2/PTAFR/DYSF/DNASE1/FGR/PLSCR1/UBD/LYN/TYROBP/ADAM9/WNT5A/SLC11A1/PLA2G2A/LCP2/CTSC/SPI1/CCL3/C1QA/HAVCR2/TMEM106A/ITGB2/NMI/LILRB4/EDN2/C5AR1/IFI35/CD300A/CCR2/HYAL2/SPHK1/AIF1/TLR1/LRRK2/TLR4/CD93/LGALS9/SLAMF1/GPR137B/CX3CL1/IRF4/PREX1/MT1G/BATF/CD74/LDLR/CD300LF/IL33/WNK4/ANXA1/TNF/BATF3/NDRG1/NR4A3/IL1RL1/CHGA/PTGDS/ANXA3/STAP1/BLK/CST7/E…	69
BP	GO:0032103	positive regulation of response to external stimulus	102/1558	464/18903	1.68E-20	8.72E-18	5.90E-18	S100A8/FCN1/S100A9/GBP5/CXCL8/CXCL10/PARP9/ZBP1/IL1B/CASP1/C2CD4A/IDO1/CLEC7A/NLRC5/MNDA/TLR2/JAK2/ZNFX1/LILRA5/RIPK2/FFAR2/PLSCR1/LYN/PLA2G7/NOD2/TYROBP/PLAU/WNT5A/PLA2G2A/SERPINE1/MMP12/CTSC/SPI1/CCL3/CCR1/EDN3/HCK/HAVCR2/NMI/CAMK2N1/SEMA5A/EDN2/C5AR1/IFI35/ABCC1/CEBPB/CCR2/CCL4/KDR/EMILIN2/PTN/LPL/HYAL2/CREB3L3/AIF1/TPBG/OSMR/LRRK2/TLR4/LGMN/LGALS9/LGALS2/LY96/C3AR1/PDGFRB/GPR4/CYBA/SCIMP/SLAM…	102
BP	GO:0097529	myeloid leukocyte migration	68/1558	242/18903	5.25E-20	2.50E-17	1.69E-17	S100A8/CXCL1/S100A9/CXCL3/CXCL6/CXCL8/CXCL9/CSF3R/CXCL10/CXCL5/CXCL2/CXCL11/MMP28/IL1B/FCER1G/SLAMF8/DPP4/LYN/PLA2G7/NOD2/MMP14/CCL11/SERPINE1/SPI1/CCL3/CCR1/EDN3/ITGB2/PECAM1/EDN2/C5AR1/CD300A/IL1R1/CCR2/PDE4B/CCL4/CCL2/AIF1/LGMN/ROR2/C3AR1/SLAMF1/CSF1R/CX3CL1/B4GALT1/CMKLR1/CXADR/PREX1/MMP2/PDGFB/S100A14/CD74/CCL24/EMILIN1/VAV3/ANXA1/ADAM8/PGF/GP2/CHGA/CCL13/CCL23/CCL20/STAP1/CCL21/SCG2/GREM1/C…	68
BP	GO:0002697	regulation of immune effector process	88/1558	379/18903	1.87E-19	8.24E-17	5.57E-17	FCN1/NOS2/CXCL6/XBP1/IL1B/ICAM1/TFRC/C4BPB/CLEC7A/LITAF/ZC3H12A/PTAFR/MZB1/IL18R1/CD86/DNASE1/SLAMF8/FGR/SLC7A5/RIPK2/HK1/MAPKAPK2/TAP2/FFAR2/CD55/LYN/BST2/NOD2/TYROBP/SERPING1/PRKCZ/WNT5A/SPI1/HAVCR2/DNAJB9/ITGB2/TNFRSF4/CD40/CD80/LILRB4/CD300A/LILRB1/IL1R1/CCR2/MR1/TLR4/IL12RB1/LGALS9/FZD5/ACP5/P2RX7/PCK1/SCIMP/SLAMF1/CLC/CD59/ARID5A/SERPINB9/SMAD7/C4BPA/IRF4/APOA1/FGL2/BATF/CD1C/CD74/CADM1/TRP…	88
BP	GO:0050727	regulation of inflammatory response	91/1558	414/18903	2.09E-18	8.54E-16	5.77E-16	S100A8/S100A9/ZBP1/MMP3/CASP5/IL1B/CASP1/SBNO2/C2CD4A/IDO1/SOCS3/TLR2/JAK2/DNASE1/SLAMF8/FGR/LILRA5/FFAR2/MEFV/LYN/PLA2G7/NOD2/WNT5A/PLA2G2A/SERPINE1/CTSC/CCL3/HCK/BIRC3/NMI/CAMK2N1/IFI35/IL2RA/PTGES/ABCC1/GPX4/CEBPB/IL1R1/CCR2/ZYX/LPL/HYAL2/RHBDF2/CREB3L3/SPHK1/OSMR/KLKB1/CDH5/LRRK2/TLR4/PPARG/APOE/LGALS2/GPR4/ACP5/HGF/CX3CL1/PTGS2/NLRC4/APOA1/PIK3AP1/CALCRL/ITGA2/LRRC19/NINJ1/C2CD4B/LDLR/CCL24/…	91
BP	GO:0007159	leukocyte cell-cell adhesion	89/1558	414/18903	2.21E-17	8.44E-15	5.70E-15	S100A8/S100A9/IRF1/CD274/LRG1/XBP1/IL1B/ICAM1/TFRC/IDO1/LILRB2/ZC3H12A/JAK2/PTAFR/CD86/PDCD1LG2/RIPK2/DPP4/CD55/LYN/NOD2/PRKCZ/RUNX1/MAP3K8/HAVCR2/ITGB2/PECAM1/CD80/LAX1/CCL28/LILRB4/IL2RA/ERBB2/CEBPB/CD300A/LILRB1/SIRPB1/CCR2/BTN2A2/CCL2/SOCS1/AIF1/CD276/SLC39A8/ITGA5/CTLA4/IL12RB1/SLC7A1/LGALS9/CERCAM/PCK1/EZR/SLAMF1/TNFSF13B/SELP/CD4/IHH/CHST2/SMAD7/SELPLG/FGL2/LRRC32/ASS1/CD74/ST3GAL4/EBI3/HL…	89
BP	GO:0042060	wound healing	92/1558	442/18903	5.62E-17	2.01E-14	1.36E-14	S100A8/DUOX2/LRG1/PLAUR/XBP1/C4BPB/CLEC7A/FCER1G/JAK2/DYSF/VAV2/SLC7A11/PLEK/PLSCR1/PDPN/LYN/EPB41L4B/FZD7/SERPING1/HPSE/PLAU/HIF1A/VWF/WNT5A/ANXA5/SLC11A1/EVPL/SERPINE1/MMP12/CD40/PRCP/ERBB2/AHNAK/CYP4F2/ERBB3/F2RL2/KDR/EMILIN2/F2R/HPS5/KLKB1/TLR4/PPARG/F10/LMAN1/ITGA5/APOE/DSP/TGFA/PDGFRB/GPR4/VIL1/CLDN3/ACVRL1/TFPI2/SELP/MMRN1/CD59/CX3CL1/B4GALT1/AQP1/FKBP10/F3/ITGA2/PDGFB/HNF4A/ABAT/PAPSS2/OC…	92
BP	GO:0097530	granulocyte migration	49/1558	158/18903	1.09E-16	3.66E-14	2.47E-14	S100A8/CXCL1/S100A9/CXCL3/CXCL6/CXCL8/CXCL9/CSF3R/CXCL10/CXCL5/CXCL2/CXCL11/IL1B/FCER1G/SLAMF8/DPP4/NOD2/CCL11/CCL3/EDN3/ITGB2/PECAM1/EDN2/C5AR1/CD300A/IL1R1/PDE4B/CCL4/CCL2/C3AR1/SLAMF1/CSF1R/CX3CL1/CMKLR1/CXADR/PREX1/S100A14/CD74/CCL24/VAV3/ANXA1/ADAM8/GP2/CCL13/CCL23/CCL20/CCL21/SCG2/CCL8	49
BP	GO:0009410	response to xenobiotic stimulus	90/1558	432/18903	1.17E-16	3.71E-14	2.51E-14	NOS2/STAT1/SOD2/ABCB1/IL1B/TFRC/ACSL1/CYP4F12/DDC/CYP2S1/GSTA1/CYP2J2/CES2/VAV2/FMO5/ACAA1/CMBL/LYN/CYP3A4/CD38/RORC/GATA6/BAK1/RNF149/BPHL/HMGCS2/SLC1A3/NNMT/CYP3A5/ENG/SORD/NAT2/ABCC1/CYP4F2/AGPAT2/PDE4B/LPL/PON3/SULT1A2/CYP2B6/ABCD3/TGFA/CYBA/P2RX7/GSTA2/SLC1A1/HSD11B2/SLC6A4/FMO4/HNF1B/PTGS2/NR1I2/CBR3/ABCC2/DUSP6/AADAC/MMP2/ITGA2/CYP2C18/ABCA2/ASS1/HNF4A/FBP1/ABAT/CA9/SULT1A1/AOX1/COL1A1/ABC…	90
BP	GO:0070098	chemokine-mediated signaling pathway	36/1558	90/18903	1.37E-16	4.12E-14	2.79E-14	CXCL1/CXCL3/CXCL6/CXCL8/CXCL9/CXCL10/CXCL5/CXCL2/CXCL11/LYN/HIF1A/CCL11/CCL3/CCR1/CCR2/CCL4/CCL2/GPR35/CXCR6/ACKR4/PADI2/CX3CL1/CMKLR1/CCRL2/CCR3/CCL24/CCR5/ACKR1/ROBO1/CCR10/CXCR5/CCL13/CCL23/CCL20/CCL21/CCL8	36
BP	GO:1990868	response to chemokine	37/1558	98/18903	4.86E-16	1.32E-13	8.95E-14	CXCL1/CXCL3/CXCL6/CXCL8/CXCL9/CXCL10/CXCL5/CXCL2/CXCL11/ZC3H12A/LYN/HIF1A/CCL11/CCL3/CCR1/CCR2/CCL4/CCL2/GPR35/CXCR6/ACKR4/PADI2/CX3CL1/CMKLR1/CCRL2/CCR3/CCL24/CCR5/ACKR1/ROBO1/CCR10/CXCR5/CCL13/CCL23/CCL20/CCL21/CCL8	37
BP	GO:1990869	cellular response to chemokine	37/1558	98/18903	4.86E-16	1.32E-13	8.95E-14	CXCL1/CXCL3/CXCL6/CXCL8/CXCL9/CXCL10/CXCL5/CXCL2/CXCL11/ZC3H12A/LYN/HIF1A/CCL11/CCL3/CCR1/CCR2/CCL4/CCL2/GPR35/CXCR6/ACKR4/PADI2/CX3CL1/CMKLR1/CCRL2/CCR3/CCL24/CCR5/ACKR1/ROBO1/CCR10/CXCR5/CCL13/CCL23/CCL20/CCL21/CCL8	37
BP	GO:0071621	granulocyte chemotaxis	43/1558	130/18903	5.92E-16	1.54E-13	1.04E-13	S100A8/CXCL1/S100A9/CXCL3/CXCL6/CXCL8/CXCL9/CSF3R/CXCL10/CXCL5/CXCL2/CXCL11/IL1B/FCER1G/DPP4/NOD2/CCL11/CCL3/EDN3/ITGB2/EDN2/C5AR1/PDE4B/CCL4/CCL2/C3AR1/SLAMF1/CSF1R/CX3CL1/CMKLR1/CXADR/PREX1/S100A14/CD74/CCL24/VAV3/ANXA1/CCL13/CCL23/CCL20/CCL21/SCG2/CCL8	43
BP	GO:0050729	positive regulation of inflammatory response	47/1558	154/18903	9.20E-16	2.19E-13	1.48E-13	S100A8/S100A9/ZBP1/IL1B/CASP1/C2CD4A/IDO1/TLR2/JAK2/LILRA5/FFAR2/PLA2G7/WNT5A/PLA2G2A/SERPINE1/CTSC/CCL3/NMI/CAMK2N1/IFI35/ABCC1/CEBPB/CCR2/LPL/HYAL2/CREB3L3/OSMR/LRRK2/TLR4/LGALS2/GPR4/CX3CL1/PTGS2/NLRC4/ITGA2/NINJ1/C2CD4B/LDLR/CCL24/IL33/TNF/ADAM8/ACE/AIM2/IL1RL1/NLRP3/STAP1	47
BP	GO:0071219	cellular response to molecule of bacterial origin	60/1558	234/18903	9.20E-16	2.19E-13	1.48E-13	CXCL1/CXCL3/NOS2/CXCL6/CXCL8/CXCL9/CXCL10/CXCL5/CD274/CXCL2/CXCL11/XBP1/IL1B/CASP1/SBNO2/LILRB2/LITAF/TLR2/ZC3H12A/CARD16/JAK2/PTAFR/CD86/PDCD1LG2/SLC7A5/RIPK2/CD55/LYN/NOD2/ADAM9/WNT5A/SERPINE1/SPI1/CCL3/HCK/HAVCR2/HMGCS2/CD80/CEBPB/LILRB1/PDE4B/CCL2/TLR1/TLR4/FZD5/LY96/SCIMP/ARID5A/CX3CL1/TNIP3/ASS1/CD68/TNFAIP3/CCR5/TNF/CD14/NLRP3/STAP1/NR1H4/ZFP36	60
BP	GO:0071222	cellular response to lipopolysaccharide	58/1558	222/18903	1.12E-15	2.56E-13	1.73E-13	CXCL1/CXCL3/NOS2/CXCL6/CXCL8/CXCL9/CXCL10/CXCL5/CD274/CXCL2/CXCL11/XBP1/IL1B/CASP1/SBNO2/LILRB2/LITAF/TLR2/ZC3H12A/CARD16/JAK2/PTAFR/CD86/PDCD1LG2/SLC7A5/RIPK2/CD55/LYN/NOD2/ADAM9/WNT5A/SERPINE1/SPI1/CCL3/HCK/HAVCR2/HMGCS2/CD80/CEBPB/LILRB1/PDE4B/CCL2/TLR4/LY96/SCIMP/ARID5A/CX3CL1/TNIP3/ASS1/CD68/TNFAIP3/CCR5/TNF/CD14/NLRP3/STAP1/NR1H4/ZFP36	58
BP	GO:0070663	regulation of leukocyte proliferation	65/1558	269/18903	1.36E-15	2.99E-13	2.02E-13	FCGR3A/IRF1/CD274/IL1B/BID/TFRC/IDO1/LILRB2/MNDA/JAK2/MZB1/CD86/PDCD1LG2/RIPK2/CD55/LYN/BST2/TYROBP/CD38/LST1/HAVCR2/TNFRSF4/CD40/CD80/LILRB4/IL2RA/ERBB2/CEBPB/CD300A/LILRB1/CCR2/BTN2A2/CSF2RB/AIF1/CD276/TLR4/CTLA4/IL12RB1/SLC7A1/LGALS9/PRLR/SLAMF1/TNFSF13B/CLC/CSF1R/IHH/LRRC32/CD74/EBI3/ADA/VAV3/IL33/TNFAIP3/ANXA1/IGFBP2/HHLA2/BLK/BCL6/FCRL3/TNFRSF13C/GPNMB/ENPP3/GREM1/CCL8/PLA2G2D	65
BP	GO:0002685	regulation of leukocyte migration	59/1558	231/18903	1.94E-15	4.10E-13	2.77E-13	CXCL8/CXCL10/MMP28/ICAM1/PTAFR/SLAMF8/DPP4/LYN/PLA2G7/NOD2/WNT5A/MMP14/SERPINE1/SPI1/CCL3/CCR1/EDN3/CCL28/EDN2/C5AR1/TNFRSF18/CD300A/IL1R1/CCR2/CCL4/PTN/CCL2/AIF1/SMPD3/GCSAM/LGMN/LGALS9/C3AR1/SLAMF1/SELP/CSF1R/PADI2/CX3CL1/CHST2/CMKLR1/SPNS2/ITGA2/S100A14/CD74/ST3GAL4/CCL24/EMILIN1/ADA/IL33/ANXA1/TNF/THY1/ADAM8/PGF/CCL20/STAP1/CCL21/GREM1/CCL8	59
BP	GO:0070661	leukocyte proliferation	76/1558	348/18903	2.06E-15	4.21E-13	2.85E-13	FCGR3A/IRF1/CD274/IL1B/BID/TFRC/IDO1/LILRB2/MNDA/JAK2/MZB1/CD86/BTN3A1/PDCD1LG2/RIPK2/CD55/LYN/BST2/TYROBP/CD38/PSMB10/SLC11A1/TCIRG1/LST1/HAVCR2/TNFRSF4/CD40/CD80/LILRB4/IL2RA/ERBB2/CEBPB/CD300A/LILRB1/CCR2/BTN2A2/CSF2RB/AIF1/CD276/TLR4/CTLA4/IL12RB1/SLC7A1/LGALS9/PRLR/P2RX7/SLAMF1/TNFSF13B/CLC/CSF1R/IHH/CX3CL1/LRRC32/CD74/EBI3/ADA/VAV3/IL33/TNFAIP3/ANXA1/JUNB/IGFBP2/HHLA2/ACE/CR2/BLK/BCL6/FCRL3…	76
BP	GO:1990266	neutrophil migration	42/1558	130/18903	3.32E-15	6.55E-13	4.42E-13	S100A8/CXCL1/S100A9/CXCL3/CXCL6/CXCL8/CXCL9/CSF3R/CXCL10/CXCL5/CXCL2/CXCL11/IL1B/FCER1G/SLAMF8/DPP4/NOD2/CCL11/CCL3/EDN3/ITGB2/PECAM1/EDN2/C5AR1/IL1R1/PDE4B/CCL4/CCL2/C3AR1/CX3CL1/CXADR/PREX1/CD74/CCL24/VAV3/ADAM8/GP2/CCL13/CCL23/CCL20/CCL21/CCL8	42
BP	GO:0002460	adaptive immune response based on somatic recombination of immune receptors built from immunoglobulin superfamily domains	79/1558	375/18903	4.73E-15	9.01E-13	6.09E-13	FCGR3A/C2/CFI/CD274/IL1B/ICAM1/TFRC/BTN3A3/C4BPB/CLEC7A/FCER1G/C1R/ZC3H12A/C1QB/JAK2/IL18R1/RIPK2/TAP2/CD55/NOD2/STAT3/C1S/SERPING1/PRKCZ/RORC/SLC11A1/TCIRG1/CTSC/C1QA/HAVCR2/C1QC/CD40/CD80/LILRB4/IGLL5/LILRB1/IL1R1/CCR2/CSF2RB/MR1/TLR4/TMEM98/IL12RB1/FZD5/P2RX7/SLAMF1/TNFSF13B/CLC/CD4/ARID5A/NBN/BACH2/SMAD7/C4BPA/IRF4/IL18BP/BTN3A2/BATF/CD1C/CD74/TRPM4/EBI3/HLX/ADA/IL33/TNFAIP3/ANXA1/TNF/JUNB/FC…	79
BP	GO:0030593	neutrophil chemotaxis	37/1558	106/18903	9.12E-15	1.68E-12	1.14E-12	S100A8/CXCL1/S100A9/CXCL3/CXCL6/CXCL8/CXCL9/CSF3R/CXCL10/CXCL5/CXCL2/CXCL11/IL1B/FCER1G/DPP4/NOD2/CCL11/CCL3/EDN3/ITGB2/EDN2/C5AR1/PDE4B/CCL4/CCL2/C3AR1/CX3CL1/CXADR/PREX1/CD74/CCL24/VAV3/CCL13/CCL23/CCL20/CCL21/CCL8	37
BP	GO:0002822	regulation of adaptive immune response based on somatic recombination of immune receptors built from immunoglobulin superfamily domains	50/1558	182/18903	1.22E-14	2.19E-12	1.48E-12	CD274/IL1B/TFRC/C4BPB/CLEC7A/ZC3H12A/JAK2/IL18R1/RIPK2/TAP2/CD55/NOD2/PRKCZ/SLC11A1/HAVCR2/CD40/CD80/LILRB4/LILRB1/IL1R1/CCR2/MR1/IL12RB1/FZD5/P2RX7/SLAMF1/TNFSF13B/CLC/CD4/ARID5A/SMAD7/C4BPA/BATF/CD1C/TRPM4/HLX/ADA/IL33/TNFAIP3/ANXA1/TNF/JUNB/FCER2/CR2/IL1RL1/NLRP3/BCL6/RSAD2/IL7R/CEACAM1	50
BP	GO:0032963	collagen metabolic process	37/1558	107/18903	1.29E-14	2.23E-12	1.51E-12	MMP3/MMP28/CTSB/CTSK/MMP1/HIF1A/RUNX1/CTSS/MMP14/MMP12/ADAMTS2/MMP25/CTSL/MMP24/ENG/F2R/SMPD3/PDGFRB/P2RX7/RGCC/IHH/PEPD/ADAMTS14/MMP19/MMP2/ITGA2/ERRFI1/MMP11/DDR2/COL1A1/MRC2/COL1A2/EMILIN1/CIITA/MMP9/RCN3/PCOLCE	37
BP	GO:0032612	interleukin-1 production	41/1558	130/18903	1.80E-14	2.93E-12	1.98E-12	GBP5/CASP1/CLEC7A/MNDA/ZC3H12A/CARD16/JAK2/LILRA5/RIPK2/HK1/PML/MEFV/NOD2/TYROBP/STAT3/WNT5A/CCL3/HAVCR2/TMEM106A/LILRB4/LPL/SPHK1/F2R/TLR4/LGALS9/FZD5/ACP5/P2RX7/CX3CL1/NLRC4/APOA1/ERRFI1/IFI16/TNFAIP3/ANXA1/TNF/AIM2/NLRP3/NR1H4/CEACAM1/EGR1	41
BP	GO:0032652	regulation of interleukin-1 production	41/1558	130/18903	1.80E-14	2.93E-12	1.98E-12	GBP5/CASP1/CLEC7A/MNDA/ZC3H12A/CARD16/JAK2/LILRA5/RIPK2/HK1/PML/MEFV/NOD2/TYROBP/STAT3/WNT5A/CCL3/HAVCR2/TMEM106A/LILRB4/LPL/SPHK1/F2R/TLR4/LGALS9/FZD5/ACP5/P2RX7/CX3CL1/NLRC4/APOA1/ERRFI1/IFI16/TNFAIP3/ANXA1/TNF/AIM2/NLRP3/NR1H4/CEACAM1/EGR1	41
BP	GO:0045785	positive regulation of cell adhesion	92/1558	484/18903	2.02E-14	3.20E-12	2.16E-12	CD274/TGM2/PLAUR/XBP1/IL1B/TFRC/LILRB2/JAK2/PTAFR/CD86/PDCD1LG2/CEACAM6/RIPK2/DPP4/PDPN/CD55/LYN/EPB41L4B/NOD2/PRKCZ/OLFM4/RUNX1/ADAM9/WNT5A/MAP3K8/HAVCR2/ITGB2/CD80/GCNT2/CCL28/LILRB4/TNFRSF18/IL2RA/ERBB2/LILRB1/SIRPB1/CCR2/KDR/EMILIN2/BTN2A2/CCL2/SOCS1/AIF1/CD276/CASS4/ITGA5/IL12RB1/SLC7A1/LGALS9/PCK1/LAMA1/SLAMF1/TNFSF13B/SELP/CD4/MMRN1/NID1/IHH/CX3CL1/CHST2/SMAD7/APOA1/ITGAV/PREX1/ITGA2/LAMC1…	92
BP	GO:0006631	fatty acid metabolic process	81/1558	400/18903	2.15E-14	3.32E-12	2.24E-12	XBP1/IL1B/ACSL1/CYP4F12/FADS1/CYP2S1/GSTA1/CYP2J2/CES2/ACOX2/PDK1/PHYH/PDK2/PTGR1/ACAA1/ACOT11/CYP3A4/LIPG/BDH2/ACSF2/SLC27A2/PRKAR2B/MLXIPL/EDN2/PCK2/PTGES/GPX4/CYP4F2/LPL/ACBD4/ETFDH/TBXAS1/CYP2B6/ABCD3/PPARGC1A/PPARG/ALDH1L2/ECHDC2/FABP1/ACOX1/PCK1/FAAH/FMO4/SLC27A4/PTGS2/ACOT4/APOC1/NAAA/APOA1/FADS2/CYP2C18/ACADS/ABHD6/CRAT/CD74/SCD/FASN/ACAT2/CYP4F3/DECR2/QKI/APPL2/ANXA1/GGT5/FABP2/APOC3/ELO…	81
BP	GO:0002819	regulation of adaptive immune response	52/1558	198/18903	2.69E-14	4.04E-12	2.73E-12	IRF1/CD274/IL1B/TFRC/C4BPB/CLEC7A/ZC3H12A/JAK2/IL18R1/RIPK2/TAP2/CD55/NOD2/PRKCZ/SLC11A1/HAVCR2/CD40/CD80/LILRB4/LILRB1/IL1R1/CCR2/MR1/SAMSN1/IL12RB1/FZD5/P2RX7/SLAMF1/TNFSF13B/CLC/CD4/ARID5A/SMAD7/C4BPA/BATF/CD1C/TRPM4/HLX/ADA/IL33/TNFAIP3/ANXA1/TNF/JUNB/FCER2/CR2/IL1RL1/NLRP3/BCL6/RSAD2/IL7R/CEACAM1	52
BP	GO:0031349	positive regulation of defense response	68/1558	307/18903	3.05E-14	4.47E-12	3.02E-12	S100A8/FCN1/S100A9/GBP5/PARP9/ZBP1/IL1B/CASP1/C2CD4A/IDO1/CLEC7A/NLRC5/MNDA/TLR2/JAK2/ZNFX1/LILRA5/RIPK2/FFAR2/PLSCR1/LYN/PLA2G7/NOD2/TYROBP/WNT5A/PLA2G2A/SERPINE1/MMP12/CTSC/SPI1/CCL3/HCK/HAVCR2/NMI/CAMK2N1/IFI35/ABCC1/CEBPB/CCR2/EMILIN2/LPL/HYAL2/CREB3L3/OSMR/LRRK2/TLR4/LGALS2/GPR4/CYBA/CX3CL1/PTGS2/NLRC4/ITGA2/IFI16/NINJ1/C2CD4B/LDLR/CADM1/CCL24/EMILIN1/IL33/TNF/ADAM8/ACE/AIM2/IL1RL1/NLRP3/STA…	68
BP	GO:0022409	positive regulation of cell-cell adhesion	70/1558	322/18903	3.42E-14	4.88E-12	3.30E-12	CD274/PLAUR/XBP1/IL1B/TFRC/LILRB2/JAK2/PTAFR/CD86/PDCD1LG2/CEACAM6/RIPK2/DPP4/PDPN/CD55/LYN/NOD2/PRKCZ/RUNX1/WNT5A/MAP3K8/HAVCR2/ITGB2/CD80/GCNT2/LILRB4/IL2RA/LILRB1/SIRPB1/CCR2/EMILIN2/BTN2A2/CCL2/SOCS1/AIF1/CD276/IL12RB1/SLC7A1/LGALS9/PCK1/SLAMF1/TNFSF13B/SELP/CD4/MMRN1/IHH/CX3CL1/CHST2/SMAD7/ANK3/CD74/ST3GAL4/EBI3/HLX/ADA/CD44/ANXA1/TNF/THY1/ADAM8/IGFBP2/HHLA2/NR4A3/NLRP3/VNN1/CCL21/BCL6/TNFRS…	70
BP	GO:0022407	regulation of cell-cell adhesion	92/1558	490/18903	4.33E-14	6.04E-12	4.09E-12	IRF1/CD274/PLAUR/XBP1/IL1B/TFRC/IDO1/LILRB2/IL1RN/ZC3H12A/JAK2/PTAFR/CD86/PDCD1LG2/CEACAM6/RIPK2/DPP4/PDPN/CD55/LYN/NOD2/PRKCZ/RUNX1/WNT5A/MAP3K8/SPI1/HAVCR2/ITGB2/CD80/LAX1/GCNT2/CCL28/LILRB4/IL2RA/ERBB2/CEBPB/CD300A/LILRB1/SIRPB1/CCR2/EMILIN2/BTN2A2/CCL2/SOCS1/AIF1/CD276/CTLA4/IL12RB1/SLC7A1/LGALS9/PCK1/SLAMF1/TNFSF13B/SELP/RGCC/CD4/MMRN1/IHH/CX3CL1/CHST2/SMAD7/APOA1/RDX/FGL2/LRRC32/ASS1/ANK3/A…	92
BP	GO:0032611	interleukin-1 beta production	37/1558	111/18903	4.83E-14	6.42E-12	4.34E-12	GBP5/CASP1/CLEC7A/MNDA/ZC3H12A/CARD16/JAK2/LILRA5/RIPK2/HK1/PML/MEFV/NOD2/TYROBP/STAT3/WNT5A/CCL3/TMEM106A/LILRB4/LPL/SPHK1/F2R/TLR4/LGALS9/FZD5/ACP5/P2RX7/CX3CL1/NLRC4/APOA1/ERRFI1/IFI16/TNFAIP3/TNF/AIM2/NLRP3/EGR1	37
BP	GO:0032651	regulation of interleukin-1 beta production	37/1558	111/18903	4.83E-14	6.42E-12	4.34E-12	GBP5/CASP1/CLEC7A/MNDA/ZC3H12A/CARD16/JAK2/LILRA5/RIPK2/HK1/PML/MEFV/NOD2/TYROBP/STAT3/WNT5A/CCL3/TMEM106A/LILRB4/LPL/SPHK1/F2R/TLR4/LGALS9/FZD5/ACP5/P2RX7/CX3CL1/NLRC4/APOA1/ERRFI1/IFI16/TNFAIP3/TNF/AIM2/NLRP3/EGR1	37
BP	GO:0071216	cellular response to biotic stimulus	61/1558	261/18903	5.16E-14	6.71E-12	4.53E-12	CXCL1/CXCL3/NOS2/CXCL6/CXCL8/CXCL9/CXCL10/CXCL5/CD274/CXCL2/CXCL11/XBP1/IL1B/CASP1/SBNO2/CLEC7A/LILRB2/LITAF/TLR2/ZC3H12A/CARD16/JAK2/PTAFR/CD86/PDCD1LG2/SLC7A5/RIPK2/CD55/LYN/NOD2/ADAM9/WNT5A/SERPINE1/SPI1/CCL3/HCK/HAVCR2/HMGCS2/CD80/CEBPB/LILRB1/PDE4B/CCL2/TLR1/TLR4/FZD5/LY96/SCIMP/ARID5A/CX3CL1/TNIP3/ASS1/CD68/TNFAIP3/CCR5/TNF/CD14/NLRP3/STAP1/NR1H4/ZFP36	61
BP	GO:0002253	activation of immune response	79/1558	397/18903	1.20E-13	1.53E-11	1.03E-11	FCN1/GBP1/C2/CFB/FPR1/CFI/ZBP1/IL1B/BTN3A3/C4BPB/CLEC7A/FCER1G/C1R/MNDA/THEMIS2/ZC3H12A/C1QB/VAV2/BTN3A1/FGR/ZNFX1/RIPK2/FFAR2/PLSCR1/CD55/LYN/NOD2/TYROBP/LIMK1/C1S/SERPING1/NFAM1/CD38/LCP2/C1QA/HCK/C1QC/LAX1/LILRB4/C5AR1/IGLL5/CD300A/PDE4B/BTN2A2/CD276/TLR4/GCSAM/CTLA4/C3AR1/EZR/RGCC/MICB/CD59/FPR3/NLRC4/C4BPA/CMKLR1/BTN3A2/IFI16/ADA/VAV3/APPL2/THY1/HHLA2/CD8B/MASP1/NR4A3/CR2/AIM2/STAP1/BLK/FCRL…	79
BP	GO:0050670	regulation of lymphocyte proliferation	57/1558	239/18903	1.40E-13	1.74E-11	1.18E-11	FCGR3A/IRF1/CD274/IL1B/BID/TFRC/IDO1/LILRB2/MNDA/JAK2/MZB1/CD86/PDCD1LG2/RIPK2/CD55/LYN/TYROBP/CD38/LST1/HAVCR2/TNFRSF4/CD40/CD80/LILRB4/IL2RA/ERBB2/CEBPB/CD300A/LILRB1/CCR2/BTN2A2/AIF1/CD276/TLR4/CTLA4/IL12RB1/SLC7A1/LGALS9/PRLR/SLAMF1/TNFSF13B/CLC/IHH/LRRC32/CD74/EBI3/ADA/VAV3/ANXA1/IGFBP2/HHLA2/BLK/BCL6/FCRL3/TNFRSF13C/GPNMB/PLA2G2D	57
BP	GO:0002831	regulation of response to biotic stimulus	74/1558	361/18903	1.53E-13	1.86E-11	1.26E-11	FCN1/GBP5/IRF1/TRAFD1/CXCL6/STAT1/PARP9/ZBP1/CD274/IL1B/CLEC7A/DTX3L/NLRC5/MNDA/ZC3H12A/CARD16/SAMHD1/SLAMF8/FGR/ZNFX1/RIPK2/FFAR2/PLSCR1/CD55/LYN/NOD2/TYROBP/SERPING1/PARP14/WNT5A/GATA6/MMP12/PTPN1/SPI1/HCK/HAVCR2/BIRC3/NMI/OAS3/TRIM21/IFI35/LILRB1/EMILIN2/SOCS1/MR1/TLR4/PPARG/STAT2/IL12RB1/APOE/LGALS9/LY96/CYBA/SCIMP/APOBEC3G/MICB/SERPINB9/CX3CL1/NLRC4/FGL2/OASL/ISG15/IFI16/CADM1/EMILIN1/USP18/…	74
BP	GO:1903037	regulation of leukocyte cell-cell adhesion	76/1558	377/18903	1.77E-13	2.10E-11	1.42E-11	IRF1/CD274/XBP1/IL1B/TFRC/IDO1/LILRB2/ZC3H12A/JAK2/PTAFR/CD86/PDCD1LG2/RIPK2/DPP4/CD55/LYN/NOD2/PRKCZ/RUNX1/MAP3K8/HAVCR2/ITGB2/CD80/LAX1/CCL28/LILRB4/IL2RA/ERBB2/CEBPB/CD300A/LILRB1/SIRPB1/CCR2/BTN2A2/CCL2/SOCS1/AIF1/CD276/CTLA4/IL12RB1/SLC7A1/LGALS9/PCK1/SLAMF1/TNFSF13B/SELP/CD4/IHH/CHST2/SMAD7/FGL2/LRRC32/ASS1/CD74/ST3GAL4/EBI3/HLX/ADA/CD44/ANXA1/TNF/THY1/ADAM8/IGFBP2/HHLA2/NR4A3/NLRP3/VNN1/CC…	76
BP	GO:0032944	regulation of mononuclear cell proliferation	57/1558	243/18903	2.96E-13	3.45E-11	2.34E-11	FCGR3A/IRF1/CD274/IL1B/BID/TFRC/IDO1/LILRB2/MNDA/JAK2/MZB1/CD86/PDCD1LG2/RIPK2/CD55/LYN/TYROBP/CD38/LST1/HAVCR2/TNFRSF4/CD40/CD80/LILRB4/IL2RA/ERBB2/CEBPB/CD300A/LILRB1/CCR2/BTN2A2/AIF1/CD276/TLR4/CTLA4/IL12RB1/SLC7A1/LGALS9/PRLR/SLAMF1/TNFSF13B/CLC/IHH/LRRC32/CD74/EBI3/ADA/VAV3/ANXA1/IGFBP2/HHLA2/BLK/BCL6/FCRL3/TNFRSF13C/GPNMB/PLA2G2D	57
BP	GO:0071346	cellular response to interferon-gamma	37/1558	118/18903	4.13E-13	4.73E-11	3.19E-11	GBP1/GBP5/IRF1/NOS2/STAT1/PARP9/GBP4/CASP1/GBP2/NLRC5/TLR2/JAK2/PARP14/WNT5A/CCL11/CCL3/HCK/NMI/FLNB/ZYX/CCL4/CCL2/SOCS1/AIF1/TLR4/PPARG/IL12RB1/LGALS9/CX3CL1/ASS1/CCL24/TNF/CCL13/CCL23/CCL20/CCL21/CCL8	37
BP	GO:0030198	extracellular matrix organization	67/1558	318/18903	5.76E-13	6.45E-11	4.36E-11	VWA1/MMP3/MMP28/MATN2/DPP4/CTSK/PDPN/MMP1/COL5A3/RUNX1/CTSS/MMP14/MMP12/THSD4/SPINT1/ADAMTS2/MMP25/MMP24/ENG/ITGA8/COL18A1/SMPD3/COL4A1/SLC39A8/POMT1/ADAMTS4/SULF2/LUM/LAMA1/COL5A2/TGFBI/RGCC/NID1/IHH/B4GALT1/ADAMTS14/P4HA1/MMP19/LOXL2/FKBP10/MMP2/LAMC1/KAZALD1/COL4A2/MMP11/DDR2/SH3PXD2B/COL1A1/FSCN1/ADAMTSL4/COL1A2/EMILIN1/PXDN/AEBP1/TNF/COL15A1/NID2/ADAM8/CRISPLD2/MMP9/HPN/LCP1/OLFML2B/ADAMTS1/…	67
BP	GO:0072507	divalent inorganic cation homeostasis	72/1558	356/18903	6.54E-13	7.19E-11	4.86E-11	S100A8/S100A9/CXCL9/CXCL10/CXCL11/GRINA/TGM2/CYP27B1/TMEM165/ADM/PML/SNX10/SLC39A5/LYN/SLC30A4/SLC35G1/WNT5A/SLC11A1/CCL11/TCIRG1/BAK1/CCL3/CCR1/EDN3/CD40/EDN2/ALPL/CCR2/SLC39A4/KDR/F2R/EDNRA/ANKH/CDH5/SLC39A8/APOE/MT1F/FAM20A/CYBA/P2RX7/CIB2/CEMIP/SLC1A1/SLC25A23/CX3CL1/MT1E/SRI/HERPUD1/ATP2B1/MT1G/MT1M/JSRP1/ANK3/S100A14/P2RY6/MT1H/P2RY1/MT1X/STC1/NT5E/WNK4/CCR5/ABCC6/THY1/SLC30A10/SCGN/CCL13/C…	72
BP	GO:0043062	extracellular structure organization	67/1558	319/18903	6.72E-13	7.24E-11	4.90E-11	VWA1/MMP3/MMP28/MATN2/DPP4/CTSK/PDPN/MMP1/COL5A3/RUNX1/CTSS/MMP14/MMP12/THSD4/SPINT1/ADAMTS2/MMP25/MMP24/ENG/ITGA8/COL18A1/SMPD3/COL4A1/SLC39A8/POMT1/ADAMTS4/SULF2/LUM/LAMA1/COL5A2/TGFBI/RGCC/NID1/IHH/B4GALT1/ADAMTS14/P4HA1/MMP19/LOXL2/FKBP10/MMP2/LAMC1/KAZALD1/COL4A2/MMP11/DDR2/SH3PXD2B/COL1A1/FSCN1/ADAMTSL4/COL1A2/EMILIN1/PXDN/AEBP1/TNF/COL15A1/NID2/ADAM8/CRISPLD2/MMP9/HPN/LCP1/OLFML2B/ADAMTS1/…	67
BP	GO:0042116	macrophage activation	35/1558	109/18903	8.12E-13	8.59E-11	5.81E-11	FCGR3A/SBNO2/TLR2/ZC3H12A/JAK2/DYSF/TYROBP/WNT5A/SLC11A1/CTSC/CCL3/C1QA/HAVCR2/TMEM106A/ITGB2/NMI/EDN2/C5AR1/IFI35/SPHK1/AIF1/TLR1/LRRK2/TLR4/CD93/GPR137B/CX3CL1/CD74/LDLR/IL33/WNK4/TNF/IL1RL1/STAP1/CST7	35
BP	GO:0045229	external encapsulating structure organization	67/1558	321/18903	9.12E-13	9.47E-11	6.40E-11	VWA1/MMP3/MMP28/MATN2/DPP4/CTSK/PDPN/MMP1/COL5A3/RUNX1/CTSS/MMP14/MMP12/THSD4/SPINT1/ADAMTS2/MMP25/MMP24/ENG/ITGA8/COL18A1/SMPD3/COL4A1/SLC39A8/POMT1/ADAMTS4/SULF2/LUM/LAMA1/COL5A2/TGFBI/RGCC/NID1/IHH/B4GALT1/ADAMTS14/P4HA1/MMP19/LOXL2/FKBP10/MMP2/LAMC1/KAZALD1/COL4A2/MMP11/DDR2/SH3PXD2B/COL1A1/FSCN1/ADAMTSL4/COL1A2/EMILIN1/PXDN/AEBP1/TNF/COL15A1/NID2/ADAM8/CRISPLD2/MMP9/HPN/LCP1/OLFML2B/ADAMTS1/…	67
BP	GO:0016042	lipid catabolic process	69/1558	336/18903	9.35E-13	9.55E-11	6.46E-11	IL1B/CYP4F12/CYP27B1/ACOX2/PHYH/HCAR2/ACAA1/AKR1B10/PLA2G7/CYP3A4/LIPG/PLA1A/BDH2/SLC27A2/PLA2G2A/PPT1/PLA2G12B/PCK2/CYP4F2/PLB1/LPL/SPHK1/ETFDH/ABCD3/SMPD3/PLCH2/ALDH1L2/ECHDC2/FABP1/ACOX1/APOE/NEU4/BCO2/HSD17B11/PCK1/FAAH/GM2A/GBA3/SPP1/SLC27A4/CYP27A1/SCARF1/APOC1/NAAA/GDPD1/APOA1/AADAC/SRD5A3/PNLIPRP2/ACADS/ABHD6/CRAT/LDLR/SORL1/ACAT2/CYP4F3/DECR2/APOB/TNF/PNPLA7/APOC3/AOAH/APOA4/SULT2A1/DPEP…	69
BP	GO:0032731	positive regulation of interleukin-1 beta production	26/1558	63/18903	9.56E-13	9.59E-11	6.48E-11	GBP5/CASP1/CLEC7A/MNDA/JAK2/LILRA5/RIPK2/HK1/MEFV/NOD2/TYROBP/STAT3/WNT5A/CCL3/TMEM106A/LPL/TLR4/LGALS9/FZD5/P2RX7/NLRC4/IFI16/TNF/AIM2/NLRP3/EGR1	26
BP	GO:0071466	cellular response to xenobiotic stimulus	47/1558	183/18903	1.13E-12	1.11E-10	7.52E-11	NOS2/ABCB1/IL1B/TFRC/ACSL1/CYP4F12/DDC/CYP2S1/GSTA1/CYP2J2/CES2/VAV2/FMO5/ACAA1/CMBL/CYP3A4/RORC/RNF149/BPHL/CYP3A5/NAT2/ABCC1/CYP4F2/PDE4B/PON3/SULT1A2/CYP2B6/GSTA2/FMO4/NR1I2/CBR3/ABCC2/AADAC/CYP2C18/HNF4A/FBP1/SULT1A1/AOX1/WNK4/BCHE/AIM2/CBR1/SMOX/FMO1/SULT2A1/GSTM3/DPEP1	47
BP	GO:0050777	negative regulation of immune response	48/1558	190/18903	1.25E-12	1.21E-10	8.20E-11	TRAFD1/C4BPB/NLRC5/ZC3H12A/SAMHD1/SLAMF8/FGR/CD55/LYN/NOD2/SERPING1/PARP14/MMP12/SPI1/HCK/HAVCR2/NMI/OAS3/LILRB4/TRIM21/CD300A/LILRB1/CCR2/RHBDF2/PPARG/STAT2/SAMSN1/CTLA4/LGALS9/SLAMF1/CD59/SERPINB9/SMAD7/C4BPA/FGL2/ISG15/IFI16/USP18/HLX/IL33/TNFAIP3/ANXA1/CR2/IL1RL1/BCL6/IL7R/CEACAM1/ENPP3	48
BP	GO:1903039	positive regulation of leukocyte cell-cell adhesion	60/1558	275/18903	1.99E-12	1.89E-10	1.28E-10	CD274/XBP1/IL1B/TFRC/LILRB2/JAK2/PTAFR/CD86/PDCD1LG2/RIPK2/DPP4/CD55/LYN/NOD2/PRKCZ/RUNX1/MAP3K8/HAVCR2/ITGB2/CD80/LILRB4/IL2RA/LILRB1/SIRPB1/CCR2/BTN2A2/CCL2/SOCS1/AIF1/CD276/IL12RB1/SLC7A1/LGALS9/PCK1/SLAMF1/TNFSF13B/SELP/CD4/IHH/CHST2/CD74/ST3GAL4/EBI3/HLX/ADA/CD44/ANXA1/TNF/THY1/ADAM8/IGFBP2/HHLA2/NR4A3/NLRP3/VNN1/CCL21/BCL6/TNFRSF13C/EGR3/IL7R	60
BP	GO:0002699	positive regulation of immune effector process	58/1558	261/18903	2.08E-12	1.95E-10	1.32E-10	FCN1/NOS2/XBP1/IL1B/TFRC/CLEC7A/PTAFR/MZB1/IL18R1/CD86/FGR/SLC7A5/RIPK2/HK1/MAPKAPK2/TAP2/FFAR2/CD55/LYN/NOD2/TYROBP/PRKCZ/WNT5A/SPI1/DNAJB9/ITGB2/TNFRSF4/CD40/CD80/CD300A/LILRB1/IL1R1/CCR2/MR1/TLR4/IL12RB1/LGALS9/FZD5/P2RX7/PCK1/SCIMP/SLAMF1/ARID5A/CD1C/CD74/CADM1/HLX/IL33/APPL2/ANXA1/TNF/FCER2/NR4A3/NLRP3/STAP1/BLK/RSAD2/ENPP3	58
BP	GO:0006805	xenobiotic metabolic process	36/1558	118/18903	2.13E-12	1.97E-10	1.33E-10	ABCB1/ACSL1/CYP4F12/CYP2S1/GSTA1/CYP2J2/CES2/FMO5/ACAA1/CMBL/CYP3A4/RORC/BPHL/CYP3A5/NAT2/ABCC1/CYP4F2/PON3/SULT1A2/CYP2B6/GSTA2/FMO4/NR1I2/CBR3/ABCC2/AADAC/CYP2C18/HNF4A/SULT1A1/AOX1/BCHE/CBR1/SMOX/FMO1/SULT2A1/GSTM3	36
BP	GO:0032943	mononuclear cell proliferation	65/1558	312/18903	2.18E-12	1.98E-10	1.34E-10	FCGR3A/IRF1/CD274/IL1B/BID/TFRC/IDO1/LILRB2/MNDA/JAK2/MZB1/CD86/BTN3A1/PDCD1LG2/RIPK2/CD55/LYN/TYROBP/CD38/PSMB10/SLC11A1/LST1/HAVCR2/TNFRSF4/CD40/CD80/LILRB4/IL2RA/ERBB2/CEBPB/CD300A/LILRB1/CCR2/BTN2A2/AIF1/CD276/TLR4/CTLA4/IL12RB1/SLC7A1/LGALS9/PRLR/P2RX7/SLAMF1/TNFSF13B/CLC/IHH/LRRC32/CD74/EBI3/ADA/VAV3/ANXA1/IGFBP2/HHLA2/ACE/CR2/BLK/BCL6/FCRL3/TNFRSF13C/GPNMB/IL7R/MS4A1/PLA2G2D	65
BP	GO:0046651	lymphocyte proliferation	64/1558	305/18903	2.31E-12	2.06E-10	1.39E-10	FCGR3A/IRF1/CD274/IL1B/BID/TFRC/IDO1/LILRB2/MNDA/JAK2/MZB1/CD86/BTN3A1/PDCD1LG2/RIPK2/CD55/LYN/TYROBP/CD38/PSMB10/SLC11A1/LST1/HAVCR2/TNFRSF4/CD40/CD80/LILRB4/IL2RA/ERBB2/CEBPB/CD300A/LILRB1/CCR2/BTN2A2/AIF1/CD276/TLR4/CTLA4/IL12RB1/SLC7A1/LGALS9/PRLR/P2RX7/SLAMF1/TNFSF13B/CLC/IHH/LRRC32/CD74/EBI3/ADA/VAV3/ANXA1/IGFBP2/HHLA2/CR2/BLK/BCL6/FCRL3/TNFRSF13C/GPNMB/IL7R/MS4A1/PLA2G2D	64
BP	GO:0050866	negative regulation of cell activation	52/1558	221/18903	2.87E-12	2.52E-10	1.71E-10	IRF1/CD274/IDO1/LILRB2/MNDA/ZC3H12A/CD86/PDCD1LG2/FGR/LYN/TYROBP/RUNX1/SPI1/LST1/HAVCR2/CD80/LAX1/LILRB4/IL2RA/ERBB2/CEBPB/CD300A/LILRB1/CCR2/BTN2A2/SOCS1/SAMSN1/CTLA4/APOE/LGALS9/IHH/CX3CL1/SMAD7/FGL2/PDGFB/LRRC32/ABAT/CD74/LDLR/CD300LF/THBD/EMILIN1/HLX/TNFAIP3/ANXA1/BLK/BCL6/CST7/GPNMB/CEACAM1/ENPP3/PLA2G2D	52
BP	GO:0002366	leukocyte activation involved in immune response	62/1558	293/18903	3.48E-12	3.02E-10	2.04E-10	FCGR3A/CLEC4E/XBP1/ICAM1/TFRC/SBNO2/FCER1G/ZC3H12A/PTAFR/IL18R1/DYSF/CD86/DNASE1/FGR/RIPK2/LYN/TYROBP/STAT3/PRKCZ/RORC/SLC11A1/SPI1/CCL3/HAVCR2/ITGB2/NMI/CD40/CD80/IFI35/CD300A/LILRB1/CCR2/TLR4/TMEM98/IL12RB1/LGALS9/PCK1/SLAMF1/NBN/SMAD7/IRF4/FGL2/BATF/CD1C/CD74/CDH17/ST3GAL1/HLX/ADA/IL33/ANXA1/JUNB/NR4A3/CHGA/PTGDS/LCP1/NLRP3/ANXA3/BLK/BCL6/CEACAM1/ENPP3	62
BP	GO:0016485	protein processing	56/1558	250/18903	3.55E-12	3.03E-10	2.05E-10	BACE2/PLAUR/CASP1/SRGN/CHAC1/C1R/CARD16/RPS6KA2/RIPK2/DPP4/PLA2G7/PCSK9/PLAU/RUNX1/CTSS/MMP14/PRSS3/SERPINE1/BAK1/SPCS3/ADAMTS2/CTSL/ASPH/CPZ/LDLRAD3/HM13/KLKB1/PCSK5/LRRK2/TMEM98/LGMN/CPXM1/P2RX7/MEP1A/IHH/NLRC4/F3/DHCR24/MMEL1/IFI16/ENPEP/THBD/PCSK1/SPON1/KLK1/MAFB/CPA3/BCHE/ADAM8/ACE/CTSE/GGT1/HPN/GAS1/CST7/MME	56
BP	GO:0007162	negative regulation of cell adhesion	64/1558	308/18903	3.64E-12	3.06E-10	2.07E-10	GBP1/IRF1/CD274/IDO1/DACT2/MUC1/LILRB2/IL1RN/ZC3H12A/RND1/JAK2/CD86/PDCD1LG2/PLXNA2/FZD7/RUNX1/MMP14/CORO1C/SERPINE1/MMP12/SPI1/HAVCR2/CD80/LAX1/GCNT2/SEMA5A/CCL28/LILRB4/IL2RA/ERBB2/CEBPB/CD300A/LILRB1/ERBB3/BTN2A2/SOCS1/CTLA4/LGALS9/ACVRL1/TGFBI/RGCC/PLXNC1/IHH/CX3CL1/ANGPT2/SMAD7/APOA1/RDX/FGL2/MMP2/ADAMDEC1/PLXND1/LRRC32/ASS1/ABAT/CD74/COL1A1/HLX/ANXA1/CCL21/BCL6/GPNMB/CEACAM1/PLA2G2D	64
BP	GO:0002443	leukocyte mediated immunity	84/1558	463/18903	3.82E-12	3.17E-10	2.14E-10	FCGR3A/NOS2/CXCL6/C2/CFI/SLAMF7/IL1B/ICAM1/TFRC/BTN3A3/C4BPB/CLEC7A/FCER1G/C1R/C1QB/PTAFR/IL18R1/DNASE1/FGR/TAP2/CD55/LYN/BST2/NOD2/TYROBP/C1S/SERPING1/PRKCZ/TCIRG1/CTSC/SPI1/CCL3/C1QA/HAVCR2/ITGB2/C1QC/CD40/GZMB/LILRB4/RNF19B/IGLL5/CD300A/LILRB1/IL1R1/CCR2/CSF2RB/MR1/TLR4/IL12RB1/LGALS9/FZD5/P2RX7/SCIMP/SLAMF1/CLC/ARID5A/SERPINB9/NBN/SMAD7/C4BPA/BTN3A2/BATF/CD1C/CD74/CADM1/TRPM4/TNF/KLRB1/ACE/FC…	84
BP	GO:1903131	mononuclear cell differentiation	85/1558	473/18903	4.81E-12	3.92E-10	2.65E-10	PIK3R3/IRF1/IL15RA/BATF2/CLEC4E/XBP1/IL1B/FCER1G/LILRB2/ZC3H12A/IL18R1/CD86/SLAMF8/RIPK2/CTSK/UBD/LYN/FZD7/STAT3/NFAM1/PRKCZ/RORC/RUNX1/MMP14/TCIRG1/BAK1/SPI1/DNAJB9/CTSL/CD80/LILRB4/IL2RA/ERBB2/CEBPB/PRDM1/LILRB1/CCR2/BTN2A2/SOCS1/MR1/PPARG/TMEM98/CTLA4/IL12RB1/LGALS9/FZD5/PCK1/SLAMF1/TNFSF13B/CSF1R/CD4/NHEJ1/IHH/SMAD7/IRF4/FGL2/PREX1/MT1G/IFI16/BATF/CD74/FASN/CDH17/ST3GAL1/HLX/ADA/MAFB/ANXA1/BA…	85
BP	GO:0002263	cell activation involved in immune response	62/1558	297/18903	6.44E-12	5.18E-10	3.50E-10	FCGR3A/CLEC4E/XBP1/ICAM1/TFRC/SBNO2/FCER1G/ZC3H12A/PTAFR/IL18R1/DYSF/CD86/DNASE1/FGR/RIPK2/LYN/TYROBP/STAT3/PRKCZ/RORC/SLC11A1/SPI1/CCL3/HAVCR2/ITGB2/NMI/CD40/CD80/IFI35/CD300A/LILRB1/CCR2/TLR4/TMEM98/IL12RB1/LGALS9/PCK1/SLAMF1/NBN/SMAD7/IRF4/FGL2/BATF/CD1C/CD74/CDH17/ST3GAL1/HLX/ADA/IL33/ANXA1/JUNB/NR4A3/CHGA/PTGDS/LCP1/NLRP3/ANXA3/BLK/BCL6/CEACAM1/ENPP3	62
BP	GO:0002703	regulation of leukocyte mediated immunity	54/1558	241/18903	8.52E-12	6.77E-10	4.57E-10	NOS2/CXCL6/IL1B/ICAM1/TFRC/C4BPB/CLEC7A/PTAFR/IL18R1/DNASE1/FGR/TAP2/CD55/LYN/BST2/NOD2/TYROBP/PRKCZ/SPI1/HAVCR2/ITGB2/CD40/LILRB4/CD300A/LILRB1/IL1R1/CCR2/MR1/TLR4/IL12RB1/LGALS9/FZD5/P2RX7/SCIMP/SLAMF1/CLC/ARID5A/SERPINB9/SMAD7/C4BPA/CD1C/CADM1/TRPM4/TNF/KLRB1/FCER2/CR2/NLRP3/STAP1/BLK/BCL6/RSAD2/IL7R/CEACAM1	54
BP	GO:0002221	pattern recognition receptor signaling pathway	46/1558	187/18903	1.00E-11	7.83E-10	5.29E-10	FCN1/IRF1/CLEC4E/CASP1/TLR2/RIPK2/MAPKAPK2/FFAR2/MEFV/LYN/NOD2/WDFY1/CTSS/HAVCR2/BIRC3/NMI/CD40/OAS3/IFI35/CD300A/TIFA/TLR1/TLR4/LY96/CYBA/SCIMP/TNIP3/NLRC4/IRF4/SLC15A3/PIK3AP1/OASL/LRRC19/NINJ1/S100A14/CD300LF/TNFAIP3/APPL2/TNF/CD14/AIM2/NLRP3/LILRA4/FCRL3/NR1H4/RSAD2	46
BP	GO:0050863	regulation of T cell activation	72/1558	376/18903	1.01E-11	7.83E-10	5.29E-10	IRF1/CD274/XBP1/IL1B/BID/TFRC/IDO1/LILRB2/ZC3H12A/JAK2/CD86/PDCD1LG2/RIPK2/DPP4/CD55/LYN/NOD2/PRKCZ/RUNX1/MAP3K8/HAVCR2/CD80/LAX1/LILRB4/IL2RA/ERBB2/CEBPB/CD300A/PRDM1/LILRB1/SIRPB1/CCR2/BTN2A2/CCL2/SOCS1/AIF1/CD276/CTLA4/IL12RB1/SLC7A1/LGALS9/PCK1/SLAMF1/TNFSF13B/CLC/CD4/IHH/SMAD7/IRF4/FGL2/LRRC32/BATF/CD74/EBI3/HLX/ADA/ANXA1/THY1/JUNB/ADAM8/IGFBP2/HHLA2/NLRP3/VNN1/CCL21/BCL6/TNFRSF13C/EGR3/GPNM…	72
BP	GO:0002718	regulation of cytokine production involved in immune response	35/1558	118/18903	1.06E-11	8.08E-10	5.46E-10	IL1B/CLEC7A/LITAF/IL18R1/SLC7A5/RIPK2/HK1/MAPKAPK2/FFAR2/CD55/BST2/NOD2/PRKCZ/WNT5A/LILRB4/LILRB1/IL1R1/CCR2/TLR4/FZD5/ACP5/P2RX7/SCIMP/SLAMF1/CLC/ARID5A/SMAD7/APOA1/CD74/TRPM4/TNF/NR4A3/NLRP3/BCL6/RSAD2	35
BP	GO:0032732	positive regulation of interleukin-1 production	27/1558	74/18903	1.13E-11	8.50E-10	5.74E-10	GBP5/CASP1/CLEC7A/MNDA/JAK2/LILRA5/RIPK2/HK1/MEFV/NOD2/TYROBP/STAT3/WNT5A/CCL3/HAVCR2/TMEM106A/LPL/TLR4/LGALS9/FZD5/P2RX7/NLRC4/IFI16/TNF/AIM2/NLRP3/EGR1	27
BP	GO:0009636	response to toxic substance	55/1558	250/18903	1.18E-11	8.68E-10	5.87E-10	DUOX2/S100A9/SOD2/ABCB1/DDC/GSTA1/TLR2/SLC22A5/ABCG2/SLC7A11/AKR1B10/LYN/GPX8/SLC30A4/TRPM6/GATA6/BAK1/CCL3/BPHL/SLC22A18/GCH1/PTGES/GPX4/GUCY2C/EPHX2/CCL4/MPST/APOM/PON3/PDZK1/SLC23A1/FABP1/APOE/MT1F/PDZD3/PDGFRB/MGST3/SLC6A4/PTGS2/MT1E/MT1G/MT1M/ASS1/GPX2/MT1H/MT1X/PXDN/TNF/SLC30A10/AKR7A3/APOA4/GSTM3/MT1HL1/HBB/MT2A	55
BP	GO:0044282	small molecule catabolic process	73/1558	385/18903	1.18E-11	8.68E-10	5.87E-10	NOS2/HK2/HK3/IDO1/CYP4F12/CYP27B1/ACOX2/PHYH/PRODH/ACAA1/HK1/AKR1B10/INPP5J/CYP3A4/KYNU/ALDH5A1/ASPA/BDH2/SLC27A2/GLUL/ASRGL1/SORD/PCK2/CYP4F2/MPST/PON3/ETFDH/SULT1A2/ABCD3/PDXP/ALDH1L2/DPYD/XYLB/ECHDC2/FABP1/ACOX1/APOE/TDO2/OAT/NPL/PCK1/GPT2/FAAH/CBS/GDA/APOBEC3G/SLC27A4/ACOT4/CYP27A1/SCARF1/HYKK/SRD5A3/CRYM/HAAO/FAH/ACADS/UPP1/CRAT/HDC/ABAT/SULT1A1/ACAT2/TST/CYP4F3/DECR2/QPRT/DDAH2/ADA/SULT2A1/…	73
BP	GO:0009615	response to virus	76/1558	409/18903	1.25E-11	9.03E-10	6.10E-10	DUOX2/GBP1/IRF1/IFITM1/STAT1/CXCL9/CXCL10/IFITM3/PARP9/ZBP1/IL1B/CASP1/DTX3L/NLRC5/TLR2/ZC3H12A/DMBT1/JAK2/SAMHD1/FGR/ZNFX1/PML/PLSCR1/BST2/IRF9/HIF1A/IFIT3/IFITM2/MLKL/CCL11/MMP12/BIRC3/ITGAX/NMI/CD40/IFI27/OAS3/OAS2/TRIM21/TRIM22/LILRB1/KCNJ8/CCL4/HYAL2/IFIT5/RTP4/STAT2/IL12RB1/LGALS9/ISG20/CD207/APOBEC3G/MICB/IFI44/IFNAR2/PMAIP1/SLFN11/FGL2/IFI6/IFIT2/OASL/IFI44L/ISG15/IFI16/APOB/IL33/TNFAIP3/…	76
BP	GO:0032609	interferon-gamma production	35/1558	119/18903	1.38E-11	9.65E-10	6.52E-10	CD274/IL1B/CLEC7A/ZC3H12A/JAK2/IL18R1/BTN3A1/PDCD1LG2/SLC7A5/RIPK2/NOD2/WNT5A/SLC11A1/HAVCR2/LILRB4/LILRB1/IL1R1/CCR2/IL12RB2/PDE4B/CD276/TLR4/IL12RB1/LGALS9/FZD5/SLAMF1/ARID5A/BTN3A2/ISG15/EBI3/IL33/TNF/CD14/IL1RL1/NR1H4	35
BP	GO:0032649	regulation of interferon-gamma production	35/1558	119/18903	1.38E-11	9.65E-10	6.52E-10	CD274/IL1B/CLEC7A/ZC3H12A/JAK2/IL18R1/BTN3A1/PDCD1LG2/SLC7A5/RIPK2/NOD2/WNT5A/SLC11A1/HAVCR2/LILRB4/LILRB1/IL1R1/CCR2/IL12RB2/PDE4B/CD276/TLR4/IL12RB1/LGALS9/FZD5/SLAMF1/ARID5A/BTN3A2/ISG15/EBI3/IL33/TNF/CD14/IL1RL1/NR1H4	35
BP	GO:0070664	negative regulation of leukocyte proliferation	31/1558	96/18903	1.38E-11	9.65E-10	6.52E-10	CD274/IDO1/LILRB2/MNDA/CD86/PDCD1LG2/LYN/TYROBP/LST1/HAVCR2/CD80/LILRB4/IL2RA/ERBB2/CEBPB/CD300A/LILRB1/BTN2A2/CTLA4/LGALS9/IHH/LRRC32/IL33/TNFAIP3/BLK/BCL6/GPNMB/ENPP3/GREM1/CCL8/PLA2G2D	31
BP	GO:0002367	cytokine production involved in immune response	35/1558	120/18903	1.80E-11	1.24E-09	8.38E-10	IL1B/CLEC7A/LITAF/IL18R1/SLC7A5/RIPK2/HK1/MAPKAPK2/FFAR2/CD55/BST2/NOD2/PRKCZ/WNT5A/LILRB4/LILRB1/IL1R1/CCR2/TLR4/FZD5/ACP5/P2RX7/SCIMP/SLAMF1/CLC/ARID5A/SMAD7/APOA1/CD74/TRPM4/TNF/NR4A3/NLRP3/BCL6/RSAD2	35
BP	GO:0140546	defense response to symbiont	62/1558	305/18903	2.11E-11	1.44E-09	9.71E-10	GBP1/IRF1/IFITM1/STAT1/CXCL9/CXCL10/IFITM3/PARP9/ZBP1/IL1B/CASP1/DTX3L/NLRC5/TLR2/ZC3H12A/DMBT1/SAMHD1/ZNFX1/PML/PLSCR1/BST2/IRF9/IFIT3/IFITM2/MLKL/MMP12/BIRC3/ITGAX/CD40/IFI27/OAS3/OAS2/TRIM21/TRIM22/LILRB1/KCNJ8/HYAL2/IFIT5/RTP4/STAT2/IL12RB1/ISG20/CD207/APOBEC3G/MICB/IFNAR2/PMAIP1/SLFN11/FGL2/IFI6/IFIT2/OASL/IFI44L/ISG15/IFI16/IL33/TNFAIP3/MX2/AIM2/DDIT4/ZG16/RSAD2	62
BP	GO:0002695	negative regulation of leukocyte activation	47/1558	198/18903	2.30E-11	1.54E-09	1.04E-09	IRF1/CD274/IDO1/LILRB2/MNDA/ZC3H12A/CD86/PDCD1LG2/FGR/LYN/TYROBP/RUNX1/SPI1/LST1/HAVCR2/CD80/LAX1/LILRB4/IL2RA/ERBB2/CEBPB/CD300A/LILRB1/CCR2/BTN2A2/SOCS1/SAMSN1/CTLA4/LGALS9/IHH/CX3CL1/SMAD7/FGL2/LRRC32/CD74/LDLR/CD300LF/HLX/TNFAIP3/ANXA1/BLK/BCL6/CST7/GPNMB/CEACAM1/ENPP3/PLA2G2D	47
BP	GO:0032729	positive regulation of interferon-gamma production	27/1558	77/18903	3.30E-11	2.20E-09	1.48E-09	IL1B/CLEC7A/JAK2/IL18R1/BTN3A1/SLC7A5/RIPK2/WNT5A/SLC11A1/HAVCR2/LILRB1/IL1R1/CCR2/IL12RB2/PDE4B/CD276/TLR4/IL12RB1/LGALS9/FZD5/SLAMF1/ARID5A/BTN3A2/ISG15/EBI3/TNF/CD14	27
BP	GO:0050867	positive regulation of cell activation	82/1558	467/18903	3.89E-11	2.55E-09	1.73E-09	FCGR3A/IL15RA/CD274/XBP1/IL1B/TFRC/CLEC7A/LILRB2/JAK2/PTAFR/CD86/PDCD1LG2/FGR/LILRA5/RIPK2/DPP4/PLEK/CD55/LYN/NOD2/TYROBP/PRKCZ/CD38/RUNX1/WNT5A/MMP14/MAP3K8/CTSC/CCL3/HAVCR2/ITGB2/TNFRSF4/CD40/CD80/LILRB4/IL2RA/IGLL5/LILRB1/SIRPB1/CCR2/BTN2A2/CCL2/SOCS1/AIF1/CD276/LRRK2/TLR4/IL12RB1/SLC7A1/LGALS9/PRLR/PDGFRB/PCK1/SLAMF1/TNFSF13B/SELP/CD4/IHH/CD74/DDR2/EBI3/HLX/ADA/VAV3/IL33/ANXA1/TNF/THY1/ADAM8/…	82
BP	GO:0002687	positive regulation of leukocyte migration	39/1558	148/18903	4.02E-11	2.61E-09	1.77E-09	CXCL8/CXCL10/ICAM1/PTAFR/PLA2G7/WNT5A/MMP14/SERPINE1/SPI1/CCL3/CCR1/EDN3/EDN2/C5AR1/TNFRSF18/IL1R1/CCR2/CCL4/PTN/AIF1/LGMN/LGALS9/C3AR1/SLAMF1/SELP/CSF1R/CX3CL1/CMKLR1/ITGA2/S100A14/CD74/CCL24/TNF/THY1/ADAM8/PGF/CCL20/CCL21/CCL8	39
BP	GO:0046394	carboxylic acid biosynthetic process	64/1558	326/18903	4.81E-11	3.09E-09	2.09E-09	XBP1/IL1B/CASP1/IDO1/PYCR1/FADS1/ALDH18A1/CYP3A4/CTH/KYNU/LIPG/PSAT1/ALDH1A2/SLC27A2/GLUL/MLXIPL/SLC1A3/EDN2/PTGES/GPX4/CYP7B1/NAGS/LPL/GATM/TBXAS1/ABCD3/DPYD/OAT/MGST3/CBS/PTGS2/ACOT4/NLRC4/CYP27A1/APOC1/APOA1/FADS2/ASS1/HAAO/ABAT/CD74/SCD/STARD4/BCAT1/FASN/DECR2/QKI/ANXA1/GGT5/APOC3/ELOVL6/ELOVL5/INSIG1/CBR1/HPGDS/GGT1/PTGDS/APOA4/DHRS9/NR1H4/CRABP2/CEACAM1/PDK4/THNSL2	64
BP	GO:0051607	defense response to virus	61/1558	304/18903	5.38E-11	3.40E-09	2.30E-09	GBP1/IRF1/IFITM1/STAT1/CXCL9/CXCL10/IFITM3/PARP9/ZBP1/IL1B/CASP1/DTX3L/NLRC5/TLR2/ZC3H12A/DMBT1/SAMHD1/ZNFX1/PML/PLSCR1/BST2/IRF9/IFIT3/IFITM2/MLKL/MMP12/BIRC3/ITGAX/CD40/IFI27/OAS3/OAS2/TRIM21/TRIM22/LILRB1/KCNJ8/HYAL2/IFIT5/RTP4/STAT2/IL12RB1/ISG20/CD207/APOBEC3G/MICB/IFNAR2/PMAIP1/SLFN11/FGL2/IFI6/IFIT2/OASL/IFI44L/ISG15/IFI16/IL33/TNFAIP3/MX2/AIM2/DDIT4/RSAD2	61
BP	GO:0071706	tumor necrosis factor superfamily cytokine production	45/1558	189/18903	5.47E-11	3.40E-09	2.30E-09	FCGR3A/CD274/CLEC7A/TLR2/ZC3H12A/JAK2/PTAFR/CD86/LILRA5/RIPK2/MAPKAPK2/NOD2/TYROBP/STAT3/WNT5A/CCL3/HAVCR2/TMEM106A/OAS3/LILRB4/OAS2/LILRB1/CCR2/LPL/TLR1/LRRK2/CLEC4A/TLR4/LGALS9/FZD5/LY96/ACP5/CYBA/SLAMF1/ARID5A/CX3CL1/ERRFI1/IL33/TNFAIP3/CD14/ADAM8/LILRA4/NR1H4/GPNMB/ZFP36	45
BP	GO:1903555	regulation of tumor necrosis factor superfamily cytokine production	45/1558	189/18903	5.47E-11	3.40E-09	2.30E-09	FCGR3A/CD274/CLEC7A/TLR2/ZC3H12A/JAK2/PTAFR/CD86/LILRA5/RIPK2/MAPKAPK2/NOD2/TYROBP/STAT3/WNT5A/CCL3/HAVCR2/TMEM106A/OAS3/LILRB4/OAS2/LILRB1/CCR2/LPL/TLR1/LRRK2/CLEC4A/TLR4/LGALS9/FZD5/LY96/ACP5/CYBA/SLAMF1/ARID5A/CX3CL1/ERRFI1/IL33/TNFAIP3/CD14/ADAM8/LILRA4/NR1H4/GPNMB/ZFP36	45
BP	GO:0016053	organic acid biosynthetic process	64/1558	328/18903	6.31E-11	3.88E-09	2.62E-09	XBP1/IL1B/CASP1/IDO1/PYCR1/FADS1/ALDH18A1/CYP3A4/CTH/KYNU/LIPG/PSAT1/ALDH1A2/SLC27A2/GLUL/MLXIPL/SLC1A3/EDN2/PTGES/GPX4/CYP7B1/NAGS/LPL/GATM/TBXAS1/ABCD3/DPYD/OAT/MGST3/CBS/PTGS2/ACOT4/NLRC4/CYP27A1/APOC1/APOA1/FADS2/ASS1/HAAO/ABAT/CD74/SCD/STARD4/BCAT1/FASN/DECR2/QKI/ANXA1/GGT5/APOC3/ELOVL6/ELOVL5/INSIG1/CBR1/HPGDS/GGT1/PTGDS/APOA4/DHRS9/NR1H4/CRABP2/CEACAM1/PDK4/THNSL2	64
BP	GO:0016054	organic acid catabolic process	53/1558	247/18903	7.48E-11	4.55E-09	3.07E-09	NOS2/IDO1/CYP4F12/ACOX2/PHYH/PRODH/ACAA1/KYNU/ALDH5A1/ASPA/BDH2/SLC27A2/GLUL/ASRGL1/SORD/PCK2/CYP4F2/MPST/PON3/ETFDH/ABCD3/ALDH1L2/XYLB/ECHDC2/FABP1/ACOX1/TDO2/OAT/NPL/PCK1/GPT2/FAAH/CBS/SLC27A4/ACOT4/HYKK/CRYM/HAAO/FAH/ACADS/CRAT/HDC/ABAT/ACAT2/TST/CYP4F3/DECR2/QPRT/DDAH2/SULT2A1/DPEP1/ALDH1L1/THNSL2	53
BP	GO:0006690	icosanoid metabolic process	35/1558	126/18903	8.16E-11	4.91E-09	3.32E-09	IL1B/CASP1/CYP4F12/FADS1/CYP2S1/GSTA1/TLR2/CYP2J2/CES2/PTGR1/MAPKAPK2/EDN2/PTGES/ABCC1/GPX4/CYP4F2/TBXAS1/CYP2B6/ACOX1/MGST3/FAAH/PTGS2/NLRC4/CYP2C18/ABHD6/CD74/CYP4F3/ANXA1/GGT5/CBR1/HPGDS/GGT1/PTGDS/DPEP1/HPGD	35
BP	GO:0070372	regulation of ERK1 and ERK2 cascade	62/1558	315/18903	8.64E-11	5.15E-09	3.48E-09	GBP1/CHI3L1/IL1B/ICAM1/FGFR3/RIPK2/LYN/NOD2/PRKCZ/CCL11/PLA2G2A/PTPN1/CCL3/CCR1/RAMP3/HAVCR2/GCNT2/C5AR1/ERBB2/WNK2/CNKSR3/CCL4/KDR/BTN2A2/CCL2/F2R/TPBG/TLR4/APOE/LGALS9/PDGFRB/FAM83D/SCIMP/EZR/SLAMF1/CSF1R/CD4/CX3CL1/DUSP4/DUSP6/PDGFB/GPBAR1/ERRFI1/CD74/P2RY6/P2RY1/DDR2/CCL24/EMILIN1/CD44/TNF/SLC30A10/CCL13/CCL23/CCL20/CCL21/ATF3/PTPRR/EPHA2/GPNMB/CEACAM1/CCL8	62
BP	GO:0042445	hormone metabolic process	52/1558	241/18903	9.10E-11	5.36E-09	3.63E-09	DUOX2/BACE2/HSD17B2/CYP27B1/CYP2S1/CTSB/ADM/DHRS11/AKR1B10/DPP4/CTSK/PLA2G7/CYP3A4/HIF1A/ALDH1A2/RETSAT/CTSL/CYP3A5/PLB1/SCPEP1/DHRS7/ADH6/PCSK5/IYD/DHRS3/BCO2/HSD17B11/MEP1A/DHRS4/SPP1/CLCN2/SRD5A3/CRYM/CYP2C18/UGT2B7/SULT1A1/PAPSS2/ENPEP/GCNT4/ATP1A1/PCSK1/CPA3/SDR16C5/BCHE/ACE/HPN/SULT2A1/DHRS9/MME/CRABP2/ADH1C/EGR1	52
BP	GO:0070371	ERK1 and ERK2 cascade	65/1558	340/18903	1.11E-10	6.49E-09	4.39E-09	GBP1/CHI3L1/IL1B/ICAM1/FGFR3/RIPK2/LYN/NOD2/PRKCZ/CCL11/PLA2G2A/PTPN1/CCL3/CCR1/RAMP3/HAVCR2/GCNT2/C5AR1/ERBB2/WNK2/CNKSR3/CCL4/KDR/BTN2A2/CCL2/F2R/TPBG/TLR4/APOE/LGALS9/PDGFRB/FAM83D/SCIMP/EZR/SLAMF1/CSF1R/CD4/CX3CL1/DUSP4/ITGAV/DUSP6/PDGFB/GPBAR1/ERRFI1/CD74/P2RY6/P2RY1/DDR2/CCL24/EMILIN1/IQGAP3/WNK4/CD44/TNF/SLC30A10/CCL13/CCL23/CCL20/CCL21/ATF3/PTPRR/EPHA2/GPNMB/CEACAM1/CCL8	65
BP	GO:0002700	regulation of production of molecular mediator of immune response	44/1558	187/18903	1.35E-10	7.79E-09	5.27E-09	XBP1/IL1B/TFRC/CLEC7A/LITAF/MZB1/IL18R1/CD86/SLC7A5/RIPK2/HK1/MAPKAPK2/FFAR2/CD55/BST2/NOD2/PRKCZ/WNT5A/DNAJB9/TNFRSF4/CD40/LILRB4/LILRB1/IL1R1/CCR2/TLR4/FZD5/ACP5/P2RX7/SCIMP/SLAMF1/CLC/ARID5A/SMAD7/APOA1/CD74/TRPM4/IL33/TNF/NR4A3/NLRP3/BCL6/FCRL3/RSAD2	44
BP	GO:0006066	alcohol metabolic process	68/1558	367/18903	1.72E-10	9.85E-09	6.66E-09	APOL1/APOL2/CYP27B1/PTAFR/IDH2/FMO5/PRKG2/AKR1B10/PLEK/INPP5J/CYP3A4/PCSK9/ALDH1A2/RETSAT/DEGS2/HMGCS2/CYP3A5/SORD/GCH1/PCK2/CYP7B1/PLB1/EPHX2/DHRS7/SPHK1/SULT1A2/ADH6/DHRS3/APOE/PCK1/ITPKA/DHRS4/TPK1/HSD11B2/MOGAT3/CYP27A1/SCARF1/APOC1/NAAA/GDPD1/APOA1/CLCN2/LSS/CUBN/SRD5A3/SULT2B1/MOGAT2/DHCR24/CYP2C18/ABCA2/SULT1A1/LDLR/P2RY6/STARD4/P2RY1/NR0B2/APOB/SDR16C5/SQLE/GPD1/VLDLR/INSIG1/APOA4/SULT2A1…	68
BP	GO:0002224	toll-like receptor signaling pathway	34/1558	123/18903	1.75E-10	9.91E-09	6.70E-09	IRF1/TLR2/RIPK2/MAPKAPK2/LYN/NOD2/WDFY1/CTSS/HAVCR2/BIRC3/NMI/CD40/IFI35/CD300A/TLR1/TLR4/LY96/CYBA/SCIMP/TNIP3/IRF4/PIK3AP1/LRRC19/NINJ1/S100A14/CD300LF/TNFAIP3/APPL2/TNF/CD14/LILRA4/FCRL3/NR1H4/RSAD2	34
BP	GO:0034612	response to tumor necrosis factor	53/1558	254/18903	2.22E-10	1.24E-08	8.41E-09	GBP1/CHI3L1/CXCL8/STAT1/CASP1/GBP2/ZC3H12A/CARD16/JAK2/CTSK/CXCL16/UBD/ADAM9/CCL11/CCL3/BIRC3/TNFRSF4/CD40/GCH1/TNFRSF18/PCK2/CCL4/CCL2/HYAL2/SPHK1/SMPD3/CYBA/TNFSF13B/CX3CL1/PTGS2/APOA1/IL18BP/ASS1/TNFRSF17/FAS/COL1A1/CCL24/CCDC3/APOB/TNFAIP3/TNF/CD14/GPD1/AIM2/CCL13/CCL23/CCL20/CCL21/NR1H4/TCL1A/TNFRSF13C/ZFP36/CCL8	53
BP	GO:0045088	regulation of innate immune response	51/1558	240/18903	2.45E-10	1.36E-08	9.21E-09	FCN1/GBP5/IRF1/TRAFD1/PARP9/ZBP1/CLEC7A/NLRC5/MNDA/SAMHD1/SLAMF8/FGR/ZNFX1/FFAR2/PLSCR1/LYN/NOD2/TYROBP/SERPING1/PARP14/WNT5A/MMP12/PTPN1/SPI1/HCK/HAVCR2/BIRC3/NMI/OAS3/TRIM21/IFI35/LILRB1/SOCS1/TLR4/PPARG/STAT2/APOE/LGALS9/SERPINB9/NLRC4/ISG15/IFI16/CADM1/USP18/TNFAIP3/APPL2/ADAM8/KLRB1/AIM2/NCF1/CEACAM1	51
BP	GO:0050878	regulation of body fluid levels	70/1558	390/18903	3.98E-10	2.19E-08	1.48E-08	HK2/PLAUR/XBP1/C4BPB/CYP4F12/FCER1G/JAK2/VAV2/ADM/SLC7A11/PLEK/PLSCR1/PDPN/LYN/SERPING1/HPSE/PLAU/HIF1A/STAT5A/VWF/ANXA5/SERPINE1/GRHL1/CD40/OAS2/CYP4F2/F2RL2/EMILIN2/HYAL2/F2R/P2RY2/HPS5/KLKB1/TLR4/F10/LMAN1/APOE/PRLR/CYBA/TIFAB/HSD11B2/GJA5/TFPI2/SELP/MMRN1/CD59/AQP1/ZNF385A/F3/ITGA2/PDGFB/HNF4A/ABAT/PAPSS2/THBD/P2RY1/ENTPD1/ST3GAL4/EMILIN1/ADA/VAV3/WNK4/SPINK1/ENTPD2/BLK/SCT/AGR2/F13A1/HBB/CEA…	70
BP	GO:0019058	viral life cycle	61/1558	319/18903	4.12E-10	2.24E-08	1.52E-08	FCN1/IFITM1/CXCL8/IFITM3/ICAM1/TFRC/ZC3H12A/CD86/CTSB/ZNFX1/DPP4/PLSCR1/CD55/BST2/IFITM2/LAMP3/SLC6A19/NMT2/TNFRSF4/PC/CTSL/IFI27/CD80/OAS3/OAS2/TRIM21/TRIM22/CCL2/HYAL2/IFIT5/PCSK5/LY6E/SLPI/ITGA5/APOE/SLC7A1/LGALS9/INSR/ISG20/CXCR6/SLAMF1/CD4/APOBEC3G/SELPLG/ITGAV/CXADR/OASL/ITGA2/ISG15/IFI16/STOM/CD74/LDLR/CIITA/ANPEP/CCR5/TNF/CR2/RSAD2/EPHA2/CCL8	61
BP	GO:0050870	positive regulation of T cell activation	52/1558	251/18903	4.30E-10	2.31E-08	1.56E-08	CD274/XBP1/IL1B/TFRC/LILRB2/JAK2/CD86/PDCD1LG2/RIPK2/DPP4/CD55/LYN/NOD2/PRKCZ/RUNX1/MAP3K8/HAVCR2/CD80/LILRB4/IL2RA/LILRB1/SIRPB1/CCR2/BTN2A2/CCL2/SOCS1/AIF1/CD276/IL12RB1/SLC7A1/LGALS9/PCK1/SLAMF1/TNFSF13B/CD4/IHH/CD74/EBI3/HLX/ADA/ANXA1/THY1/ADAM8/IGFBP2/HHLA2/NLRP3/VNN1/CCL21/BCL6/TNFRSF13C/EGR3/IL7R	52
BP	GO:0051250	negative regulation of lymphocyte activation	40/1558	166/18903	4.33E-10	2.31E-08	1.56E-08	IRF1/CD274/IDO1/LILRB2/MNDA/ZC3H12A/CD86/PDCD1LG2/FGR/LYN/TYROBP/RUNX1/LST1/HAVCR2/CD80/LAX1/LILRB4/IL2RA/ERBB2/CEBPB/CD300A/LILRB1/BTN2A2/SOCS1/SAMSN1/CTLA4/LGALS9/IHH/SMAD7/FGL2/LRRC32/CD74/HLX/TNFAIP3/ANXA1/BLK/BCL6/GPNMB/CEACAM1/PLA2G2D	40
BP	GO:0002688	regulation of leukocyte chemotaxis	34/1558	127/18903	4.47E-10	2.37E-08	1.60E-08	CXCL8/CXCL10/MMP28/SLAMF8/DPP4/LYN/PLA2G7/NOD2/WNT5A/SERPINE1/SPI1/CCL3/CCR1/EDN3/EDN2/C5AR1/CCR2/CCL4/PTN/CCL2/AIF1/LGMN/LGALS9/C3AR1/SLAMF1/CSF1R/PADI2/CMKLR1/S100A14/CD74/PGF/STAP1/CCL21/GREM1	34
BP	GO:0031667	response to nutrient levels	80/1558	474/18903	4.83E-10	2.53E-08	1.71E-08	STAT1/SOD2/CXCL10/XBP1/TFRC/ACSL1/CYP27B1/FADS1/ZC3H12A/PDK2/ADM/SLC7A5/CTSK/SLC39A5/NOD2/KYNU/WIPI1/PCSK9/LIPG/NUCB2/SGIP1/SSTR1/SLC6A19/ALDH1A2/AOC1/GLUL/HMGCS2/SORD/CCL28/PCK2/ALPL/SLC39A4/LPL/CHSY1/PPARGC1A/LRRK2/PPARG/APOE/CYBA/PCK1/CBS/HSD11B2/SLC6A4/SPP1/SLC27A4/PTGS2/PMAIP1/CDKN2B/DSC2/ATP2B1/ITGA2/ASS1/UPP1/IFI16/FAS/LDLR/SORL1/COL1A1/ABCG5/SLC38A2/PCSK1/STC1/CD68/WNK4/APPL2/TNF/BCHE/IGF…	80
BP	GO:0120254	olefinic compound metabolic process	39/1558	160/18903	4.97E-10	2.56E-08	1.73E-08	CYP4F12/FADS1/CYP2S1/GSTA1/CYP2J2/ADM/ACAA1/AKR1B10/CYP3A4/ALDH1A2/RETSAT/CYP3A5/GPX4/CYP4F2/PLB1/EPHX2/DHRS7/TBXAS1/CYP2B6/ADH6/DHRS3/BCO2/DHRS4/FAAH/HSD11B2/DHRS4L2/PTGS2/CLCN2/FADS2/CYP2C18/ABHD6/CYP4F3/SDR16C5/ELOVL5/CBR1/PTGDS/DHRS9/ADH1C/EGR1	39
BP	GO:0033559	unsaturated fatty acid metabolic process	32/1558	115/18903	4.97E-10	2.56E-08	1.73E-08	IL1B/CYP4F12/FADS1/CYP2S1/GSTA1/CYP2J2/CES2/PTGR1/ACAA1/EDN2/PTGES/GPX4/CYP4F2/TBXAS1/CYP2B6/ACOX1/FAAH/PTGS2/FADS2/CYP2C18/ABHD6/CD74/SCD/CYP4F3/DECR2/ANXA1/ELOVL6/ELOVL5/CBR1/HPGDS/PTGDS/HPGD	32
BP	GO:1903557	positive regulation of tumor necrosis factor superfamily cytokine production	31/1558	109/18903	5.10E-10	2.60E-08	1.76E-08	FCGR3A/CLEC7A/TLR2/JAK2/PTAFR/CD86/LILRA5/RIPK2/MAPKAPK2/NOD2/TYROBP/STAT3/WNT5A/CCL3/HAVCR2/TMEM106A/OAS3/OAS2/CCR2/LPL/TLR1/LRRK2/TLR4/LGALS9/FZD5/LY96/CYBA/ARID5A/IL33/CD14/ADAM8	31
BP	GO:0070665	positive regulation of leukocyte proliferation	40/1558	167/18903	5.24E-10	2.65E-08	1.79E-08	FCGR3A/CD274/IL1B/TFRC/LILRB2/JAK2/CD86/PDCD1LG2/RIPK2/CD55/LYN/BST2/CD38/HAVCR2/TNFRSF4/CD40/CD80/IL2RA/CCR2/CSF2RB/AIF1/CD276/TLR4/IL12RB1/SLC7A1/LGALS9/PRLR/SLAMF1/TNFSF13B/CSF1R/CD74/EBI3/ADA/VAV3/ANXA1/IGFBP2/HHLA2/BCL6/FCRL3/TNFRSF13C	40
BP	GO:0002696	positive regulation of leukocyte activation	77/1558	450/18903	5.36E-10	2.69E-08	1.82E-08	FCGR3A/IL15RA/CD274/XBP1/IL1B/TFRC/CLEC7A/LILRB2/JAK2/PTAFR/CD86/PDCD1LG2/FGR/RIPK2/DPP4/CD55/LYN/NOD2/TYROBP/PRKCZ/CD38/RUNX1/WNT5A/MMP14/MAP3K8/CTSC/CCL3/HAVCR2/ITGB2/TNFRSF4/CD40/CD80/LILRB4/IL2RA/IGLL5/LILRB1/SIRPB1/CCR2/BTN2A2/CCL2/SOCS1/AIF1/CD276/LRRK2/TLR4/IL12RB1/SLC7A1/LGALS9/PRLR/PCK1/SLAMF1/TNFSF13B/CD4/IHH/CD74/EBI3/HLX/ADA/VAV3/IL33/ANXA1/TNF/THY1/ADAM8/IGFBP2/HHLA2/NR4A3/IL1RL1/NLR…	77
BP	GO:0007599	hemostasis	49/1558	231/18903	5.87E-10	2.92E-08	1.97E-08	PLAUR/C4BPB/FCER1G/JAK2/VAV2/SLC7A11/PLEK/PLSCR1/PDPN/LYN/SERPING1/HPSE/PLAU/VWF/ANXA5/SERPINE1/CD40/CYP4F2/F2RL2/EMILIN2/F2R/HPS5/KLKB1/TLR4/F10/LMAN1/APOE/TFPI2/SELP/MMRN1/CD59/ZNF385A/F3/ITGA2/PDGFB/HNF4A/ABAT/PAPSS2/THBD/P2RY1/ENTPD1/ST3GAL4/EMILIN1/VAV3/ENTPD2/BLK/F13A1/HBB/CEACAM1	49
BP	GO:0030574	collagen catabolic process	19/1558	45/18903	6.92E-10	3.41E-08	2.30E-08	MMP3/MMP28/CTSB/CTSK/MMP1/CTSS/MMP14/MMP12/ADAMTS2/MMP25/CTSL/MMP24/PEPD/ADAMTS14/MMP19/MMP2/MMP11/MRC2/MMP9	19
BP	GO:0007596	blood coagulation	48/1558	225/18903	7.17E-10	3.49E-08	2.36E-08	PLAUR/C4BPB/FCER1G/JAK2/VAV2/SLC7A11/PLEK/PLSCR1/PDPN/LYN/SERPING1/HPSE/PLAU/VWF/ANXA5/SERPINE1/CD40/CYP4F2/F2RL2/EMILIN2/F2R/HPS5/KLKB1/TLR4/F10/LMAN1/APOE/TFPI2/SELP/MMRN1/CD59/F3/ITGA2/PDGFB/HNF4A/ABAT/PAPSS2/THBD/P2RY1/ENTPD1/ST3GAL4/EMILIN1/VAV3/ENTPD2/BLK/F13A1/HBB/CEACAM1	48
BP	GO:0019216	regulation of lipid metabolic process	64/1558	347/18903	7.21E-10	3.49E-08	2.36E-08	IL1B/CYP27B1/PDK1/PDK2/HCAR2/VAV2/ADM/FGFR3/FGR/FMO5/LYN/NOD2/RORC/MLXIPL/TM6SF2/EPHX2/SPHK1/PPARGC1A/IGFBP7/PPARG/FABP1/APOE/SNAI1/LPCAT1/PDGFRB/PSAP/PCK1/FMO4/PTGS2/APOC1/RNF213/APOA1/CLCN2/AADAC/PDGFB/ABCA2/HNF4A/ABHD6/CD74/LDLR/STARD4/SORL1/CCDC3/ATP1A1/APOB/VAV3/APPL2/ANXA1/TNF/APOC3/ELOVL5/SERPINA3/INSIG1/NR4A3/APOA4/FMO1/CCL21/SIK1/SCT/NR1H4/HPGD/CEACAM1/PDK4/EGR1	64
BP	GO:0032755	positive regulation of interleukin-6 production	29/1558	99/18903	8.54E-10	4.10E-08	2.77E-08	NOS2/XBP1/IL1B/CLEC7A/LILRB2/TLR2/PTAFR/LILRA5/RIPK2/NOD2/TYROBP/STAT3/WNT5A/TMEM106A/LPL/HYAL2/AIF1/F2R/TLR1/TLR4/LGALS9/CYBA/P2RX7/SCIMP/ARID5A/CD74/IL33/TNF/POU2F2	29
BP	GO:0045765	regulation of angiogenesis	64/1558	349/18903	9.19E-10	4.38E-08	2.96E-08	CHI3L1/CXCL8/STAT1/HK2/CXCL10/LRG1/XBP1/IL1B/ZC3H12A/ADM/PML/STAT3/HIF1A/RUNX1/WNT5A/CCL11/SERPINE1/GATA6/GLUL/ITGAX/CD40/ENG/SEMA5A/C5AR1/ERBB2/CCR2/KDR/EMILIN2/TERT/SPHK1/CDH5/PPARG/ITGA5/C3AR1/GPR4/HGF/ACVRL1/RGCC/AQP1/ANGPT2/EFNA1/F3/VASH1/PLXND1/COL4A2/NINJ1/YJEFN3/ECSCR/CCR3/CCL24/EMILIN1/HOXA5/TNFAIP3/TNF/PGF/SPARC/ANXA3/DCN/THBS2/ADAMTS1/EPHA2/GPNMB/CEACAM1/GREM1	64
BP	GO:0032640	tumor necrosis factor production	42/1558	184/18903	9.56E-10	4.48E-08	3.03E-08	FCGR3A/CLEC7A/TLR2/ZC3H12A/JAK2/PTAFR/LILRA5/RIPK2/MAPKAPK2/NOD2/TYROBP/STAT3/WNT5A/CCL3/HAVCR2/TMEM106A/OAS3/LILRB4/OAS2/LILRB1/CCR2/LPL/TLR1/LRRK2/CLEC4A/TLR4/LGALS9/FZD5/LY96/ACP5/CYBA/SLAMF1/ARID5A/CX3CL1/ERRFI1/IL33/TNFAIP3/CD14/LILRA4/NR1H4/GPNMB/ZFP36	42
BP	GO:0032680	regulation of tumor necrosis factor production	42/1558	184/18903	9.56E-10	4.48E-08	3.03E-08	FCGR3A/CLEC7A/TLR2/ZC3H12A/JAK2/PTAFR/LILRA5/RIPK2/MAPKAPK2/NOD2/TYROBP/STAT3/WNT5A/CCL3/HAVCR2/TMEM106A/OAS3/LILRB4/OAS2/LILRB1/CCR2/LPL/TLR1/LRRK2/CLEC4A/TLR4/LGALS9/FZD5/LY96/ACP5/CYBA/SLAMF1/ARID5A/CX3CL1/ERRFI1/IL33/TNFAIP3/CD14/LILRA4/NR1H4/GPNMB/ZFP36	42
BP	GO:0002548	monocyte chemotaxis	24/1558	71/18903	9.65E-10	4.48E-08	3.03E-08	CXCL10/SLAMF8/LYN/PLA2G7/CCL11/SERPINE1/CCL3/CCR1/CCR2/CCL4/CCL2/AIF1/LGMN/CX3CL1/PDGFB/S100A14/CCL24/ANXA1/CCL13/CCL23/CCL20/CCL21/GREM1/CCL8	24
BP	GO:0042088	T-helper 1 type immune response	19/1558	46/18903	1.09E-09	5.02E-08	3.39E-08	IL1B/IL18R1/RIPK2/SLC11A1/HAVCR2/CD80/IL1R1/CCR2/TLR4/TMEM98/IL12RB1/SLAMF1/ARID5A/IL18BP/EBI3/HLX/IL33/ANXA1/IL1RL1	19
BP	GO:0030217	T cell differentiation	57/1558	296/18903	1.17E-09	5.37E-08	3.63E-08	PIK3R3/IRF1/CLEC4E/XBP1/IL1B/FCER1G/LILRB2/ZC3H12A/IL18R1/CD86/RIPK2/FZD7/STAT3/PRKCZ/RORC/RUNX1/TCIRG1/SPI1/CTSL/CD80/LILRB4/IL2RA/ERBB2/PRDM1/CCR2/BTN2A2/SOCS1/MR1/TMEM98/CTLA4/IL12RB1/LGALS9/FZD5/PCK1/CD4/NHEJ1/IHH/SMAD7/IRF4/FGL2/PREX1/BATF/CD74/HLX/ADA/MAFB/ANXA1/JUNB/ADAM8/NLRP3/VNN1/BCL6/RSAD2/EGR3/IL7R/EGR1/PLA2G2D	57
BP	GO:0046395	carboxylic acid catabolic process	50/1558	243/18903	1.19E-09	5.39E-08	3.64E-08	NOS2/IDO1/CYP4F12/ACOX2/PHYH/PRODH/ACAA1/KYNU/ALDH5A1/ASPA/BDH2/SLC27A2/GLUL/ASRGL1/SORD/PCK2/CYP4F2/PON3/ETFDH/ABCD3/ALDH1L2/XYLB/ECHDC2/FABP1/ACOX1/TDO2/OAT/NPL/PCK1/GPT2/FAAH/CBS/SLC27A4/ACOT4/HYKK/CRYM/HAAO/FAH/ACADS/CRAT/HDC/ABAT/ACAT2/CYP4F3/DECR2/QPRT/DDAH2/SULT2A1/DPEP1/ALDH1L1	50
BP	GO:0010876	lipid localization	80/1558	483/18903	1.20E-09	5.39E-08	3.64E-08	NOS2/ABCB1/APOL1/IL1B/APOL3/ACSL1/APOL2/ZC3H12A/APOL6/ABCG2/FFAR2/PLSCR1/PCSK9/PLA2R1/LIPG/SLC27A2/PLA2G2A/APOL4/CDS1/PLA2G12B/EEPD1/SLC51B/PTGES/ABCC1/CYP4F2/LPL/PRAP1/APOM/ABCD3/PPARG/FABP1/ABCA8/APOE/PSAP/P2RX7/GM2A/SPP1/SLC27A4/PTGS2/GRAMD1A/ATP9A/APOC1/SLC51A/RNF213/APOA1/ITGAV/SPNS2/ABCC2/GRAMD1C/ABCA2/SERPINA5/SLC10A2/SLCO2A1/ATP10B/YJEFN3/LDLR/STARD4/ABCG5/SLC43A3/FITM1/NR0B2/APOB/FABP6/R…	80
BP	GO:0061448	connective tissue development	54/1558	274/18903	1.35E-09	6.02E-08	4.07E-08	CHI3L1/CRIP1/XBP1/FGFR3/PRKG2/CTSK/HIF1A/SOX8/RORC/RUNX1/WNT5A/SPI1/HMGCS2/ZNF219/CHSY1/HYAL2/PPARGC1A/SMPD3/CHST11/PPARG/SCIN/BMP3/SNAI1/PDGFRB/GPR4/SULF2/CBS/ACVRL1/TGFBI/MAF/ARID5A/IHH/SMAD7/LOXL2/PDGFB/FRZB/SORL1/SH3PXD2B/COL1A1/TRPM4/HOXA5/STC1/OSR1/BMP8B/CD44/SATB2/PKDCC/MGP/OSR2/OGN/NR1H4/PRRX1/GREM1/EGR1	54
BP	GO:0050817	coagulation	48/1558	230/18903	1.55E-09	6.89E-08	4.65E-08	PLAUR/C4BPB/FCER1G/JAK2/VAV2/SLC7A11/PLEK/PLSCR1/PDPN/LYN/SERPING1/HPSE/PLAU/VWF/ANXA5/SERPINE1/CD40/CYP4F2/F2RL2/EMILIN2/F2R/HPS5/KLKB1/TLR4/F10/LMAN1/APOE/TFPI2/SELP/MMRN1/CD59/F3/ITGA2/PDGFB/HNF4A/ABAT/PAPSS2/THBD/P2RY1/ENTPD1/ST3GAL4/EMILIN1/VAV3/ENTPD2/BLK/F13A1/HBB/CEACAM1	48
BP	GO:0030098	lymphocyte differentiation	72/1558	419/18903	1.62E-09	7.13E-08	4.82E-08	PIK3R3/IRF1/IL15RA/CLEC4E/XBP1/IL1B/FCER1G/LILRB2/ZC3H12A/IL18R1/CD86/SLAMF8/RIPK2/FZD7/STAT3/NFAM1/PRKCZ/RORC/RUNX1/MMP14/TCIRG1/BAK1/SPI1/DNAJB9/CTSL/CD80/LILRB4/IL2RA/ERBB2/PRDM1/CCR2/BTN2A2/SOCS1/MR1/TMEM98/CTLA4/IL12RB1/LGALS9/FZD5/PCK1/SLAMF1/TNFSF13B/CD4/NHEJ1/IHH/SMAD7/IRF4/FGL2/PREX1/BATF/CD74/CDH17/ST3GAL1/HLX/ADA/MAFB/ANXA1/JUNB/ADAM8/CR2/NLRP3/PAX5/VNN1/BCL6/FCRL3/RSAD2/EGR3/IL7R/CD79…	72
BP	GO:0050671	positive regulation of lymphocyte proliferation	36/1558	146/18903	1.63E-09	7.14E-08	4.82E-08	FCGR3A/CD274/IL1B/TFRC/LILRB2/JAK2/CD86/PDCD1LG2/RIPK2/CD55/CD38/HAVCR2/TNFRSF4/CD40/CD80/IL2RA/CCR2/AIF1/CD276/TLR4/IL12RB1/SLC7A1/LGALS9/PRLR/SLAMF1/TNFSF13B/CD74/EBI3/ADA/VAV3/ANXA1/IGFBP2/HHLA2/BCL6/FCRL3/TNFRSF13C	36
BP	GO:0032102	negative regulation of response to external stimulus	74/1558	436/18903	1.69E-09	7.32E-08	4.94E-08	TRAFD1/MMP28/PLAUR/NLRC5/SOCS3/CARD16/SAMHD1/SLAMF8/FGR/DPP4/MEFV/LYN/NOD2/SERPING1/PARP14/NUCB2/PLAU/WNT5A/SEMA4G/SERPINE1/MMP12/HCK/HAVCR2/NMI/GRIN3A/SEMA5A/OAS3/TRIM21/IL2RA/LILRB1/CCL2/RHBDF2/AIF1/KLKB1/CDH5/PPARG/STAT2/APOE/LGALS9/ACP5/HGF/CLDN3/SEMA6C/SPP1/MICB/MMRN1/SERPINB9/PADI2/CX3CL1/ANGPT2/APOA1/FGL2/CALCRL/PDGFB/ISG15/IFI16/ABAT/LDLR/THBD/USP18/NT5E/ADA/TNFAIP3/ROBO1/TNF/AOAH/NLRP3/S…	74
BP	GO:1901342	regulation of vasculature development	64/1558	355/18903	1.87E-09	8.04E-08	5.44E-08	CHI3L1/CXCL8/STAT1/HK2/CXCL10/LRG1/XBP1/IL1B/ZC3H12A/ADM/PML/STAT3/HIF1A/RUNX1/WNT5A/CCL11/SERPINE1/GATA6/GLUL/ITGAX/CD40/ENG/SEMA5A/C5AR1/ERBB2/CCR2/KDR/EMILIN2/TERT/SPHK1/CDH5/PPARG/ITGA5/C3AR1/GPR4/HGF/ACVRL1/RGCC/AQP1/ANGPT2/EFNA1/F3/VASH1/PLXND1/COL4A2/NINJ1/YJEFN3/ECSCR/CCR3/CCL24/EMILIN1/HOXA5/TNFAIP3/TNF/PGF/SPARC/ANXA3/DCN/THBS2/ADAMTS1/EPHA2/GPNMB/CEACAM1/GREM1	64
BP	GO:0016032	viral process	72/1558	421/18903	2.00E-09	8.55E-08	5.78E-08	FCN1/IFITM1/CXCL8/STAT1/IFITM3/PARP9/ICAM1/TFRC/ZC3H12A/MGAT4B/CD86/CTSB/ZNFX1/DPP4/PLSCR1/CD55/BST2/IFITM2/LAMP3/SLC6A19/NMT2/CCL3/SPCS3/TNFRSF4/PC/CTSL/IFI27/CD80/OAS3/OAS2/TRIM21/TRIM22/CCL4/CCL2/HYAL2/IFIT5/PCSK5/LY6E/SLPI/ITGA5/APOE/SLC7A1/LGALS9/INSR/ISG20/CXCR6/SLAMF1/CSF1R/CD4/APOBEC3G/SELPLG/ITGAV/CXADR/OASL/ITGA2/ISG15/IFI16/STOM/CD74/LDLR/ST3GAL4/ST3GAL1/CIITA/ANPEP/CCR5/TNF/CR2/HPN/RS…	72
BP	GO:0002825	regulation of T-helper 1 type immune response	15/1558	30/18903	2.43E-09	1.03E-07	6.97E-08	IL1B/IL18R1/RIPK2/SLC11A1/HAVCR2/CD80/IL1R1/CCR2/IL12RB1/SLAMF1/ARID5A/HLX/IL33/ANXA1/IL1RL1	15
BP	GO:0030003	cellular cation homeostasis	81/1558	499/18903	2.48E-09	1.04E-07	7.05E-08	S100A8/S100A9/LCN2/CXCL9/CXCL10/CXCL11/GRINA/TGM2/TFRC/TMEM165/SLAMF8/PML/SLC39A5/LYN/SLC30A4/SLC35G1/HIF1A/WNT5A/SLC31A2/SLC11A1/CCL11/TCIRG1/PPT1/BAK1/CCL3/CCR1/EDN3/STEAP4/CD40/SLC1A3/SLC9A2/EDN2/CCR2/SLC39A4/SLC4A11/SLC40A1/F2R/EDNRA/CDH5/LRRK2/AQP11/SLC39A8/TMPRSS3/APOE/MT1F/CYBA/P2RX7/CEMIP/SLC1A1/SLC25A23/CX3CL1/MT1E/SRI/HERPUD1/ATP2B1/MT1G/MT1M/JSRP1/FLVCR1/CA7/P2RY6/MT1H/P2RY1/MT1X/ATP1A…	81
BP	GO:0002698	negative regulation of immune effector process	32/1558	122/18903	2.52E-09	1.05E-07	7.12E-08	C4BPB/ZC3H12A/SLAMF8/CD55/BST2/NOD2/SERPING1/SPI1/HAVCR2/LILRB4/CD300A/LILRB1/CCR2/LGALS9/ACP5/SLAMF1/CD59/SERPINB9/SMAD7/C4BPA/APOA1/FGL2/HLX/IL33/ANXA1/TNF/CR2/BCL6/FCRL3/IL7R/CEACAM1/ENPP3	32
BP	GO:0042098	T cell proliferation	45/1558	212/18903	2.87E-09	1.19E-07	8.02E-08	IRF1/CD274/IL1B/BID/TFRC/IDO1/LILRB2/JAK2/CD86/BTN3A1/PDCD1LG2/RIPK2/CD55/PSMB10/SLC11A1/HAVCR2/TNFRSF4/CD80/LILRB4/IL2RA/ERBB2/CEBPB/LILRB1/CCR2/BTN2A2/AIF1/CD276/CTLA4/IL12RB1/SLC7A1/LGALS9/P2RX7/SLAMF1/TNFSF13B/CLC/IHH/LRRC32/EBI3/ANXA1/IGFBP2/HHLA2/BCL6/TNFRSF13C/GPNMB/PLA2G2D	45
BP	GO:0032946	positive regulation of mononuclear cell proliferation	36/1558	149/18903	2.95E-09	1.22E-07	8.21E-08	FCGR3A/CD274/IL1B/TFRC/LILRB2/JAK2/CD86/PDCD1LG2/RIPK2/CD55/CD38/HAVCR2/TNFRSF4/CD40/CD80/IL2RA/CCR2/AIF1/CD276/TLR4/IL12RB1/SLC7A1/LGALS9/PRLR/SLAMF1/TNFSF13B/CD74/EBI3/ADA/VAV3/ANXA1/IGFBP2/HHLA2/BCL6/FCRL3/TNFRSF13C	36
BP	GO:0051604	protein maturation	61/1558	336/18903	3.40E-09	1.39E-07	9.37E-08	BACE2/CDK20/PLAUR/GALNT2/CASP1/SRGN/CHAC1/C1R/CARD16/RPS6KA2/RIPK2/DPP4/PLA2G7/PCSK9/PLAU/RUNX1/CTSS/MMP14/PRSS3/SERPINE1/BAK1/SPCS3/ADAMTS2/CTSL/PRCP/ASPH/CPZ/LDLRAD3/HM13/KLKB1/PCSK5/LRRK2/TMEM98/LGMN/CPXM1/P2RX7/MEP1A/IHH/NLRC4/F3/DHCR24/MMEL1/IFI16/ENPEP/THBD/SORL1/PCSK1/SPON1/KLK1/MAFB/CPA3/BCHE/ADAM8/ACE/CTSE/GGT1/HPN/GAS1/CST7/F13A1/MME	61
BP	GO:0071674	mononuclear cell migration	44/1558	206/18903	3.50E-09	1.42E-07	9.59E-08	CXCL10/CXCL11/ICAM1/SLAMF8/CXCL16/LYN/PLA2G7/WNT5A/CCL11/SERPINE1/SPI1/CCL3/CCR1/PECAM1/C5AR1/CYP7B1/CCR2/CCL4/CCL2/AIF1/GCSAM/LGMN/LGALS9/C3AR1/SLAMF1/CSF1R/PADI2/CX3CL1/CMKLR1/SPNS2/PDGFB/S100A14/CCL24/TRPM4/CCR5/ANXA1/TNF/ADAM8/CCL13/CCL23/CCL20/CCL21/GREM1/CCL8	44
BP	GO:0032760	positive regulation of tumor necrosis factor production	29/1558	105/18903	3.86E-09	1.56E-07	1.05E-07	FCGR3A/CLEC7A/TLR2/JAK2/PTAFR/LILRA5/RIPK2/MAPKAPK2/NOD2/TYROBP/STAT3/WNT5A/CCL3/HAVCR2/TMEM106A/OAS3/OAS2/CCR2/LPL/TLR1/LRRK2/TLR4/LGALS9/FZD5/LY96/CYBA/ARID5A/IL33/CD14	29
BP	GO:0002286	T cell activation involved in immune response	31/1558	118/18903	4.28E-09	1.70E-07	1.15E-07	CLEC4E/ICAM1/FCER1G/ZC3H12A/IL18R1/CD86/RIPK2/STAT3/PRKCZ/RORC/SLC11A1/HAVCR2/CD80/LILRB1/TMEM98/IL12RB1/LGALS9/PCK1/SMAD7/IRF4/FGL2/BATF/CD1C/CD74/HLX/ANXA1/JUNB/LCP1/NLRP3/BCL6/CEACAM1	31
BP	GO:0006875	cellular metal ion homeostasis	71/1558	420/18903	4.30E-09	1.70E-07	1.15E-07	S100A8/S100A9/LCN2/CXCL9/CXCL10/CXCL11/GRINA/TGM2/TFRC/TMEM165/PML/SLC39A5/LYN/SLC30A4/SLC35G1/HIF1A/WNT5A/SLC31A2/SLC11A1/CCL11/TCIRG1/BAK1/CCL3/CCR1/EDN3/STEAP4/CD40/SLC1A3/EDN2/CCR2/SLC39A4/SLC40A1/F2R/EDNRA/CDH5/SLC39A8/TMPRSS3/APOE/MT1F/CYBA/P2RX7/CEMIP/SLC1A1/SLC25A23/CX3CL1/MT1E/SRI/HERPUD1/ATP2B1/MT1G/MT1M/JSRP1/FLVCR1/P2RY6/MT1H/P2RY1/MT1X/ATP1A1/STC1/CCR5/THY1/SLC30A10/SCGN/ANKRD9/KCNJ2…	71
BP	GO:0044242	cellular lipid catabolic process	46/1558	222/18903	4.31E-09	1.70E-07	1.15E-07	ACOX2/PHYH/ACAA1/AKR1B10/PLA2G7/LIPG/BDH2/SLC27A2/PPT1/PCK2/PLB1/LPL/SPHK1/ETFDH/ABCD3/SMPD3/ALDH1L2/ECHDC2/FABP1/ACOX1/NEU4/BCO2/PCK1/FAAH/GM2A/GBA3/SLC27A4/APOC1/GDPD1/APOA1/AADAC/SRD5A3/PNLIPRP2/ACADS/ABHD6/CRAT/LDLR/SORL1/ACAT2/DECR2/APOB/PNPLA7/APOC3/AOAH/APOA4/LCT	46
BP	GO:0072503	cellular divalent inorganic cation homeostasis	59/1558	323/18903	4.84E-09	1.90E-07	1.28E-07	S100A8/S100A9/CXCL9/CXCL10/CXCL11/GRINA/TGM2/TMEM165/PML/SLC39A5/LYN/SLC30A4/SLC35G1/WNT5A/SLC11A1/CCL11/TCIRG1/BAK1/CCL3/CCR1/EDN3/CD40/EDN2/CCR2/SLC39A4/F2R/EDNRA/CDH5/SLC39A8/APOE/MT1F/CYBA/P2RX7/CEMIP/SLC1A1/SLC25A23/CX3CL1/MT1E/SRI/HERPUD1/ATP2B1/MT1G/MT1M/JSRP1/P2RY6/MT1H/P2RY1/MT1X/STC1/CCR5/THY1/SLC30A10/SCGN/CCL13/CCL23/CCL21/MT1HL1/MT2A/CCL8	59
BP	GO:0015849	organic acid transport	59/1558	324/18903	5.45E-09	2.12E-07	1.43E-07	ABCB1/IL1B/ACSL1/ABCG2/SLC7A11/SLC7A5/SLC13A2/SLC16A3/PLA2R1/SLC6A19/SLC11A1/SLC23A3/SLC27A2/PLA2G2A/SLC36A1/SLC22A4/SLC1A3/SLC1A7/PLA2G12B/KCNJ10/SLC51B/PTGES/ABCC1/CYP4F2/SLC1A4/MFSD12/ABCD3/PPARG/SLC23A1/FABP1/APOE/SLC7A1/P2RX7/SLC1A1/SLC27A4/SLC51A/SLC3A1/SLC5A12/ABCC2/GJA1/SLC7A9/SLC10A2/ABAT/SLC17A8/SLC43A3/SLC38A2/NR0B2/FABP6/RBP2/ANXA1/TNF/FABP2/SLC26A3/PLIN2/ACE/SLC26A2/CRABP2/CEACAM1/PL…	59
BP	GO:0002768	immune response-regulating cell surface receptor signaling pathway	61/1558	341/18903	6.08E-09	2.35E-07	1.59E-07	FCN1/FCGR3A/GBP1/FPR1/CLEC4E/BTN3A3/CLEC7A/FCER1G/LILRB2/MNDA/THEMIS2/ZC3H12A/VAV2/BTN3A1/FGR/RIPK2/FFAR2/PLSCR1/LYN/TYROBP/LIMK1/NFAM1/CD38/LCP2/HCK/CD40/LAX1/LILRB4/C5AR1/IGLL5/PIGR/CD300A/LILRB1/PDE4B/BTN2A2/CD276/GCSAM/CTLA4/C3AR1/EZR/MICB/FPR3/CMKLR1/BTN3A2/ADA/VAV3/APPL2/THY1/HHLA2/CD8B/NR4A3/CR2/LILRA4/STAP1/BLK/FCRL3/CD79B/BTNL8/CEACAM1/BTNL3/MS4A1	61
BP	GO:1902105	regulation of leukocyte differentiation	58/1558	317/18903	6.13E-09	2.35E-07	1.59E-07	IRF1/IL15RA/XBP1/LILRB2/ZC3H12A/CD86/SLAMF8/RIPK2/LYN/TYROBP/NFAM1/PRKCZ/RUNX1/MMP14/CCL3/CCR1/C1QC/CD80/LILRB4/IL2RA/ERBB2/CEBPB/PRDM1/LILRB1/CCR2/BTN2A2/SOCS1/TLR4/CTLA4/ROR2/IL12RB1/LGALS9/PCK1/CD4/GPR137B/IHH/SMAD7/IRF4/FGL2/BATF/CD74/HLX/FBN1/ADA/MAFB/EVI2B/ANXA1/TNF/JUNB/ADAM8/NLRP3/VNN1/BCL6/FCRL3/EGR3/TNFRSF11B/IL7R/CEACAM1	58
BP	GO:0003018	vascular process in circulatory system	52/1558	270/18903	6.21E-09	2.37E-07	1.60E-07	SOD2/ABCB1/TFRC/C2CD4A/SLC22A5/ABCG2/ADM/SLC7A5/CD38/EDN3/SLC28A2/SLC1A3/GCH1/EDN2/ABCC1/SLC1A4/KCNJ8/SCPEP1/F2R/EDNRA/TBXAS1/P2RY2/CDH5/DOCK4/APOE/SLC7A1/PTP4A3/GPR4/INSR/FAAH/CBS/SLC1A1/GJA5/HTR1D/SLC6A4/SLC27A4/PTGS2/ATP2B1/ABCC2/MMP2/SLC2A3/ABCA2/C2CD4B/OCLN/P2RY1/SLC38A2/TRPM4/TNF/ACE/NTS/HBB/CEACAM1	52
BP	GO:0046631	alpha-beta T cell activation	39/1558	174/18903	6.51E-09	2.46E-07	1.67E-07	IRF1/CD274/ZC3H12A/JAK2/IL18R1/CD86/RIPK2/CD55/STAT3/PRKCZ/RORC/RUNX1/TCIRG1/CTSL/CD80/LILRB4/IL2RA/CD300A/PRDM1/LILRB1/CCR2/SOCS1/CLEC4A/TMEM98/IL12RB1/LGALS9/IHH/SMAD7/IRF4/BATF/EBI3/HLX/ADA/ANXA1/JUNB/NLRP3/BCL6/RSAD2/PLA2G2D	39
BP	GO:0006869	lipid transport	72/1558	433/18903	6.87E-09	2.58E-07	1.75E-07	NOS2/ABCB1/APOL1/IL1B/APOL3/ACSL1/APOL2/APOL6/ABCG2/PLSCR1/PCSK9/PLA2R1/LIPG/SLC27A2/PLA2G2A/APOL4/PLA2G12B/EEPD1/SLC51B/PTGES/ABCC1/CYP4F2/PRAP1/APOM/ABCD3/PPARG/FABP1/ABCA8/APOE/PSAP/P2RX7/GM2A/SPP1/SLC27A4/PTGS2/GRAMD1A/ATP9A/APOC1/SLC51A/APOA1/ITGAV/SPNS2/ABCC2/GRAMD1C/ABCA2/SERPINA5/SLC10A2/SLCO2A1/ATP10B/YJEFN3/LDLR/STARD4/ABCG5/SLC43A3/NR0B2/APOB/FABP6/RBP2/WNK4/ANXA1/FABP2/CIDEC/APOC3/PLI…	72
BP	GO:1903038	negative regulation of leukocyte cell-cell adhesion	35/1558	147/18903	7.36E-09	2.75E-07	1.86E-07	IRF1/CD274/IDO1/LILRB2/ZC3H12A/CD86/PDCD1LG2/RUNX1/HAVCR2/CD80/LAX1/CCL28/LILRB4/IL2RA/ERBB2/CEBPB/CD300A/LILRB1/BTN2A2/SOCS1/CTLA4/LGALS9/IHH/SMAD7/FGL2/LRRC32/ASS1/CD74/HLX/ANXA1/CCL21/BCL6/GPNMB/CEACAM1/PLA2G2D	35
BP	GO:0042129	regulation of T cell proliferation	40/1558	182/18903	7.59E-09	2.82E-07	1.90E-07	IRF1/CD274/IL1B/BID/TFRC/IDO1/LILRB2/JAK2/CD86/PDCD1LG2/RIPK2/CD55/HAVCR2/CD80/LILRB4/IL2RA/ERBB2/CEBPB/LILRB1/CCR2/BTN2A2/AIF1/CD276/CTLA4/IL12RB1/SLC7A1/LGALS9/SLAMF1/TNFSF13B/CLC/IHH/LRRC32/EBI3/ANXA1/IGFBP2/HHLA2/BCL6/TNFRSF13C/GPNMB/PLA2G2D	40
BP	GO:0071356	cellular response to tumor necrosis factor	47/1558	234/18903	8.34E-09	3.08E-07	2.08E-07	GBP1/CHI3L1/CXCL8/STAT1/CASP1/GBP2/ZC3H12A/CARD16/JAK2/CTSK/CCL11/CCL3/BIRC3/TNFRSF4/CD40/TNFRSF18/PCK2/CCL4/CCL2/HYAL2/SPHK1/SMPD3/CYBA/TNFSF13B/CX3CL1/APOA1/IL18BP/ASS1/TNFRSF17/FAS/COL1A1/CCL24/CCDC3/APOB/TNFAIP3/TNF/GPD1/AIM2/CCL13/CCL23/CCL20/CCL21/NR1H4/TCL1A/TNFRSF13C/ZFP36/CCL8	47
BP	GO:0046634	regulation of alpha-beta T cell activation	30/1558	115/18903	9.05E-09	3.29E-07	2.22E-07	IRF1/CD274/ZC3H12A/JAK2/CD86/RIPK2/CD55/PRKCZ/RUNX1/CD80/LILRB4/IL2RA/CD300A/PRDM1/LILRB1/CCR2/SOCS1/IL12RB1/LGALS9/IHH/SMAD7/IRF4/BATF/EBI3/HLX/ADA/ANXA1/JUNB/NLRP3/BCL6	30
BP	GO:0050868	negative regulation of T cell activation	32/1558	128/18903	9.07E-09	3.29E-07	2.22E-07	IRF1/CD274/IDO1/LILRB2/ZC3H12A/CD86/PDCD1LG2/RUNX1/HAVCR2/CD80/LAX1/LILRB4/IL2RA/ERBB2/CEBPB/CD300A/LILRB1/BTN2A2/SOCS1/CTLA4/LGALS9/IHH/SMAD7/FGL2/LRRC32/CD74/HLX/ANXA1/BCL6/GPNMB/CEACAM1/PLA2G2D	32
BP	GO:0032635	interleukin-6 production	39/1558	176/18903	9.14E-09	3.29E-07	2.22E-07	NOS2/XBP1/IL1B/CLEC7A/LILRB2/TLR2/ZC3H12A/PTAFR/LILRA5/RIPK2/MAPKAPK2/NOD2/TYROBP/STAT3/WNT5A/HAVCR2/TMEM106A/LILRB4/CEBPB/LPL/HYAL2/AIF1/F2R/TLR1/TLR4/LGALS9/CYBA/P2RX7/HGF/SCIMP/SLAMF1/ARID5A/CX3CL1/CD74/IL33/TNFAIP3/TNF/NR1H4/POU2F2	39
BP	GO:0032675	regulation of interleukin-6 production	39/1558	176/18903	9.14E-09	3.29E-07	2.22E-07	NOS2/XBP1/IL1B/CLEC7A/LILRB2/TLR2/ZC3H12A/PTAFR/LILRA5/RIPK2/MAPKAPK2/NOD2/TYROBP/STAT3/WNT5A/HAVCR2/TMEM106A/LILRB4/CEBPB/LPL/HYAL2/AIF1/F2R/TLR1/TLR4/LGALS9/CYBA/P2RX7/HGF/SCIMP/SLAMF1/ARID5A/CX3CL1/CD74/IL33/TNFAIP3/TNF/NR1H4/POU2F2	39
BP	GO:0022617	extracellular matrix disassembly	21/1558	62/18903	1.03E-08	3.67E-07	2.48E-07	MMP3/DPP4/CTSK/PDPN/MMP1/CTSS/MMP14/MMP12/ADAMTS4/MMP19/MMP2/LAMC1/MMP11/DDR2/SH3PXD2B/FSCN1/ADAM8/MMP9/HPN/LCP1/TPSAB1	21
BP	GO:0050764	regulation of phagocytosis	28/1558	103/18903	1.05E-08	3.73E-07	2.52E-07	FCN1/C2/IL15RA/TGM2/IL1B/CLEC7A/FCER1G/TLR2/RAB31/DYSF/FGR/PLSCR1/NOD2/SLC11A1/HCK/CD300A/SIRPB1/CCL2/SPHK1/CYBA/APOA1/IL2RB/ITGAV/ITGA2/CD300LF/APPL2/TNF/STAP1	28
BP	GO:0001503	ossification	71/1558	429/18903	1.07E-08	3.77E-07	2.55E-07	IFITM1/SBNO2/SRGN/CYP27B1/IGFBP5/FGFR3/FGR/CTSK/SNX10/HIF1A/SOX8/RUNX1/WNT5A/MMP14/IGFBP3/TCIRG1/ACVR2A/CCL3/CCR1/RRAS2/CTHRC1/CEBPB/ALPL/FHL2/PTN/CHSY1/SMPD3/ANKH/PPARG/DHRS3/CDH11/ROR2/BMP3/SNAI1/TPM4/P2RX7/HGF/COL5A2/CBS/SPP1/BAMBI/IHH/PTGS2/SMAD7/VCAN/ATP2B1/MMP2/KAZALD1/ISG15/FASN/DDR2/COL1A1/MRC2/COL1A2/TRPM4/PDLIM7/STC1/OSR1/BMP8B/SATB2/TNF/JUNB/PKDCC/MGP/MMP9/EGR2/SLC26A2/CEBPD/OSR2/EPHA2…	71
BP	GO:0002720	positive regulation of cytokine production involved in immune response	24/1558	79/18903	1.08E-08	3.79E-07	2.56E-07	IL1B/CLEC7A/IL18R1/SLC7A5/RIPK2/HK1/MAPKAPK2/FFAR2/CD55/NOD2/PRKCZ/WNT5A/LILRB1/IL1R1/TLR4/FZD5/P2RX7/SCIMP/SLAMF1/ARID5A/CD74/NR4A3/NLRP3/RSAD2	24
BP	GO:0046942	carboxylic acid transport	54/1558	290/18903	1.09E-08	3.79E-07	2.56E-07	NOS2/IL1B/SLC16A5/ABCG2/SLC7A11/SLC7A5/SLC13A2/SLC16A3/PLA2R1/SLC11A1/SLC23A3/PLA2G2A/SLC36A1/SLC17A4/SLC1A3/SLC1A7/PLA2G12B/SLC16A9/KCNJ10/SLC51B/PTGES/ABCC1/CYP4F2/SLC1A4/MFSD12/ABCD3/SLC23A1/SLC7A1/PSAP/P2RX7/SLC1A1/SLC27A4/PTGS2/SLC51A/SLC3A1/SLC5A12/ABCC2/GJA1/SLC7A9/SLC10A2/SLCO2A1/ABAT/SLC17A8/SLC16A14/SLC38A2/NR0B2/ANXA1/TNF/ABCC6/SLC26A3/ACE/SLC26A2/CEACAM1/PLA2G2D	54
BP	GO:1903706	regulation of hemopoiesis	69/1558	413/18903	1.16E-08	4.03E-07	2.73E-07	IRF1/STAT1/CSF3R/IL15RA/XBP1/LILRB2/ZC3H12A/CD86/SLAMF8/RIPK2/LYN/TYROBP/STAT3/NFAM1/PRKCZ/HIF1A/RUNX1/MMP14/ACVR2A/SPI1/CCL3/CCR1/C1QC/CD80/LILRB4/IL2RA/ERBB2/CEBPB/PRDM1/LILRB1/CCR2/PTN/BTN2A2/SOCS1/TLR4/SCIN/CTLA4/ROR2/IL12RB1/LGALS9/PCK1/CD4/GPR137B/IHH/SMAD7/IRF4/FGL2/ISG15/BATF/CD74/HOXA5/HLX/FBN1/ADA/MAFB/EVI2B/ANXA1/TNF/JUNB/ADAM8/NLRP3/VNN1/BCL6/FCRL3/EGR3/TNFRSF11B/IL7R/CEACAM1/ZFP36	69
BP	GO:0006766	vitamin metabolic process	29/1558	110/18903	1.23E-08	4.24E-07	2.86E-07	MTHFD2/SLC19A3/CYP4F12/CYP27B1/SLC52A3/CYP3A4/AMN/PSAT1/ALDH1A2/NNMT/ABCC1/ALPL/CYP4F2/SLC23A1/PDXP/ALDH1L2/LGMN/SNAI1/CLYBL/TPK1/CYP27A1/CUBN/SLC2A3/CYP4F3/VNN2/RBP2/TNF/CBR1/VNN1	29
BP	GO:0008202	steroid metabolic process	58/1558	323/18903	1.24E-08	4.25E-07	2.87E-07	APOL1/HSD17B2/APOL2/CYP27B1/ADM/FMO5/DHRS11/ACAA1/CYP3A4/PCSK9/RORC/SLC27A2/HMGCS2/CYP3A5/CYP7B1/EPHX2/SULT1A2/CYP2B6/ABCD3/IGFBP7/LGMN/APOE/PRLR/SNAI1/HSD17B11/DHRS4/HSD11B2/SPP1/NR1I2/CYP27A1/SCARF1/APOC1/APOA1/CLCN2/LSS/CUBN/SRD5A3/SULT2B1/DHCR24/ABCA2/UGT2B7/SULT1A1/LDLR/STARD4/ATP1A1/NR0B2/APOB/TNF/SQLE/VLDLR/INSIG1/CBR1/APOA4/SULT2A1/DHRS9/NR1H4/CETP/EGR1	58
BP	GO:0015711	organic anion transport	64/1558	372/18903	1.25E-08	4.25E-07	2.87E-07	NOS2/IL1B/SLC16A5/ABCG2/SLC7A11/SLC7A5/SLC52A3/SLC13A2/SLC16A3/PLA2R1/SLC11A1/SLC23A3/PLA2G2A/SLC36A1/SLC17A4/SLC1A3/SLC1A7/PLA2G12B/SLC16A9/KCNJ10/SLC51B/PTGES/ABCC1/CYP4F2/SLC1A4/MFSD12/SLC4A11/ABCD3/SLC23A1/SLC39A8/SLC7A1/PSAP/P2RX7/SLC1A1/SLC25A23/SLC27A4/PTGS2/SLC17A9/SLC51A/SLC3A1/SLC5A12/ABCC2/SLC2A3/GJA1/SLC7A9/SLC10A2/SLCO2A1/ABAT/SLC17A8/SLC16A14/SLC38A2/SLCO4A1/NR0B2/SLC2A6/ANXA1/TNF/A…	64
BP	GO:0050920	regulation of chemotaxis	46/1558	230/18903	1.38E-08	4.66E-07	3.15E-07	CXCL8/CXCL10/MMP28/SLAMF8/DPP4/LYN/PLA2G7/NOD2/WNT5A/SEMA4G/SERPINE1/SPI1/CCL3/CCR1/EDN3/SEMA5A/EDN2/C5AR1/CCR2/CCL4/KDR/PTN/CCL2/AIF1/TPBG/LGMN/LGALS9/C3AR1/PDGFRB/SEMA6C/SLAMF1/CSF1R/PADI2/ANGPT2/CMKLR1/F3/ITGA2/PDGFB/S100A14/CD74/ROBO1/PGF/STAP1/CCL21/SCG2/GREM1	46
BP	GO:0046718	viral entry into host cell	35/1558	151/18903	1.54E-08	5.19E-07	3.51E-07	FCN1/IFITM1/IFITM3/ICAM1/TFRC/CD86/CTSB/DPP4/PLSCR1/CD55/IFITM2/TNFRSF4/CTSL/CD80/TRIM21/TRIM22/HYAL2/LY6E/ITGA5/SLC7A1/LGALS9/INSR/SLAMF1/CD4/SELPLG/ITGAV/CXADR/ITGA2/CD74/LDLR/CIITA/ANPEP/CCR5/CR2/EPHA2	35
BP	GO:0044409	entry into host	36/1558	158/18903	1.56E-08	5.22E-07	3.53E-07	FCN1/IFITM1/CXCL8/IFITM3/ICAM1/TFRC/CD86/CTSB/DPP4/PLSCR1/CD55/IFITM2/TNFRSF4/CTSL/CD80/TRIM21/TRIM22/HYAL2/LY6E/ITGA5/SLC7A1/LGALS9/INSR/SLAMF1/CD4/SELPLG/ITGAV/CXADR/ITGA2/CD74/LDLR/CIITA/ANPEP/CCR5/CR2/EPHA2	36
BP	GO:0022408	negative regulation of cell-cell adhesion	42/1558	202/18903	1.81E-08	6.01E-07	4.06E-07	IRF1/CD274/IDO1/LILRB2/IL1RN/ZC3H12A/JAK2/CD86/PDCD1LG2/RUNX1/SPI1/HAVCR2/CD80/LAX1/CCL28/LILRB4/IL2RA/ERBB2/CEBPB/CD300A/LILRB1/BTN2A2/SOCS1/CTLA4/LGALS9/RGCC/IHH/SMAD7/APOA1/RDX/FGL2/LRRC32/ASS1/ABAT/CD74/HLX/ANXA1/CCL21/BCL6/GPNMB/CEACAM1/PLA2G2D	42
BP	GO:0050672	negative regulation of lymphocyte proliferation	25/1558	87/18903	1.89E-08	6.24E-07	4.22E-07	CD274/IDO1/LILRB2/MNDA/CD86/PDCD1LG2/LYN/TYROBP/LST1/HAVCR2/CD80/LILRB4/IL2RA/ERBB2/CEBPB/CD300A/LILRB1/BTN2A2/CTLA4/LGALS9/IHH/LRRC32/BLK/GPNMB/PLA2G2D	25
BP	GO:0072330	monocarboxylic acid biosynthetic process	44/1558	218/18903	2.13E-08	6.96E-07	4.70E-07	XBP1/IL1B/IDO1/FADS1/CYP3A4/LIPG/ALDH1A2/SLC27A2/MLXIPL/EDN2/PTGES/GPX4/CYP7B1/LPL/GATM/TBXAS1/ABCD3/PTGS2/ACOT4/CYP27A1/APOC1/APOA1/FADS2/CD74/SCD/STARD4/FASN/DECR2/QKI/ANXA1/APOC3/ELOVL6/ELOVL5/INSIG1/CBR1/HPGDS/PTGDS/APOA4/DHRS9/NR1H4/CRABP2/CEACAM1/PDK4/THNSL2	44
BP	GO:0051770	positive regulation of nitric-oxide synthase biosynthetic process	11/1558	18/18903	2.13E-08	6.96E-07	4.70E-07	STAT1/NAMPT/TLR2/JAK2/NOD2/KDR/CCL2/LRRK2/TLR4/IL33/FCER2	11
BP	GO:0032945	negative regulation of mononuclear cell proliferation	25/1558	88/18903	2.43E-08	7.91E-07	5.34E-07	CD274/IDO1/LILRB2/MNDA/CD86/PDCD1LG2/LYN/TYROBP/LST1/HAVCR2/CD80/LILRB4/IL2RA/ERBB2/CEBPB/CD300A/LILRB1/BTN2A2/CTLA4/LGALS9/IHH/LRRC32/BLK/GPNMB/PLA2G2D	25
BP	GO:0002702	positive regulation of production of molecular mediator of immune response	32/1558	133/18903	2.45E-08	7.91E-07	5.35E-07	XBP1/IL1B/TFRC/CLEC7A/MZB1/IL18R1/CD86/SLC7A5/RIPK2/HK1/MAPKAPK2/FFAR2/CD55/NOD2/PRKCZ/WNT5A/DNAJB9/TNFRSF4/CD40/LILRB1/IL1R1/TLR4/FZD5/P2RX7/SCIMP/SLAMF1/ARID5A/CD74/IL33/NR4A3/NLRP3/RSAD2	32
BP	GO:0050673	epithelial cell proliferation	76/1558	481/18903	2.53E-08	8.13E-07	5.50E-07	STAT1/LRG1/XBP1/BID/IGFBP5/FZD7/NOD2/STAT3/HIF1A/STAT5A/WNT5A/MMP14/ALDH1A2/CCL11/IGFBP3/ACVR2A/MMP12/GLUL/BAK1/SEMA5A/C5AR1/ERBB2/CYP7B1/CEBPB/KDR/PTN/CCL2/OVOL1/OVOL2/AQP11/PPARG/APOE/TGFA/CYBA/HGF/ACVRL1/RGCC/HNF1B/MARVELD3/NRP2/IHH/B4GALT1/IRF6/CDKN2B/APOA1/LOXL2/F3/VASH1/LAMC1/PDGFB/GPBAR1/ERRFI1/CCR3/CCL24/HOXA5/HLX/FGF7/IQGAP3/OSR1/TNFAIP3/SDR16C5/ROBO1/TNF/PGF/SPINK1/NR4A3/SPARC/HPN/EHF/O…	76
BP	GO:0007584	response to nutrient	35/1558	154/18903	2.64E-08	8.42E-07	5.69E-07	STAT1/SOD2/CXCL10/XBP1/TFRC/ACSL1/CYP27B1/PDK2/NOD2/KYNU/LIPG/SLC6A19/ALDH1A2/HMGCS2/CCL28/ALPL/LPL/PPARG/CBS/SLC6A4/SPP1/SLC27A4/PTGS2/CDKN2B/ATP2B1/ITGA2/ASS1/COL1A1/ABCG5/STC1/BCHE/IGFBP2/NR1H4/TNFRSF11B/SST	35
BP	GO:0002824	positive regulation of adaptive immune response based on somatic recombination of immune receptors built from immunoglobulin superfamily domains	29/1558	114/18903	2.93E-08	9.31E-07	6.30E-07	CD274/IL1B/TFRC/CLEC7A/JAK2/IL18R1/RIPK2/TAP2/CD55/NOD2/PRKCZ/SLC11A1/CD40/IL1R1/CCR2/MR1/IL12RB1/FZD5/P2RX7/SLAMF1/TNFSF13B/CD4/ARID5A/CD1C/ADA/TNF/FCER2/NLRP3/RSAD2	29
BP	GO:0062012	regulation of small molecule metabolic process	59/1558	339/18903	3.01E-08	9.51E-07	6.43E-07	NOS2/IL1B/CYP27B1/PTAFR/PDK1/PDK2/ADM/SLC7A11/FMO5/PLEK/STAT3/HIF1A/RORC/IGFBP3/GUCA2B/GUCA2A/MLXIPL/NNMT/EPHX2/PPARGC1A/PPARG/FABP1/APOE/PDZD3/SNAI1/CLYBL/P2RX7/INSR/FMO4/SLC27A4/PTGS2/PMAIP1/APOC1/APOA1/CLCN2/FBP1/CD74/LDLR/P2RY6/STARD4/P2RY1/APOB/SLC2A6/APPL2/ANXA1/TNF/APOC3/GPD1/ELOVL5/INSIG1/NR4A3/APOA4/FMO1/DDIT4/SIK1/NR1H4/CEACAM1/PDK4/EGR1	59
BP	GO:0001889	liver development	33/1558	141/18903	3.07E-08	9.65E-07	6.52E-07	SOD2/XBP1/PTPN3/SLC7A5/PCSK9/ALDH1A2/GATA6/HMGCS2/PCK2/CEBPB/HNF1A/COBL/PTN/MPST/TGFA/PCK1/HGF/HNF1B/IHH/CDKN2B/ITGA2/ASS1/FRZB/HNF4A/TBX3/CADM1/HLX/ADA/TNFAIP3/ANXA1/TNF/HPN/CEACAM1	33
BP	GO:0006882	cellular zinc ion homeostasis	16/1558	40/18903	3.92E-08	1.22E-06	8.28E-07	S100A8/S100A9/SLC39A5/SLC30A4/SLC39A4/SLC39A8/MT1F/SLC1A1/MT1E/MT1G/MT1M/MT1H/MT1X/SLC30A10/MT1HL1/MT2A	16
BP	GO:0002449	lymphocyte mediated immunity	62/1558	367/18903	4.22E-08	1.31E-06	8.85E-07	FCGR3A/C2/CFI/SLAMF7/IL1B/ICAM1/TFRC/BTN3A3/C4BPB/FCER1G/C1R/C1QB/IL18R1/TAP2/CD55/NOD2/C1S/SERPING1/PRKCZ/TCIRG1/CTSC/C1QA/HAVCR2/C1QC/CD40/GZMB/LILRB4/RNF19B/IGLL5/LILRB1/IL1R1/CCR2/CSF2RB/MR1/IL12RB1/LGALS9/FZD5/P2RX7/SLAMF1/CLC/ARID5A/SERPINB9/NBN/SMAD7/C4BPA/BTN3A2/BATF/CD1C/CD74/CADM1/TRPM4/TNF/KLRB1/FCER2/CR2/NLRP3/BCL6/RSAD2/IL7R/C7/CEACAM1/C8G	62
BP	GO:0070374	positive regulation of ERK1 and ERK2 cascade	44/1558	223/18903	4.30E-08	1.33E-06	8.97E-07	CHI3L1/ICAM1/FGFR3/RIPK2/NOD2/PRKCZ/CCL11/PLA2G2A/CCL3/CCR1/RAMP3/HAVCR2/GCNT2/C5AR1/CCL4/KDR/CCL2/F2R/TPBG/TLR4/APOE/LGALS9/PDGFRB/SCIMP/SLAMF1/CSF1R/CD4/CX3CL1/PDGFB/GPBAR1/CD74/P2RY6/P2RY1/DDR2/CCL24/CD44/TNF/SLC30A10/CCL13/CCL23/CCL20/CCL21/GPNMB/CCL8	44
BP	GO:0044703	multi-organism reproductive process	42/1558	209/18903	5.04E-08	1.55E-06	1.05E-06	IL1B/IDO1/APOL2/CYP27B1/IGFBP5/PTAFR/CTSB/ADM/CD38/ACVR2A/HAVCR2/A1CF/MAFF/PRDM1/PTN/IGFBP7/PCSK5/ITGA5/LGALS9/PRLR/CBS/HSD11B2/SLC6A4/SPP1/TPPP3/IHH/PTGS2/ANGPT2/MMP2/ITGA2/GJA1/PTGFR/THBD/SLC38A2/STC1/JUNB/PGF/IGFBP2/TEAD4/MMP9/ACE/HPGD	42
BP	GO:0050921	positive regulation of chemotaxis	33/1558	144/18903	5.29E-08	1.59E-06	1.07E-06	CXCL8/CXCL10/PLA2G7/WNT5A/SERPINE1/SPI1/CCL3/CCR1/EDN3/SEMA5A/EDN2/C5AR1/CCR2/CCL4/KDR/PTN/AIF1/TPBG/LGMN/LGALS9/C3AR1/PDGFRB/SLAMF1/CSF1R/CMKLR1/F3/ITGA2/PDGFB/S100A14/CD74/PGF/CCL21/SCG2	33
BP	GO:0061008	hepaticobiliary system development	33/1558	144/18903	5.29E-08	1.59E-06	1.07E-06	SOD2/XBP1/PTPN3/SLC7A5/PCSK9/ALDH1A2/GATA6/HMGCS2/PCK2/CEBPB/HNF1A/COBL/PTN/MPST/TGFA/PCK1/HGF/HNF1B/IHH/CDKN2B/ITGA2/ASS1/FRZB/HNF4A/TBX3/CADM1/HLX/ADA/TNFAIP3/ANXA1/TNF/HPN/CEACAM1	33
BP	GO:0045766	positive regulation of angiogenesis	39/1558	187/18903	5.30E-08	1.59E-06	1.07E-06	CHI3L1/CXCL8/HK2/LRG1/XBP1/IL1B/ZC3H12A/ADM/STAT3/HIF1A/RUNX1/WNT5A/CCL11/SERPINE1/GATA6/ITGAX/CD40/ENG/SEMA5A/C5AR1/KDR/EMILIN2/TERT/SPHK1/CDH5/ITGA5/C3AR1/HGF/ACVRL1/AQP1/ANGPT2/F3/NINJ1/CCR3/CCL24/EMILIN1/PGF/ANXA3/GREM1	39
BP	GO:1904018	positive regulation of vasculature development	39/1558	187/18903	5.30E-08	1.59E-06	1.07E-06	CHI3L1/CXCL8/HK2/LRG1/XBP1/IL1B/ZC3H12A/ADM/STAT3/HIF1A/RUNX1/WNT5A/CCL11/SERPINE1/GATA6/ITGAX/CD40/ENG/SEMA5A/C5AR1/KDR/EMILIN2/TERT/SPHK1/CDH5/ITGA5/C3AR1/HGF/ACVRL1/AQP1/ANGPT2/F3/NINJ1/CCR3/CCL24/EMILIN1/PGF/ANXA3/GREM1	39
BP	GO:0002292	T cell differentiation involved in immune response	23/1558	79/18903	5.31E-08	1.59E-06	1.07E-06	CLEC4E/FCER1G/ZC3H12A/IL18R1/CD86/RIPK2/STAT3/PRKCZ/RORC/CD80/TMEM98/IL12RB1/LGALS9/PCK1/SMAD7/IRF4/FGL2/BATF/HLX/ANXA1/JUNB/NLRP3/BCL6	23
BP	GO:0072677	eosinophil migration	12/1558	23/18903	5.40E-08	1.61E-06	1.09E-06	CCL11/CCL3/CD300A/CCL4/CCL2/CX3CL1/CCL24/ADAM8/CCL13/CCL21/SCG2/CCL8	12
BP	GO:0046632	alpha-beta T cell differentiation	29/1558	117/18903	5.45E-08	1.61E-06	1.09E-06	IRF1/ZC3H12A/IL18R1/CD86/RIPK2/STAT3/PRKCZ/RORC/RUNX1/CTSL/CD80/LILRB4/PRDM1/SOCS1/TMEM98/IL12RB1/LGALS9/IHH/SMAD7/IRF4/BATF/HLX/ADA/ANXA1/JUNB/NLRP3/BCL6/RSAD2/PLA2G2D	29
BP	GO:0032642	regulation of chemokine production	26/1558	98/18903	6.00E-08	1.76E-06	1.19E-06	CXCL6/IL1B/CLEC7A/TLR2/RIPK2/FFAR2/MEFV/NOD2/HIF1A/WNT5A/HAVCR2/OAS3/LILRB4/LPL/AIF1/TLR4/LGALS9/CSF1R/CD74/IL33/ACKR1/TNF/IL1RL1/NR1H4/EPHA2/EGR1	26
BP	GO:0048661	positive regulation of smooth muscle cell proliferation	26/1558	98/18903	6.00E-08	1.76E-06	1.19E-06	STAT1/IGFBP5/JAK2/PTAFR/TERT/AIF1/SMPD3/TLR4/PDGFRB/CYBA/CX3CL1/PTGS2/CALCRL/MMP2/ITGA2/PDGFB/NOTCH3/GJA1/P2RY6/DDR2/TNF/MMP9/NR4A3/ADAMTS1/HPGD/HBEGF	26
BP	GO:0001676	long-chain fatty acid metabolic process	28/1558	111/18903	6.15E-08	1.79E-06	1.21E-06	ACSL1/CYP4F12/FADS1/CYP2S1/GSTA1/CYP2J2/ACAA1/CYP3A4/ACSF2/SLC27A2/GPX4/CYP4F2/TBXAS1/CYP2B6/ABCD3/FAAH/SLC27A4/PTGS2/ACOT4/FADS2/CYP2C18/ABHD6/CYP4F3/QKI/ELOVL6/ELOVL5/CBR1/PTGDS	28
BP	GO:0044706	multi-multicellular organism process	43/1558	218/18903	6.16E-08	1.79E-06	1.21E-06	IL1B/IDO1/APOL2/CYP27B1/IGFBP5/PTAFR/CTSB/ADM/CD38/ACVR2A/HAVCR2/A1CF/MAFF/PRDM1/PTN/IGFBP7/PCSK5/ITGA5/LGALS9/PRLR/CBS/HSD11B2/SLC6A4/SPP1/TPPP3/IHH/PTGS2/B4GALT1/ANGPT2/MMP2/ITGA2/GJA1/PTGFR/THBD/SLC38A2/STC1/JUNB/PGF/IGFBP2/TEAD4/MMP9/ACE/HPGD	43
BP	GO:0032602	chemokine production	26/1558	99/18903	7.51E-08	2.17E-06	1.47E-06	CXCL6/IL1B/CLEC7A/TLR2/RIPK2/FFAR2/MEFV/NOD2/HIF1A/WNT5A/HAVCR2/OAS3/LILRB4/LPL/AIF1/TLR4/LGALS9/CSF1R/CD74/IL33/ACKR1/TNF/IL1RL1/NR1H4/EPHA2/EGR1	26
BP	GO:0032757	positive regulation of interleukin-8 production	20/1558	63/18903	7.93E-08	2.27E-06	1.53E-06	FCN1/CHI3L1/NOS2/IL1B/CLEC7A/TLR2/FFAR2/NOD2/STAT3/WNT5A/SERPINE1/HYAL2/F2R/TLR1/TLR4/LGALS9/F3/CD74/TNF/CD14	20
BP	GO:0052547	regulation of peptidase activity	72/1558	459/18903	7.93E-08	2.27E-06	1.53E-06	S100A8/S100A9/PSMB8/PSMB9/PLAUR/BID/CASP1/CLEC7A/PI3/CASP10/CARD16/JAK2/CTSB/RIPK2/PML/MEFV/LYN/BST2/STAT3/SERPING1/LAMP3/SERPINE1/BAK1/SPINT1/BIRC3/PEBP1/ASPH/RHBDF2/F2R/PPARG/RARRES1/SLPI/FABP1/LGMN/LGALS9/VIL1/HGF/CLDN3/SLC1A1/TFPI2/SERPINB9/ITIH3/PTGS2/NLRC4/SERPINB8/AQP1/PMAIP1/EFNA1/IFI6/COL6A3/F3/DHCR24/ABCA2/SERPINA5/SPINK4/IFI16/FAS/SORL1/CD44/ROBO1/TNF/PI15/MMP9/SPINK1/SERPINA3/RCN3/AIM…	72
BP	GO:0001774	microglial cell activation	17/1558	47/18903	8.60E-08	2.43E-06	1.64E-06	TLR2/JAK2/TYROBP/CTSC/CCL3/C1QA/ITGB2/C5AR1/SPHK1/AIF1/LRRK2/CX3CL1/LDLR/IL33/TNF/STAP1/CST7	17
BP	GO:0036230	granulocyte activation	17/1558	47/18903	8.60E-08	2.43E-06	1.64E-06	CXCL6/CXCL8/FCER1G/PTAFR/DNASE1/TYROBP/PLA2G2A/SPI1/CCL3/ITGB2/CD300A/CCR2/PREX1/ANXA1/TNF/ANXA3/ENPP3	17
BP	GO:0098754	detoxification	34/1558	154/18903	8.82E-08	2.47E-06	1.67E-06	DUOX2/S100A9/SOD2/ABCB1/GSTA1/SLC22A5/ABCG2/AKR1B10/GPX8/SLC22A18/GCH1/PTGES/GPX4/APOM/PDZK1/FABP1/APOE/MT1F/MGST3/PTGS2/MT1E/MT1G/MT1M/GPX2/MT1H/MT1X/PXDN/SLC30A10/AKR7A3/APOA4/GSTM3/MT1HL1/HBB/MT2A	34
BP	GO:0034142	toll-like receptor 4 signaling pathway	16/1558	42/18903	8.86E-08	2.47E-06	1.67E-06	RIPK2/LYN/WDFY1/NMI/IFI35/TLR4/LY96/SCIMP/TNIP3/PIK3AP1/NINJ1/S100A14/TNFAIP3/APPL2/CD14/NR1H4	16
BP	GO:0055069	zinc ion homeostasis	16/1558	42/18903	8.86E-08	2.47E-06	1.67E-06	S100A8/S100A9/SLC39A5/SLC30A4/SLC39A4/SLC39A8/MT1F/SLC1A1/MT1E/MT1G/MT1M/MT1H/MT1X/SLC30A10/MT1HL1/MT2A	16
BP	GO:0051251	positive regulation of lymphocyte activation	65/1558	400/18903	9.01E-08	2.50E-06	1.69E-06	FCGR3A/IL15RA/CD274/XBP1/IL1B/TFRC/CLEC7A/LILRB2/JAK2/CD86/PDCD1LG2/RIPK2/DPP4/CD55/LYN/NOD2/TYROBP/PRKCZ/CD38/RUNX1/MMP14/MAP3K8/HAVCR2/TNFRSF4/CD40/CD80/LILRB4/IL2RA/IGLL5/LILRB1/SIRPB1/CCR2/BTN2A2/CCL2/SOCS1/AIF1/CD276/TLR4/IL12RB1/SLC7A1/LGALS9/PRLR/PCK1/SLAMF1/TNFSF13B/CD4/IHH/CD74/EBI3/HLX/ADA/VAV3/ANXA1/THY1/ADAM8/IGFBP2/HHLA2/NLRP3/VNN1/CCL21/BCL6/FCRL3/TNFRSF13C/EGR3/IL7R	65
BP	GO:0002456	T cell mediated immunity	28/1558	113/18903	9.26E-08	2.56E-06	1.73E-06	IL1B/ICAM1/BTN3A3/IL18R1/TAP2/CD55/NOD2/PRKCZ/CTSC/LILRB4/LILRB1/IL1R1/CCR2/MR1/IL12RB1/FZD5/P2RX7/SLAMF1/CLC/ARID5A/SMAD7/BTN3A2/CD1C/TRPM4/NLRP3/RSAD2/IL7R/CEACAM1	28
BP	GO:0043410	positive regulation of MAPK cascade	76/1558	496/18903	9.35E-08	2.57E-06	1.74E-06	CHI3L1/SDCBP/IL1B/ICAM1/ZC3H12A/JAK2/FGFR3/LILRA5/RIPK2/FZD7/NOD2/PRKCZ/ADAM9/WNT5A/CCL11/IGFBP3/PLA2G2A/PTPN1/SPI1/CCL3/CCR1/EDN3/RAMP3/HAVCR2/TMEM106A/CD40/GCNT2/C5AR1/ERBB2/CCL4/KDR/CCL2/SPHK1/F2R/TPBG/LRRK2/TLR4/SORBS3/ROR2/APOE/LGALS9/FZD5/TGFA/PDGFRB/P2RX7/INSR/HGF/SCIMP/SLAMF1/CSF1R/CD4/CX3CL1/EFNA1/PDGFB/GPBAR1/CD74/P2RY6/P2RY1/DDR2/CCL24/FGD2/IQGAP3/CD44/ROBO1/TNF/SHC2/SLC30A10/ADAM8/CCL…	76
BP	GO:0008217	regulation of blood pressure	39/1558	191/18903	9.62E-08	2.63E-06	1.78E-06	NOS2/SOD2/CYP4F12/PTAFR/RPS6KA2/ADM/EDN3/AGTRAP/GCH1/EDN2/PRCP/CYP4F2/EMILIN2/SCPEP1/F2R/EDNRA/PCSK5/PPARG/TRHDE/CYBA/HSD11B2/GJA5/ACVRL1/PTGS2/ATP2B1/GNA11/PDGFB/ABAT/ENPEP/COL1A2/ATP1A1/EMILIN1/KLK1/ANPEP/CPA3/TNF/ACE/CHGA/HBB	39
BP	GO:0002821	positive regulation of adaptive immune response	29/1558	120/18903	9.88E-08	2.69E-06	1.82E-06	CD274/IL1B/TFRC/CLEC7A/JAK2/IL18R1/RIPK2/TAP2/CD55/NOD2/PRKCZ/SLC11A1/CD40/IL1R1/CCR2/MR1/IL12RB1/FZD5/P2RX7/SLAMF1/TNFSF13B/CD4/ARID5A/CD1C/ADA/TNF/FCER2/NLRP3/RSAD2	29
BP	GO:0055074	calcium ion homeostasis	54/1558	309/18903	1.00E-07	2.71E-06	1.83E-06	CXCL9/CXCL10/CXCL11/GRINA/TGM2/CYP27B1/TMEM165/ADM/PML/SNX10/LYN/SLC35G1/WNT5A/CCL11/TCIRG1/BAK1/CCL3/CCR1/EDN3/CD40/EDN2/ALPL/CCR2/KDR/F2R/EDNRA/ANKH/CDH5/APOE/FAM20A/CYBA/P2RX7/CIB2/CEMIP/SLC25A23/CX3CL1/SRI/HERPUD1/ATP2B1/JSRP1/S100A14/P2RY6/P2RY1/STC1/NT5E/WNK4/CCR5/ABCC6/THY1/SCGN/CCL13/CCL23/CCL21/CCL8	54
BP	GO:0006022	aminoglycan metabolic process	31/1558	134/18903	1.06E-07	2.85E-06	1.93E-06	CHI3L1/IL1B/HPSE/CHST13/GNS/B3GNT9/DSE/GCNT2/CHST15/CHSY1/HYAL2/EDNRA/SMPD3/CHST11/PDGFRB/CEMIP/B3GNT6/CHST2/ITIH3/CHST6/CSGALNACT2/PDGFB/CSGALNACT1/ST3GAL4/ST3GAL1/B3GNT8/CD44/CHST5/DCN/B3GNT7/CHI3L2	31
BP	GO:0070555	response to interleukin-1	32/1558	141/18903	1.07E-07	2.86E-06	1.93E-06	GBP1/CHI3L1/CXCL8/ZBP1/IL1B/GBP2/IL1RN/ZC3H12A/RIPK2/CD38/HIF1A/CCL11/CCL3/CD40/CEBPB/IL1R1/CCL4/CCL2/HYAL2/LGALS9/CYBA/CX3CL1/MMP2/CCL24/PCSK1/ANXA1/CCL13/CCL23/CCL20/CCL21/CCL8/EGR1	32
BP	GO:0043367	CD4-positive, alpha-beta T cell differentiation	24/1558	88/18903	1.09E-07	2.91E-06	1.96E-06	ZC3H12A/IL18R1/CD86/RIPK2/STAT3/PRKCZ/RORC/RUNX1/CTSL/CD80/SOCS1/TMEM98/IL12RB1/LGALS9/SMAD7/IRF4/BATF/HLX/ANXA1/JUNB/NLRP3/BCL6/RSAD2/PLA2G2D	24
BP	GO:0002285	lymphocyte activation involved in immune response	41/1558	207/18903	1.10E-07	2.93E-06	1.98E-06	FCGR3A/CLEC4E/XBP1/ICAM1/TFRC/FCER1G/ZC3H12A/IL18R1/CD86/RIPK2/STAT3/PRKCZ/RORC/SLC11A1/SPI1/HAVCR2/CD40/CD80/LILRB1/TLR4/TMEM98/IL12RB1/LGALS9/PCK1/NBN/SMAD7/IRF4/FGL2/BATF/CD1C/CD74/CDH17/ST3GAL1/HLX/ADA/ANXA1/JUNB/LCP1/NLRP3/BCL6/CEACAM1	41
BP	GO:0002526	acute inflammatory response	28/1558	114/18903	1.13E-07	3.00E-06	2.03E-06	S100A8/FCGR3A/IL1B/TFRC/C2CD4A/APOL2/DNASE1/FFAR2/PLSCR1/PRCP/PTGES/CEBPB/CREB3L3/OSMR/KLKB1/CD163/PTGS2/B4GALT1/F3/ASS1/C2CD4B/TNF/ADAM8/SERPINA3/NLRP3/VNN1/REG3A/PLA2G2D	28
BP	GO:0002369	T cell cytokine production	15/1558	38/18903	1.29E-07	3.38E-06	2.28E-06	IL1B/IL18R1/CD55/PRKCZ/LILRB4/IL1R1/CCR2/FZD5/SLAMF1/CLC/ARID5A/SMAD7/TRPM4/NLRP3/RSAD2	15
BP	GO:0002724	regulation of T cell cytokine production	15/1558	38/18903	1.29E-07	3.38E-06	2.28E-06	IL1B/IL18R1/CD55/PRKCZ/LILRB4/IL1R1/CCR2/FZD5/SLAMF1/CLC/ARID5A/SMAD7/TRPM4/NLRP3/RSAD2	15
BP	GO:0006959	humoral immune response	55/1558	320/18903	1.35E-07	3.53E-06	2.39E-06	FCN1/CXCL1/S100A9/CXCL3/CXCL6/C2/CXCL8/CFB/CXCL9/CFI/CXCL10/CXCL5/CXCL2/CXCL11/IL1B/C4BPB/PI3/C1R/C1QB/DMBT1/CD55/NOD2/C1S/SERPING1/LYZ/PSMB10/SLC11A1/LEAP2/PRSS3/GATA6/C1QA/C1QC/IGLL5/REG1A/CCL2/REG1B/SLPI/RGCC/CD59/GNLY/C4BPA/SPNS2/LGALS4/EBI3/TNF/MASP1/FCER2/CR2/CCL13/DEFB1/POU2F2/C7/MS4A1/C8G/REG3A	55
BP	GO:0002709	regulation of T cell mediated immunity	24/1558	89/18903	1.37E-07	3.54E-06	2.39E-06	IL1B/IL18R1/TAP2/CD55/NOD2/PRKCZ/LILRB4/LILRB1/IL1R1/CCR2/MR1/IL12RB1/FZD5/P2RX7/SLAMF1/CLC/ARID5A/SMAD7/CD1C/TRPM4/NLRP3/RSAD2/IL7R/CEACAM1	24
BP	GO:0050679	positive regulation of epithelial cell proliferation	43/1558	224/18903	1.38E-07	3.54E-06	2.39E-06	LRG1/XBP1/FZD7/NOD2/STAT3/HIF1A/STAT5A/WNT5A/CCL11/MMP12/GLUL/SEMA5A/C5AR1/ERBB2/CYP7B1/KDR/PTN/TGFA/CYBA/ACVRL1/NRP2/IHH/B4GALT1/F3/LAMC1/PDGFB/GPBAR1/CCR3/CCL24/HLX/FGF7/IQGAP3/OSR1/TNFAIP3/TNF/PGF/SPINK1/NR4A3/HPN/OSR2/EGR3/SCG2/REG3A	43
BP	GO:0035710	CD4-positive, alpha-beta T cell activation	28/1558	115/18903	1.38E-07	3.54E-06	2.39E-06	CD274/ZC3H12A/IL18R1/CD86/RIPK2/CD55/STAT3/PRKCZ/RORC/RUNX1/TCIRG1/CTSL/CD80/IL2RA/SOCS1/TMEM98/IL12RB1/LGALS9/SMAD7/IRF4/BATF/HLX/ANXA1/JUNB/NLRP3/BCL6/RSAD2/PLA2G2D	28
BP	GO:0002429	immune response-activating cell surface receptor signaling pathway	54/1558	312/18903	1.39E-07	3.54E-06	2.39E-06	FCN1/GBP1/FPR1/BTN3A3/CLEC7A/FCER1G/MNDA/THEMIS2/ZC3H12A/VAV2/BTN3A1/FGR/RIPK2/FFAR2/PLSCR1/LYN/TYROBP/LIMK1/NFAM1/CD38/LCP2/HCK/LAX1/LILRB4/C5AR1/IGLL5/CD300A/PDE4B/BTN2A2/CD276/GCSAM/CTLA4/C3AR1/EZR/MICB/FPR3/CMKLR1/BTN3A2/ADA/VAV3/APPL2/THY1/HHLA2/CD8B/NR4A3/CR2/STAP1/BLK/FCRL3/CD79B/BTNL8/CEACAM1/BTNL3/MS4A1	54
BP	GO:0002757	immune response-activating signal transduction	54/1558	312/18903	1.39E-07	3.54E-06	2.39E-06	FCN1/GBP1/FPR1/BTN3A3/CLEC7A/FCER1G/MNDA/THEMIS2/ZC3H12A/VAV2/BTN3A1/FGR/RIPK2/FFAR2/PLSCR1/LYN/TYROBP/LIMK1/NFAM1/CD38/LCP2/HCK/LAX1/LILRB4/C5AR1/IGLL5/CD300A/PDE4B/BTN2A2/CD276/GCSAM/CTLA4/C3AR1/EZR/MICB/FPR3/CMKLR1/BTN3A2/ADA/VAV3/APPL2/THY1/HHLA2/CD8B/NR4A3/CR2/STAP1/BLK/FCRL3/CD79B/BTNL8/CEACAM1/BTNL3/MS4A1	54
BP	GO:0070482	response to oxygen levels	57/1558	337/18903	1.41E-07	3.58E-06	2.42E-06	NOS2/HK2/SOD2/TFRC/TLR2/CARD16/PDK1/ADM/SLC7A5/PML/DPP4/PDPN/CD38/PLAU/HIF1A/MMP14/GATA6/AGTRAP/PDLIM1/TERT/EDNRA/PPARG/FABP1/VASN/EEF2K/PDGFRB/CYBA/CLDN3/CBS/SLC1A1/HSD11B2/ACVRL1/SLC6A4/RGCC/PTGS2/AQP1/ANGPT2/PMAIP1/LOXL2/MMP2/ITGA2/HYOU1/ABAT/CA9/FAS/DDR2/COL1A1/STC1/ADA/TNF/ADAM8/NDRG1/PGF/ACE/DDIT4/EGR1/CLCA1	57
BP	GO:0002706	regulation of lymphocyte mediated immunity	37/1558	179/18903	1.47E-07	3.71E-06	2.51E-06	IL1B/TFRC/C4BPB/IL18R1/TAP2/CD55/NOD2/PRKCZ/HAVCR2/CD40/LILRB4/LILRB1/IL1R1/CCR2/MR1/IL12RB1/LGALS9/FZD5/P2RX7/SLAMF1/CLC/ARID5A/SERPINB9/SMAD7/C4BPA/CD1C/CADM1/TRPM4/TNF/KLRB1/FCER2/CR2/NLRP3/BCL6/RSAD2/IL7R/CEACAM1	37
BP	GO:0061900	glial cell activation	18/1558	54/18903	1.53E-07	3.84E-06	2.60E-06	IL1B/TLR2/JAK2/TYROBP/CTSC/CCL3/C1QA/ITGB2/C5AR1/SPHK1/AIF1/LRRK2/CX3CL1/LDLR/IL33/TNF/STAP1/CST7	18
BP	GO:0006790	sulfur compound metabolic process	57/1558	338/18903	1.56E-07	3.92E-06	2.65E-06	SOD2/SLC19A3/ACSL1/CHAC1/GSTA1/PDK1/PDK2/SLC7A11/ACOT11/CTH/HPSE/STAT5A/CHST13/ACSF2/GNS/PPT1/HMGCS2/DSE/SUCLG1/CHST15/GPX4/CHSY1/MPST/EDNRA/SULT1A2/CHST11/TDO2/MSRA/GSTA2/TPK1/CBS/SLC1A1/CHST2/ACOT4/CHST6/CSGALNACT2/SULT2B1/GAL3ST4/SULT1A1/PAPSS2/CSGALNACT1/ST3GAL4/TST/ST3GAL1/CHST5/GGT5/ELOVL6/ELOVL5/HPGDS/GGT1/SLC26A2/SULT2A1/GSTM3/DPEP1/DCN/B3GNT7/PDK4	57
BP	GO:0002275	myeloid cell activation involved in immune response	25/1558	96/18903	1.59E-07	3.97E-06	2.68E-06	SBNO2/FCER1G/PTAFR/DYSF/DNASE1/FGR/LYN/TYROBP/SPI1/CCL3/HAVCR2/ITGB2/NMI/IFI35/CD300A/CCR2/LGALS9/SLAMF1/IL33/NR4A3/CHGA/PTGDS/ANXA3/BLK/ENPP3	25
BP	GO:0043270	positive regulation of ion transport	51/1558	289/18903	1.64E-07	4.09E-06	2.76E-06	CXCL9/CXCL10/CXCL11/ABCB1/IL1B/PTAFR/LILRA5/PLA2R1/CTSS/BAK1/CCL3/CCR1/EDN3/RAMP3/CHP2/PTGES/CEBPB/SCN4B/CYP4F2/CCR2/WNK2/CNKSR3/CCL4/CCL2/F2R/EDNRA/PDZK1/PDGFRB/P2RX7/CEMIP/SLC6A4/EHD3/GPD1L/CX3CL1/SRI/TRPV3/ATP2B1/PDGFB/AKAP9/ANK3/SCN1B/ABAT/P2RY6/P2RY1/SLC17A8/STC1/WNK4/THY1/KCNJ2/FXYD1/MS4A1	51
BP	GO:0045619	regulation of lymphocyte differentiation	41/1558	210/18903	1.66E-07	4.11E-06	2.78E-06	IRF1/IL15RA/XBP1/LILRB2/ZC3H12A/CD86/SLAMF8/RIPK2/NFAM1/PRKCZ/RUNX1/MMP14/CD80/LILRB4/IL2RA/ERBB2/PRDM1/CCR2/BTN2A2/SOCS1/CTLA4/IL12RB1/LGALS9/PCK1/IHH/SMAD7/IRF4/FGL2/BATF/CD74/HLX/ADA/ANXA1/JUNB/ADAM8/NLRP3/VNN1/BCL6/FCRL3/EGR3/IL7R	41
BP	GO:0006575	cellular modified amino acid metabolic process	37/1558	180/18903	1.70E-07	4.20E-06	2.84E-06	DUOX2/SOD2/MTHFD2/CHAC1/GSTA1/CTSB/SLC7A11/PRODH/CTSK/PLSCR1/CHDH/PLA1A/SLC22A4/GCH1/GPX4/GATM/IYD/ALDH1L2/GSTA2/SLC1A1/SERINC2/FOLH1/CRYM/ASS1/CRAT/GCNT4/VNN2/GGT5/HPGDS/GGT1/HPN/SULT2A1/GSTM3/VNN1/DPEP1/CKB/ALDH1L1	37
BP	GO:0006909	phagocytosis	54/1558	314/18903	1.72E-07	4.22E-06	2.85E-06	FCN1/C2/IL15RA/NCF2/TGM2/IL1B/C4BPB/CLEC7A/FCER1G/TLR2/RAB31/DYSF/VAV2/FGR/PLSCR1/LYN/NOD2/TYROBP/LIMK1/SLC11A1/CORO1C/HCK/ITGB2/PECAM1/ELMO3/IGLL5/CD300A/SIRPB1/CCL2/SPHK1/AIF1/TLR4/CD93/CYBA/P2RX7/SLAMF1/C4BPA/APOA1/IL2RB/ITGAV/ITGA2/LDLR/CD300LF/P2RY6/VAV3/RHOBTB2/APPL2/ANXA1/TNF/CD14/MSR1/ANXA3/STAP1/PLD4	54
BP	GO:0002573	myeloid leukocyte differentiation	42/1558	218/18903	1.73E-07	4.23E-06	2.86E-06	BATF2/TFRC/SBNO2/TLR2/SNX10/UBD/LYN/TYROBP/OSCAR/RUNX1/TCIRG1/SPI1/CCL3/CCR1/C1QC/LILRB4/NRROS/CEBPB/LILRB1/SOCS1/TLR4/PPARG/ROR2/CSF1R/CD4/GPR137B/IRF4/MT1G/IFI16/BATF/CD74/FASN/FBN1/MAFB/EVI2B/TNF/BATF3/JUNB/MMP9/EPHA2/TNFRSF11B/CEACAM1	42
BP	GO:0071675	regulation of mononuclear cell migration	29/1558	123/18903	1.75E-07	4.26E-06	2.88E-06	CXCL10/SLAMF8/LYN/PLA2G7/WNT5A/SERPINE1/SPI1/CCL3/CCR1/C5AR1/CCR2/CCL4/CCL2/AIF1/GCSAM/LGMN/LGALS9/C3AR1/SLAMF1/CSF1R/PADI2/CMKLR1/SPNS2/S100A14/TNF/ADAM8/CCL20/CCL21/GREM1	29
BP	GO:0002690	positive regulation of leukocyte chemotaxis	25/1558	97/18903	1.98E-07	4.79E-06	3.24E-06	CXCL8/CXCL10/PLA2G7/WNT5A/SERPINE1/SPI1/CCL3/CCR1/EDN3/EDN2/C5AR1/CCR2/CCL4/PTN/AIF1/LGMN/LGALS9/C3AR1/SLAMF1/CSF1R/CMKLR1/S100A14/CD74/PGF/CCL21	25
BP	GO:0071887	leukocyte apoptotic process	28/1558	117/18903	2.04E-07	4.91E-06	3.32E-06	CD274/IDO1/HCAR2/SLC7A11/LYN/PLEKHO2/NOD2/HIF1A/WNT5A/BAK1/CTSL/IL2RA/LILRB1/LGALS9/P2RX7/GIMAP8/CLC/EFNA1/CD74/FAS/ST3GAL1/ADA/ANXA1/ADAM8/CCL21/BLK/BCL6/IL7R	28
BP	GO:0060249	anatomical structure homeostasis	56/1558	333/18903	2.20E-07	5.29E-06	3.58E-06	TFRC/CDHR1/USH1C/SLC22A5/CTSK/SNX10/NOD2/CD38/HIF1A/LYZ/TCIRG1/PECAM1/SLC28A2/GCNT2/PIGR/KDR/F2R/CDH5/TLR4/BAG3/SLC39A8/ZG16B/MUC4/LPCAT1/ACP5/NELL2/P2RX7/CLDN3/CIB2/SLC1A1/SPP1/CSF1R/GPR137B/IHH/CX3CL1/PTGS2/ATP2B1/LDB2/CXADR/CUBN/LAMC1/HAAO/GJA1/CA7/OCLN/P2RY1/PBLD/TNFAIP3/NEUROD1/SCGN/ADAM8/SERPINA3/RCN3/TNFRSF11B/PDK4/CA2	56
BP	GO:0051235	maintenance of location	57/1558	342/18903	2.35E-07	5.61E-06	3.79E-06	S100A8/S100A9/LCN2/HK2/CXCL9/CXCL10/CXCL11/IL1B/SRGN/ZC3H12A/HK1/PML/FFAR2/LYN/SLC30A4/CCL3/CDS1/NRROS/SLC39A4/LPL/F2R/PPARG/LMAN1/SCIN/APOE/MDFI/CYBA/P2RX7/GM2A/CEMIP/SLC25A23/CD4/CX3CL1/RNF213/APOA1/SRI/ITGAV/JSRP1/AKAP9/ANK3/P2RY6/STARD4/SORL1/FITM1/FBN1/APOB/CCR5/ANXA1/TNF/THY1/SQLE/PLIN2/INSIG1/FCER2/MSR1/CCL21/PDIA2	57
BP	GO:0052548	regulation of endopeptidase activity	67/1558	428/18903	2.41E-07	5.72E-06	3.87E-06	S100A8/S100A9/PSMB8/PSMB9/PLAUR/BID/CASP1/CLEC7A/PI3/CASP10/CARD16/JAK2/RIPK2/PML/MEFV/LYN/BST2/STAT3/SERPING1/LAMP3/SERPINE1/BAK1/SPINT1/BIRC3/PEBP1/ASPH/RHBDF2/F2R/PPARG/RARRES1/SLPI/FABP1/LGMN/LGALS9/VIL1/HGF/SLC1A1/TFPI2/SERPINB9/ITIH3/PTGS2/NLRC4/SERPINB8/AQP1/PMAIP1/EFNA1/IFI6/COL6A3/F3/DHCR24/ABCA2/SERPINA5/SPINK4/IFI16/FAS/SORL1/CD44/ROBO1/TNF/MMP9/SPINK1/SERPINA3/AIM2/NLRP3/DPEP1/CST7/CS…	67
BP	GO:0034368	protein-lipid complex remodeling	13/1558	30/18903	2.43E-07	5.72E-06	3.87E-06	PLA2G7/LIPG/PLA2G2A/LPL/APOM/APOE/APOC1/APOA1/APOB/APOC3/APOA4/NR1H4/CETP	13
BP	GO:0034369	plasma lipoprotein particle remodeling	13/1558	30/18903	2.43E-07	5.72E-06	3.87E-06	PLA2G7/LIPG/PLA2G2A/LPL/APOM/APOE/APOC1/APOA1/APOB/APOC3/APOA4/NR1H4/CETP	13
BP	GO:0002269	leukocyte activation involved in inflammatory response	17/1558	50/18903	2.43E-07	5.72E-06	3.87E-06	TLR2/JAK2/TYROBP/CTSC/CCL3/C1QA/ITGB2/C5AR1/SPHK1/AIF1/LRRK2/CX3CL1/LDLR/IL33/TNF/STAP1/CST7	17
BP	GO:0030888	regulation of B cell proliferation	20/1558	67/18903	2.47E-07	5.77E-06	3.90E-06	TFRC/MNDA/MZB1/LYN/TYROBP/CD38/TNFRSF4/CD40/CD300A/TLR4/CTLA4/PRLR/TNFSF13B/CD74/ADA/VAV3/BLK/BCL6/FCRL3/TNFRSF13C	20
BP	GO:0031638	zymogen activation	20/1558	67/18903	2.47E-07	5.77E-06	3.90E-06	PLAUR/C1R/RIPK2/PLAU/RUNX1/MMP14/PRSS3/SERPINE1/BAK1/CTSL/ASPH/KLKB1/LGMN/NLRC4/DHCR24/IFI16/THBD/KLK1/GGT1/HPN	20
BP	GO:0046637	regulation of alpha-beta T cell differentiation	21/1558	73/18903	2.50E-07	5.80E-06	3.92E-06	ZC3H12A/CD86/RIPK2/PRKCZ/RUNX1/CD80/LILRB4/PRDM1/SOCS1/IL12RB1/LGALS9/IHH/SMAD7/IRF4/BATF/HLX/ADA/ANXA1/JUNB/NLRP3/BCL6	21
BP	GO:0150076	neuroinflammatory response	21/1558	73/18903	2.50E-07	5.80E-06	3.92E-06	MMP3/IL1B/TLR2/JAK2/TYROBP/CTSC/CCL3/C1QA/ITGB2/C5AR1/SPHK1/AIF1/LRRK2/CX3CL1/PTGS2/LDLR/IL33/TNF/MMP9/STAP1/CST7	21
BP	GO:0044000	movement in host	37/1558	183/18903	2.64E-07	6.08E-06	4.11E-06	FCN1/IFITM1/CXCL8/IFITM3/ICAM1/TFRC/CD86/CTSB/DPP4/PLSCR1/CD55/IFITM2/TNFRSF4/PC/CTSL/CD80/TRIM21/TRIM22/HYAL2/LY6E/ITGA5/SLC7A1/LGALS9/INSR/SLAMF1/CD4/SELPLG/ITGAV/CXADR/ITGA2/CD74/LDLR/CIITA/ANPEP/CCR5/CR2/EPHA2	37
BP	GO:0008360	regulation of cell shape	33/1558	154/18903	2.85E-07	6.54E-06	4.42E-06	RND1/FGR/PLXNA2/PDPN/DNMBP/CCL11/CCL3/LST1/HCK/ITGB2/KDR/CCL2/STRIP2/CFDP1/VIL1/PLEKHO1/FMNL2/EZR/CSF1R/BAMBI/PLXNC1/RDX/RHOQ/PLXND1/P2RY1/CCL24/RHOD/FGD2/RHOBTB2/ANXA1/FMNL1/HPN/CCL13	33
BP	GO:0051767	nitric-oxide synthase biosynthetic process	11/1558	22/18903	3.46E-07	7.86E-06	5.31E-06	STAT1/NAMPT/TLR2/JAK2/NOD2/KDR/CCL2/LRRK2/TLR4/IL33/FCER2	11
BP	GO:0051769	regulation of nitric-oxide synthase biosynthetic process	11/1558	22/18903	3.46E-07	7.86E-06	5.31E-06	STAT1/NAMPT/TLR2/JAK2/NOD2/KDR/CCL2/LRRK2/TLR4/IL33/FCER2	11
BP	GO:0044272	sulfur compound biosynthetic process	32/1558	148/18903	3.46E-07	7.86E-06	5.31E-06	ACSL1/CHAC1/GSTA1/PDK1/PDK2/SLC7A11/CTH/CHST13/PPT1/DSE/CHST15/CHSY1/MPST/CHST11/TPK1/CBS/SLC1A1/CHST2/CHST6/CSGALNACT2/PAPSS2/CSGALNACT1/ST3GAL4/ST3GAL1/CHST5/GGT5/ELOVL6/ELOVL5/GGT1/SLC26A2/B3GNT7/PDK4	32
BP	GO:0001776	leukocyte homeostasis	25/1558	100/18903	3.72E-07	8.40E-06	5.68E-06	CXCL6/HCAR2/SLC7A11/LYN/HIF1A/TCIRG1/BAK1/IL2RA/PDE4B/SLC40A1/F2R/LGALS9/LGALS2/P2RX7/TNFSF13B/PMAIP1/SPNS2/TNFRSF17/CD74/FAS/GCNT4/ADA/TNFAIP3/ANXA1/IL7R	25
BP	GO:0006023	aminoglycan biosynthetic process	22/1558	81/18903	3.95E-07	8.89E-06	6.01E-06	IL1B/CHST13/B3GNT9/DSE/GCNT2/CHST15/CHSY1/SMPD3/CHST11/PDGFRB/CEMIP/B3GNT6/CHST2/CHST6/CSGALNACT2/PDGFB/CSGALNACT1/ST3GAL4/ST3GAL1/B3GNT8/CHST5/B3GNT7	22
BP	GO:0032623	interleukin-2 production	19/1558	63/18903	4.12E-07	9.20E-06	6.22E-06	GBP1/IL1B/CLEC7A/CD86/RIPK2/NOD2/RUNX1/HAVCR2/CD80/LILRB4/CCR2/PDE4B/EZR/CD4/IRF4/TNFAIP3/ANXA1/NR1H4/ZFP36	19
BP	GO:0032663	regulation of interleukin-2 production	19/1558	63/18903	4.12E-07	9.20E-06	6.22E-06	GBP1/IL1B/CLEC7A/CD86/RIPK2/NOD2/RUNX1/HAVCR2/CD80/LILRB4/CCR2/PDE4B/EZR/CD4/IRF4/TNFAIP3/ANXA1/NR1H4/ZFP36	19
BP	GO:0006633	fatty acid biosynthetic process	34/1558	164/18903	4.31E-07	9.57E-06	6.47E-06	XBP1/IL1B/FADS1/CYP3A4/LIPG/MLXIPL/EDN2/PTGES/GPX4/LPL/TBXAS1/ABCD3/PTGS2/ACOT4/APOC1/APOA1/FADS2/CD74/SCD/FASN/DECR2/QKI/ANXA1/APOC3/ELOVL6/ELOVL5/INSIG1/CBR1/HPGDS/PTGDS/APOA4/CEACAM1/PDK4/THNSL2	34
BP	GO:0046683	response to organophosphorus	29/1558	128/18903	4.32E-07	9.57E-06	6.47E-06	DUOX2/STAT1/IL1B/IGFBP5/PTAFR/GATA6/HMGCS2/P2RY2/PDXP/EEF2K/P2RX7/CIB2/EZR/SLC6A4/PTGS2/AQP1/MMP19/ASS1/AKAP9/FBP1/P2RY6/THBD/P2RY1/COL1A1/TRPM4/STC1/NT5E/SLC26A3/GPD1	29
BP	GO:0045580	regulation of T cell differentiation	36/1558	179/18903	4.36E-07	9.60E-06	6.49E-06	IRF1/XBP1/LILRB2/ZC3H12A/CD86/RIPK2/PRKCZ/RUNX1/CD80/LILRB4/IL2RA/ERBB2/PRDM1/CCR2/BTN2A2/SOCS1/CTLA4/IL12RB1/LGALS9/PCK1/IHH/SMAD7/IRF4/FGL2/BATF/CD74/HLX/ADA/ANXA1/JUNB/ADAM8/NLRP3/VNN1/BCL6/EGR3/IL7R	36
BP	GO:0048771	tissue remodeling	36/1558	179/18903	4.36E-07	9.60E-06	6.49E-06	TFRC/IGFBP5/CTSK/SNX10/CD38/HIF1A/RUNX1/MMP14/TCIRG1/BAK1/CTHRC1/CCR2/PTN/F2R/EDNRA/PPARG/ACP5/P2RX7/CBS/ACVRL1/SPP1/CSF1R/GPR137B/IHH/MMP2/GJA1/DDR2/TNFAIP3/ADAM8/ACE/EPHA2/TNFRSF11B/GPNMB/CEACAM1/PDK4/GREM1	36
BP	GO:0010043	response to zinc ion	17/1558	52/18903	4.63E-07	1.01E-05	6.85E-06	S100A8/SOD2/CRIP1/SLC30A4/MT1F/P2RX7/MT1E/KHK/MT1G/MT1M/ASS1/HAAO/MT1H/MT1X/SLC30A10/MT1HL1/MT2A	17
BP	GO:0044403	biological process involved in symbiotic interaction	52/1558	307/18903	4.71E-07	1.03E-05	6.94E-06	FCN1/CXCL6/IFITM1/CXCL8/IFITM3/APOL1/ICAM1/TFRC/ZC3H12A/JAK2/CD86/CTSB/DPP4/PLSCR1/CD55/IFITM2/CCL3/TNFRSF4/PC/CTSL/IFI27/CD80/TRIM21/TRIM22/SAP30/CCL4/HYAL2/LY6E/ITGA5/APOE/SLC7A1/LGALS9/INSR/SLAMF1/CSF1R/CD4/SELPLG/ITGAV/CXADR/ITGA2/LRRC19/STOM/CD74/LDLR/FASN/CIITA/ANPEP/CCR5/CR2/HPN/EPHA2/CCL8	52
BP	GO:0042180	cellular ketone metabolic process	41/1558	218/18903	4.72E-07	1.03E-05	6.94E-06	IL1B/IDO1/CYP4F12/PDK1/PDK2/ADM/SLC7A11/AKR1B10/KYNU/MLXIPL/CYP4F2/CYP2B6/PPARGC1A/PPARG/FABP1/TDO2/DHRS4/HSD11B2/FMO4/PTGS2/APOC1/APOA1/CLCN2/CD74/STARD4/CYP4F3/APPL2/ANXA1/APOC3/GPD1/ELOVL5/INSIG1/NR4A3/CBR1/APOA4/FMO1/DHRS9/NR1H4/CEACAM1/PDK4/EGR1	41
BP	GO:0055076	transition metal ion homeostasis	31/1558	143/18903	4.94E-07	1.07E-05	7.24E-06	S100A8/S100A9/LCN2/SOD2/TFRC/SLC39A5/SLC30A4/BDH2/HIF1A/SLC31A2/SLC11A1/STEAP4/SLC39A4/HYAL2/SLC40A1/SLC39A8/MT1F/SLC1A1/SLC25A37/MT1E/SRI/MT1G/MT1M/FLVCR1/MT1H/MT1X/SLC30A10/STEAP1/ANKRD9/MT1HL1/MT2A	31
BP	GO:1903510	mucopolysaccharide metabolic process	24/1558	95/18903	5.14E-07	1.11E-05	7.50E-06	IL1B/HPSE/CHST13/GNS/DSE/CHST15/CHSY1/HYAL2/EDNRA/SMPD3/CHST11/CEMIP/CHST2/ITIH3/CHST6/CSGALNACT2/PDGFB/CSGALNACT1/ST3GAL4/ST3GAL1/CD44/CHST5/DCN/B3GNT7	24
BP	GO:0032722	positive regulation of chemokine production	20/1558	70/18903	5.43E-07	1.17E-05	7.90E-06	IL1B/CLEC7A/TLR2/RIPK2/FFAR2/NOD2/HIF1A/WNT5A/HAVCR2/OAS3/LPL/AIF1/TLR4/LGALS9/CSF1R/CD74/IL33/TNF/IL1RL1/EGR1	20
BP	GO:2000116	regulation of cysteine-type endopeptidase activity	43/1558	235/18903	5.48E-07	1.17E-05	7.93E-06	S100A8/S100A9/PSMB9/PLAUR/BID/CASP1/CLEC7A/CASP10/CARD16/JAK2/RIPK2/PML/MEFV/LAMP3/BAK1/BIRC3/ASPH/F2R/PPARG/FABP1/LGMN/LGALS9/VIL1/HGF/SLC1A1/SERPINB9/PTGS2/NLRC4/AQP1/PMAIP1/IFI6/F3/DHCR24/IFI16/FAS/CD44/ROBO1/TNF/MMP9/AIM2/NLRP3/DPEP1/CST7	43
BP	GO:0036293	response to decreased oxygen levels	52/1558	309/18903	5.79E-07	1.23E-05	8.34E-06	NOS2/HK2/SOD2/TFRC/TLR2/CARD16/PDK1/ADM/PML/DPP4/CD38/PLAU/HIF1A/MMP14/GATA6/AGTRAP/PDLIM1/TERT/EDNRA/PPARG/FABP1/VASN/EEF2K/CYBA/CLDN3/CBS/SLC1A1/HSD11B2/ACVRL1/SLC6A4/RGCC/PTGS2/AQP1/ANGPT2/PMAIP1/LOXL2/MMP2/ITGA2/HYOU1/ABAT/CA9/DDR2/STC1/ADA/TNF/ADAM8/NDRG1/PGF/ACE/DDIT4/EGR1/CLCA1	52
BP	GO:0061041	regulation of wound healing	30/1558	137/18903	5.99E-07	1.27E-05	8.60E-06	DUOX2/PLAUR/XBP1/CLEC7A/SERPING1/HPSE/PLAU/SERPINE1/EMILIN2/F2R/KLKB1/APOE/VIL1/CLDN3/MMRN1/F3/PDGFB/ABAT/OCLN/THBD/DDR2/ST3GAL4/EMILIN1/TNFAIP3/ANXA1/TNF/TNFRSF12A/CEACAM1/HBEGF/REG3A	30
BP	GO:0034367	protein-containing complex remodeling	13/1558	32/18903	6.02E-07	1.28E-05	8.62E-06	PLA2G7/LIPG/PLA2G2A/LPL/APOM/APOE/APOC1/APOA1/APOB/APOC3/APOA4/NR1H4/CETP	13
BP	GO:0007565	female pregnancy	37/1558	189/18903	6.11E-07	1.29E-05	8.71E-06	IL1B/IDO1/APOL2/CYP27B1/IGFBP5/CTSB/ADM/CD38/HAVCR2/A1CF/PRDM1/PTN/IGFBP7/PCSK5/ITGA5/LGALS9/PRLR/CBS/HSD11B2/SPP1/TPPP3/IHH/PTGS2/ANGPT2/MMP2/ITGA2/GJA1/THBD/SLC38A2/STC1/JUNB/PGF/IGFBP2/TEAD4/MMP9/ACE/HPGD	37
BP	GO:0002523	leukocyte migration involved in inflammatory response	10/1558	19/18903	6.50E-07	1.36E-05	9.19E-06	S100A8/S100A9/SLAMF8/FFAR2/PTN/SLAMF1/CX3CL1/NINJ1/TNF/ADAM8	10
BP	GO:0048245	eosinophil chemotaxis	10/1558	19/18903	6.50E-07	1.36E-05	9.19E-06	CCL11/CCL3/CCL4/CCL2/CX3CL1/CCL24/CCL13/CCL21/SCG2/CCL8	10
BP	GO:0045824	negative regulation of innate immune response	21/1558	77/18903	6.69E-07	1.40E-05	9.44E-06	TRAFD1/NLRC5/SAMHD1/SLAMF8/SERPING1/PARP14/MMP12/HAVCR2/NMI/OAS3/TRIM21/LILRB1/PPARG/STAT2/LGALS9/SERPINB9/ISG15/IFI16/USP18/TNFAIP3/CEACAM1	21
BP	GO:0048247	lymphocyte chemotaxis	19/1558	65/18903	7.06E-07	1.47E-05	9.92E-06	CXCL10/CXCL11/CXCL16/WNT5A/CCL11/CCL3/CYP7B1/CCR2/CCL4/CCL2/PADI2/CX3CL1/CCL24/ADAM8/CCL13/CCL23/CCL20/CCL21/CCL8	19
BP	GO:0018108	peptidyl-tyrosine phosphorylation	60/1558	380/18903	7.59E-07	1.57E-05	1.06E-05	PARP9/SOCS3/JAK2/FGFR3/FGR/LILRA5/RIPK2/LYN/NOD2/PRKCZ/PARP14/PTPN1/HCK/ITGB2/PECAM1/CD40/CD80/LILRB4/TNFRSF18/ERBB2/CD300A/ERBB3/IL12RB2/KDR/HYAL2/AATK/CBLC/SOCS1/CASS4/ITGA5/SAMSN1/ROR2/PRLR/TGFA/PDGFRB/INSR/LTK/HGF/MATK/CSF1R/CD4/TESK2/EFNA1/PDGFB/ERRFI1/CD74/DDR2/FGF7/CD44/TNF/THY1/PKDCC/SPINK1/ACE/STAP1/BLK/NCF1/EPHA2/GREM1/HBEGF	60
BP	GO:0001666	response to hypoxia	50/1558	296/18903	8.46E-07	1.75E-05	1.18E-05	NOS2/HK2/SOD2/TFRC/TLR2/CARD16/PDK1/ADM/PML/DPP4/CD38/PLAU/HIF1A/MMP14/GATA6/AGTRAP/PDLIM1/TERT/EDNRA/PPARG/FABP1/VASN/CYBA/CLDN3/CBS/HSD11B2/ACVRL1/SLC6A4/RGCC/PTGS2/AQP1/ANGPT2/PMAIP1/LOXL2/MMP2/ITGA2/HYOU1/ABAT/CA9/DDR2/STC1/ADA/TNF/ADAM8/NDRG1/PGF/ACE/DDIT4/EGR1/CLCA1	50
BP	GO:0006979	response to oxidative stress	66/1558	434/18903	8.56E-07	1.76E-05	1.19E-05	DUOX2/STAT1/SOD2/MMP3/PYCR1/ZC3H12A/JAK2/ACOX2/PDK1/PDK2/SLC7A11/PRODH/PML/NCOA7/GPX8/PLA2R1/CD38/HIF1A/ADAM9/MMP14/BAK1/PDLIM1/GSKIP/GCH1/ABCC1/GPX4/TLDC2/HYAL2/SLC4A11/SPHK1/AIF1/ETFDH/EDNRA/PPARGC1A/ECT2/SMPD3/LRRK2/TLR4/MCTP1/FABP1/APOE/PDGFRB/MSRA/HGF/SLC1A1/MICB/PTGS2/AQP1/IL18BP/MMP2/DHCR24/GPX2/NEIL1/SGK2/DDR2/COL1A1/PXDN/TNFAIP3/ANXA1/TNF/MMP9/NR4A3/APOA4/VNN1/NCF1/HBB	66
BP	GO:0048525	negative regulation of viral process	23/1558	91/18903	8.76E-07	1.79E-05	1.21E-05	FCN1/IFITM1/STAT1/IFITM3/ZNFX1/PLSCR1/BST2/IFITM2/OAS3/OAS2/TRIM21/IFIT5/LY6E/SLPI/ISG20/APOBEC3G/OASL/ISG15/IFI16/CIITA/TNF/RSAD2/ZFP36	23
BP	GO:0045834	positive regulation of lipid metabolic process	32/1558	154/18903	8.84E-07	1.81E-05	1.22E-05	IL1B/VAV2/ADM/FGFR3/FGR/LYN/NOD2/MLXIPL/PPARGC1A/PPARG/FABP1/APOE/PDGFRB/PTGS2/APOC1/APOA1/AADAC/PDGFB/ABHD6/CD74/LDLR/STARD4/CCDC3/VAV3/ANXA1/TNF/ELOVL5/NR4A3/APOA4/CCL21/SCT/NR1H4	32
BP	GO:1905517	macrophage migration	18/1558	60/18903	9.03E-07	1.84E-05	1.24E-05	MMP28/SLAMF8/MMP14/CCL3/EDN2/C5AR1/CCR2/CCL2/ROR2/C3AR1/SLAMF1/CSF1R/CX3CL1/B4GALT1/CMKLR1/MMP2/EMILIN1/STAP1	18
BP	GO:0018212	peptidyl-tyrosine modification	60/1558	382/18903	9.08E-07	1.84E-05	1.24E-05	PARP9/SOCS3/JAK2/FGFR3/FGR/LILRA5/RIPK2/LYN/NOD2/PRKCZ/PARP14/PTPN1/HCK/ITGB2/PECAM1/CD40/CD80/LILRB4/TNFRSF18/ERBB2/CD300A/ERBB3/IL12RB2/KDR/HYAL2/AATK/CBLC/SOCS1/CASS4/ITGA5/SAMSN1/ROR2/PRLR/TGFA/PDGFRB/INSR/LTK/HGF/MATK/CSF1R/CD4/TESK2/EFNA1/PDGFB/ERRFI1/CD74/DDR2/FGF7/CD44/TNF/THY1/PKDCC/SPINK1/ACE/STAP1/BLK/NCF1/EPHA2/GREM1/HBEGF	60
BP	GO:0031348	negative regulation of defense response	47/1558	272/18903	9.26E-07	1.87E-05	1.26E-05	TRAFD1/NLRC5/SOCS3/SAMHD1/SLAMF8/FGR/MEFV/LYN/NOD2/SERPING1/PARP14/MMP12/HCK/HAVCR2/NMI/OAS3/TRIM21/IL2RA/LILRB1/RHBDF2/CDH5/PPARG/STAT2/APOE/LGALS9/ACP5/HGF/MICB/SERPINB9/CX3CL1/APOA1/FGL2/CALCRL/ISG15/IFI16/LDLR/USP18/NT5E/ADA/TNFAIP3/AOAH/NLRP3/CST7/NR1H4/CEACAM1/ZFP36/ENPP3	47
BP	GO:0015718	monocarboxylic acid transport	27/1558	119/18903	1.04E-06	2.09E-05	1.41E-05	NOS2/IL1B/SLC16A5/ABCG2/SLC16A3/PLA2R1/PLA2G2A/PLA2G12B/SLC16A9/SLC51B/PTGES/ABCD3/P2RX7/SLC27A4/PTGS2/SLC51A/SLC5A12/ABCC2/SLC10A2/SLCO2A1/SLC16A14/NR0B2/ANXA1/TNF/ACE/CEACAM1/PLA2G2D	27
BP	GO:0051216	cartilage development	38/1558	201/18903	1.07E-06	2.15E-05	1.45E-05	CHI3L1/FGFR3/PRKG2/CTSK/HIF1A/RUNX1/WNT5A/ZNF219/CHSY1/HYAL2/SMPD3/CHST11/SCIN/BMP3/SNAI1/SULF2/CBS/ACVRL1/TGFBI/MAF/ARID5A/IHH/SMAD7/LOXL2/FRZB/COL1A1/HOXA5/STC1/OSR1/BMP8B/CD44/SATB2/PKDCC/MGP/OSR2/OGN/PRRX1/GREM1	38
BP	GO:0008643	carbohydrate transport	32/1558	156/18903	1.19E-06	2.38E-05	1.61E-05	HK2/IL1B/SLC5A11/AQP7/SLC23A3/PEA15/SLC50A1/HNF1A/MFSD12/TERT/EDNRA/SMPD3/AQP11/SLC23A1/SLC37A1/VIL1/INSR/EZR/SLC37A4/SLC27A4/AQP1/SLC5A9/RHOQ/SLC2A3/OCLN/SLC2A6/APPL2/TNF/ACE/NR4A3/SLC2A2/SLC5A2	32
BP	GO:0001667	ameboidal-type cell migration	72/1558	492/18903	1.20E-06	2.39E-05	1.61E-05	PIK3R3/LRG1/ZC3H12A/PML/DPP4/EPB41L4B/HIF1A/SOX8/STAT5A/ADAM9/WNT5A/CORO1C/SEMA4G/PRSS3/CENPV/GLUL/EDN3/PFN2/PDLIM1/CD40/SEMA5A/EDN2/PRCP/KDR/PTN/HYAL2/EDNRA/TPBG/OVOL2/CDH5/PPARG/LGMN/APOE/SNAI1/PTP4A3/VIL1/SEMA6C/ACVRL1/RGCC/MARVELD3/NRP2/PTGS2/AQP1/ANGPT2/APOA1/EFNA1/LOXL2/VASH1/ITGA2/PLXND1/PDGFB/GJA1/DDR2/S100P/STC1/FGF7/APPL2/ANXA1/ROBO1/TNF/SOX18/MMP9/SPARC/ANXA3/DCN/PTPRR/EGR3/EPHA2/SCG2/…	72
BP	GO:0042102	positive regulation of T cell proliferation	25/1558	106/18903	1.20E-06	2.39E-05	1.62E-05	CD274/IL1B/TFRC/LILRB2/JAK2/CD86/PDCD1LG2/RIPK2/CD55/HAVCR2/CD80/IL2RA/CCR2/AIF1/CD276/IL12RB1/SLC7A1/LGALS9/SLAMF1/TNFSF13B/EBI3/ANXA1/IGFBP2/HHLA2/TNFRSF13C	25
BP	GO:0043434	response to peptide hormone	64/1558	421/18903	1.27E-06	2.50E-05	1.69E-05	PIK3R3/STAT1/XBP1/IL1B/SOCS3/TLR2/IGFBP5/RAB31/JAK2/MZB1/PDK2/ADM/CTSK/LYN/EIF4EBP2/STAT3/PCSK9/PRKCZ/STAT5A/PTPN1/AGTRAP/HMGCS2/PCK2/REG1A/ALPL/LPL/SOCS1/EDNRA/REG1B/PPARG/STAT2/EEF2K/CYBA/INSR/PCK1/HSD11B2/CYSLTR2/PTPRE/SLC27A4/PTGS2/KHK/ATP2B1/RHOQ/ASS1/ERRFI1/FBP1/SORL1/DDR2/COL1A1/PCSK1/FBN1/APPL2/ANXA1/SLC30A10/SPINK1/INSIG1/NR4A3/EGR2/NR1H4/CEACAM1/PDK4/REG3A/EGR1/CA2	64
BP	GO:0014074	response to purine-containing compound	30/1558	142/18903	1.33E-06	2.63E-05	1.78E-05	DUOX2/STAT1/IL1B/IGFBP5/PTAFR/GATA6/HMGCS2/P2RY2/PDXP/EEF2K/P2RX7/CIB2/EZR/SLC6A4/PTGS2/AQP1/MMP19/ASS1/AKAP9/FBP1/P2RY6/THBD/P2RY1/COL1A1/TRPM4/STC1/NT5E/ADA/SLC26A3/GPD1	30
BP	GO:1903034	regulation of response to wounding	34/1558	172/18903	1.37E-06	2.69E-05	1.82E-05	DUOX2/PLAUR/XBP1/CLEC7A/SERPING1/HPSE/PLAU/SERPINE1/EMILIN2/PTN/F2R/KLKB1/PTPRF/APOE/VIL1/CLDN3/SPP1/MMRN1/SCARF1/F3/PDGFB/ABAT/OCLN/THBD/DDR2/ST3GAL4/EMILIN1/TNFAIP3/ANXA1/TNF/TNFRSF12A/CEACAM1/HBEGF/REG3A	34
BP	GO:0006692	prostanoid metabolic process	16/1558	50/18903	1.39E-06	2.71E-05	1.83E-05	IL1B/CYP2S1/GSTA1/CES2/PTGR1/EDN2/PTGES/TBXAS1/ACOX1/PTGS2/CD74/ANXA1/CBR1/HPGDS/PTGDS/HPGD	16
BP	GO:0006693	prostaglandin metabolic process	16/1558	50/18903	1.39E-06	2.71E-05	1.83E-05	IL1B/CYP2S1/GSTA1/CES2/PTGR1/EDN2/PTGES/TBXAS1/ACOX1/PTGS2/CD74/ANXA1/CBR1/HPGDS/PTGDS/HPGD	16
BP	GO:0050678	regulation of epithelial cell proliferation	63/1558	414/18903	1.48E-06	2.87E-05	1.94E-05	STAT1/LRG1/XBP1/BID/FZD7/NOD2/STAT3/HIF1A/STAT5A/WNT5A/ALDH1A2/CCL11/MMP12/GLUL/SEMA5A/C5AR1/ERBB2/CYP7B1/KDR/PTN/CCL2/OVOL1/OVOL2/AQP11/PPARG/APOE/TGFA/CYBA/ACVRL1/RGCC/MARVELD3/NRP2/IHH/B4GALT1/IRF6/CDKN2B/F3/VASH1/LAMC1/PDGFB/GPBAR1/ERRFI1/CCR3/CCL24/HOXA5/HLX/FGF7/IQGAP3/OSR1/TNFAIP3/ROBO1/TNF/PGF/SPINK1/NR4A3/SPARC/HPN/OSR2/EGR3/SCG2/CEACAM1/ZFP36/REG3A	63
BP	GO:0043370	regulation of CD4-positive, alpha-beta T cell differentiation	17/1558	56/18903	1.50E-06	2.91E-05	1.97E-05	ZC3H12A/CD86/RIPK2/PRKCZ/RUNX1/CD80/SOCS1/IL12RB1/LGALS9/SMAD7/IRF4/BATF/HLX/ANXA1/JUNB/NLRP3/BCL6	17
BP	GO:0002704	negative regulation of leukocyte mediated immunity	19/1558	68/18903	1.51E-06	2.92E-05	1.97E-05	C4BPB/CD55/BST2/NOD2/SPI1/HAVCR2/LILRB4/CD300A/LILRB1/CCR2/LGALS9/SLAMF1/SERPINB9/SMAD7/C4BPA/CR2/BCL6/IL7R/CEACAM1	19
BP	GO:0048732	gland development	66/1558	441/18903	1.51E-06	2.92E-05	1.97E-05	HK2/SOD2/CRIP1/TGM2/XBP1/IGFBP5/JAK2/PTPN3/SLC7A5/PML/PCSK9/HIF1A/STAT5A/WNT5A/ALDH1A2/CCL11/GATA6/HMGCS2/OAS2/PCK2/CYP7B1/CEBPB/HNF1A/COBL/PTN/MPST/EDNRA/IGSF3/PRLR/TGFA/PSAP/INSR/PCK1/LAMA1/HGF/CSF1R/HNF1B/IHH/IRF6/CDKN2B/APOA1/CLCN2/MMP2/ITGA2/PLXND1/ASS1/FRZB/HNF4A/TBX3/FASN/CADM1/PCSK1/HOXA5/HLX/FGF7/IQGAP3/ADA/MAFB/TNFAIP3/ANXA1/ROBO1/TNF/SOSTDC1/HPN/EPHA2/CEACAM1	66
BP	GO:0090303	positive regulation of wound healing	18/1558	62/18903	1.54E-06	2.95E-05	2.00E-05	DUOX2/XBP1/CLEC7A/HPSE/PLAU/SERPINE1/EMILIN2/F2R/CLDN3/F3/OCLN/THBD/DDR2/ST3GAL4/EMILIN1/ANXA1/HBEGF/REG3A	18
BP	GO:0110148	biomineralization	35/1558	181/18903	1.64E-06	3.14E-05	2.12E-05	SBNO2/SRGN/CYP27B1/FGFR3/FGR/SNX10/HIF1A/TCIRG1/ACVR2A/CCL3/CCR1/CEBPB/ALPL/PTN/SMPD3/ANKH/ROR2/FAM20A/P2RX7/SPP1/PTGS2/ATP2B1/ISG15/DDR2/COL1A1/COL1A2/TRPM4/NT5E/ADA/OSR1/ABCC6/PKDCC/MGP/OSR2/GREM1	35
BP	GO:0030099	myeloid cell differentiation	62/1558	407/18903	1.72E-06	3.28E-05	2.22E-05	STAT1/CSF3R/BATF2/TFRC/SBNO2/TLR2/JAK2/PML/SNX10/UBD/LYN/TYROBP/STAT3/OSCAR/HIF1A/RUNX1/TCIRG1/DNASE2/ACVR2A/SPI1/CCL3/CCR1/C1QC/LILRB4/NRROS/CEBPB/LILRB1/ACTN1/SOCS1/TLR4/PPARG/SCIN/ROR2/RASGRP4/CSF1R/CD4/MAF/GPR137B/CDKN2B/IRF4/ZNF385A/HOXB7/MT1G/ISG15/IFI16/BATF/FLVCR1/CD74/FASN/HOXA5/FBN1/MAFB/EVI2B/TNF/BATF3/JUNB/MMP9/BCL6/EPHA2/TNFRSF11B/CEACAM1/ZFP36	62
BP	GO:0042742	defense response to bacterium	59/1558	382/18903	1.95E-06	3.70E-05	2.50E-05	S100A8/S100A9/LCN2/NOS2/CXCL6/CLEC4E/GBP4/IL1B/PI3/FCER1G/GBP2/TLR2/DMBT1/SLAMF8/FGR/ZNFX1/RIPK2/NOD2/LYZ/SLC11A1/PLA2G2A/LEAP2/SERPINE1/HAVCR2/OAS3/OAS2/C5AR1/IGLL5/CEBPB/EMILIN2/MR1/TLR4/SLPI/ACP5/CYBA/P2RX7/SELP/CD4/NLRC4/AQP1/GNLY/RNF213/PLAC8/LGALS4/ISG15/S100A14/EMILIN1/IL22RA1/TNF/CHGA/ANXA3/CCL20/ZG16/NR1H4/DEFB1/RNASE1/EPHA2/IL7R/LYPD8	59
BP	GO:0043648	dicarboxylic acid metabolic process	23/1558	95/18903	1.97E-06	3.72E-05	2.51E-05	MTHFD2/PHYH/IDH2/SLC7A11/PRODH/ALDH18A1/KYNU/ALDH5A1/ASPA/GLUL/PCK2/NAGS/ALDH1L2/OAT/PCK1/GPT2/ACOT4/ASS1/HAAO/QPRT/GGT1/NR1H4/ALDH1L1	23
BP	GO:0045071	negative regulation of viral genome replication	17/1558	57/18903	1.98E-06	3.73E-05	2.52E-05	IFITM1/IFITM3/ZNFX1/PLSCR1/BST2/IFITM2/OAS3/OAS2/IFIT5/SLPI/ISG20/APOBEC3G/OASL/ISG15/IFI16/TNF/RSAD2	17
BP	GO:0031663	lipopolysaccharide-mediated signaling pathway	18/1558	63/18903	1.99E-06	3.74E-05	2.53E-05	IL1B/TLR2/CARD16/PTAFR/RIPK2/CD55/LYN/SPI1/CCL3/HCK/CCL2/TLR4/LY96/SCIMP/CX3CL1/TNFAIP3/TNF/CD14	18
BP	GO:0031341	regulation of cell killing	24/1558	102/18903	2.05E-06	3.83E-05	2.59E-05	NOS2/CXCL6/ICAM1/CLEC7A/DNASE1/TAP2/CD55/TYROBP/SPI1/HAVCR2/LILRB1/MR1/IL12RB1/LGALS9/P2RX7/CD59/SERPINB9/CD1C/CADM1/KLRB1/FCER2/STAP1/IL7R/CEACAM1	24
BP	GO:0030282	bone mineralization	27/1558	123/18903	2.05E-06	3.83E-05	2.59E-05	SBNO2/SRGN/CYP27B1/FGFR3/FGR/SNX10/HIF1A/ACVR2A/CCL3/CCR1/ALPL/PTN/SMPD3/ANKH/ROR2/P2RX7/PTGS2/ATP2B1/ISG15/DDR2/COL1A2/TRPM4/OSR1/PKDCC/MGP/OSR2/GREM1	27
BP	GO:0048660	regulation of smooth muscle cell proliferation	34/1558	175/18903	2.06E-06	3.83E-05	2.59E-05	STAT1/SOD2/IGFBP5/JAK2/PTAFR/IGFBP3/TERT/AIF1/PTGIR/PPARGC1A/SMPD3/TLR4/PPARG/APOE/PDGFRB/CYBA/CX3CL1/PTGS2/CALCRL/MMP2/ITGA2/PDGFB/NOTCH3/GJA1/P2RY6/DDR2/TNFAIP3/TNF/MMP9/NR4A3/OGN/ADAMTS1/HPGD/HBEGF	34
BP	GO:0046916	cellular transition metal ion homeostasis	26/1558	116/18903	2.08E-06	3.87E-05	2.62E-05	S100A8/S100A9/LCN2/TFRC/SLC39A5/SLC30A4/HIF1A/SLC31A2/SLC11A1/STEAP4/SLC39A4/SLC40A1/SLC39A8/MT1F/SLC1A1/MT1E/SRI/MT1G/MT1M/FLVCR1/MT1H/MT1X/SLC30A10/ANKRD9/MT1HL1/MT2A	26
BP	GO:0010631	epithelial cell migration	57/1558	366/18903	2.22E-06	4.11E-05	2.78E-05	PIK3R3/LRG1/ZC3H12A/DPP4/EPB41L4B/HIF1A/STAT5A/ADAM9/WNT5A/CORO1C/PRSS3/GLUL/PFN2/CD40/SEMA5A/EDN2/PRCP/KDR/PTN/CDH5/PPARG/LGMN/APOE/SNAI1/PTP4A3/VIL1/ACVRL1/RGCC/MARVELD3/NRP2/PTGS2/ANGPT2/APOA1/EFNA1/LOXL2/VASH1/ITGA2/PLXND1/PDGFB/S100P/STC1/FGF7/ANXA1/ROBO1/TNF/SOX18/MMP9/SPARC/ANXA3/DCN/PTPRR/EGR3/EPHA2/SCG2/CEACAM1/GREM1/HBEGF	57
BP	GO:0002294	CD4-positive, alpha-beta T cell differentiation involved in immune response	19/1558	70/18903	2.44E-06	4.49E-05	3.03E-05	ZC3H12A/IL18R1/CD86/RIPK2/STAT3/PRKCZ/RORC/CD80/TMEM98/IL12RB1/LGALS9/SMAD7/IRF4/BATF/HLX/ANXA1/JUNB/NLRP3/BCL6	19
BP	GO:0042130	negative regulation of T cell proliferation	19/1558	70/18903	2.44E-06	4.49E-05	3.03E-05	CD274/IDO1/LILRB2/CD86/PDCD1LG2/HAVCR2/CD80/LILRB4/IL2RA/ERBB2/CEBPB/LILRB1/BTN2A2/CTLA4/LGALS9/IHH/LRRC32/GPNMB/PLA2G2D	19
BP	GO:0006636	unsaturated fatty acid biosynthetic process	16/1558	52/18903	2.50E-06	4.57E-05	3.09E-05	IL1B/FADS1/EDN2/PTGES/TBXAS1/PTGS2/FADS2/CD74/SCD/DECR2/ANXA1/ELOVL6/ELOVL5/CBR1/HPGDS/PTGDS	16
BP	GO:0007586	digestion	29/1558	139/18903	2.60E-06	4.75E-05	3.21E-05	SLC22A5/SNX10/NOD2/PRSS3/SI/PRAP1/PPARGC1A/TLR4/FABP1/MUC4/VIL1/TIFAB/EZR/AQP1/APOA1/MOGAT2/PNLIPRP2/LDLR/PBLD/ABCG5/WNK4/NEUROD1/FABP2/SPINK1/SERPINA3/CAPN9/APOA4/SCT/SST	29
BP	GO:0042119	neutrophil activation	14/1558	41/18903	2.64E-06	4.78E-05	3.23E-05	CXCL6/CXCL8/FCER1G/PTAFR/DNASE1/TYROBP/PLA2G2A/SPI1/ITGB2/CD300A/PREX1/ANXA1/TNF/ANXA3	14
BP	GO:0150077	regulation of neuroinflammatory response	14/1558	41/18903	2.64E-06	4.78E-05	3.23E-05	MMP3/IL1B/CTSC/CCL3/SPHK1/LRRK2/CX3CL1/PTGS2/LDLR/IL33/TNF/MMP9/STAP1/CST7	14
BP	GO:0051092	positive regulation of NF-kappaB transcription factor activity	31/1558	154/18903	2.64E-06	4.78E-05	3.23E-05	S100A8/S100A9/IL1B/TFRC/CLEC7A/TLR2/CARD16/IL18R1/RIPK2/NOD2/CTH/STAT3/PRKCZ/WNT5A/CD40/TRIM21/TRIM22/RIPK4/SPHK1/TLR4/IL18RAP/LGALS9/CX3CL1/NLRC4/RHEBL1/TNF/ADAM8/AIM2/NLRP3/NTS/GREM1	31
BP	GO:0010038	response to metal ion	56/1558	360/18903	2.82E-06	5.08E-05	3.43E-05	S100A8/SOD2/CRIP1/TFRC/CPNE2/PLSCR1/FIBIN/SLC30A4/HIF1A/ADAM9/WNT5A/TCIRG1/AOC1/HMGCS2/SORD/KCNJ10/CHP2/TERT/SLC40A1/ECT2/SMPD3/LRRK2/LGMN/MT1F/EEF2K/P2RX7/ITPKA/SLC1A1/SLC25A23/PTGS2/AQP1/MT1E/KHK/LOXL2/MT1G/MT1M/ASS1/HAAO/FBP1/ANK3/ABAT/MT1H/MT1X/PCSK1/ABCC6/JUNB/SLC30A10/CD14/NDRG1/IGFBP2/MMP9/DPEP1/NCF1/MT1HL1/TNFRSF11B/MT2A	56
BP	GO:1903036	positive regulation of response to wounding	20/1558	77/18903	2.83E-06	5.08E-05	3.43E-05	DUOX2/XBP1/CLEC7A/HPSE/PLAU/SERPINE1/EMILIN2/PTN/F2R/CLDN3/SCARF1/F3/OCLN/THBD/DDR2/ST3GAL4/EMILIN1/ANXA1/HBEGF/REG3A	20
BP	GO:0090132	epithelium migration	57/1558	369/18903	2.88E-06	5.16E-05	3.49E-05	PIK3R3/LRG1/ZC3H12A/DPP4/EPB41L4B/HIF1A/STAT5A/ADAM9/WNT5A/CORO1C/PRSS3/GLUL/PFN2/CD40/SEMA5A/EDN2/PRCP/KDR/PTN/CDH5/PPARG/LGMN/APOE/SNAI1/PTP4A3/VIL1/ACVRL1/RGCC/MARVELD3/NRP2/PTGS2/ANGPT2/APOA1/EFNA1/LOXL2/VASH1/ITGA2/PLXND1/PDGFB/S100P/STC1/FGF7/ANXA1/ROBO1/TNF/SOX18/MMP9/SPARC/ANXA3/DCN/PTPRR/EGR3/EPHA2/SCG2/CEACAM1/GREM1/HBEGF	57
BP	GO:0006641	triglyceride metabolic process	24/1558	104/18903	2.95E-06	5.28E-05	3.57E-05	ACSL1/PCSK9/LIPG/SLC22A4/PCK2/PLB1/LPL/APOE/PCK1/MOGAT3/APOC1/APOA1/AGMO/AADAC/MOGAT2/PNLIPRP2/LDLR/SORL1/APOB/APOC3/INSIG1/APOA4/SIK1/CETP	24
BP	GO:0071347	cellular response to interleukin-1	25/1558	111/18903	2.97E-06	5.28E-05	3.57E-05	GBP1/CXCL8/ZBP1/IL1B/GBP2/IL1RN/ZC3H12A/HIF1A/CCL11/CCL3/CD40/CEBPB/IL1R1/CCL4/CCL2/HYAL2/CX3CL1/MMP2/CCL24/CCL13/CCL23/CCL20/CCL21/CCL8/EGR1	25
BP	GO:0001894	tissue homeostasis	46/1558	275/18903	3.02E-06	5.35E-05	3.62E-05	TFRC/CDHR1/USH1C/SLC22A5/CTSK/SNX10/NOD2/CD38/LYZ/TCIRG1/PECAM1/SLC28A2/GCNT2/PIGR/KDR/F2R/CDH5/TLR4/SLC39A8/ZG16B/MUC4/LPCAT1/ACP5/P2RX7/CLDN3/CIB2/SLC1A1/SPP1/CSF1R/GPR137B/IHH/PTGS2/LDB2/CXADR/CUBN/LAMC1/GJA1/OCLN/PBLD/TNFAIP3/NEUROD1/ADAM8/SERPINA3/RCN3/TNFRSF11B/PDK4	46
BP	GO:0002705	positive regulation of leukocyte mediated immunity	29/1558	140/18903	3.02E-06	5.35E-05	3.62E-05	NOS2/IL1B/TFRC/CLEC7A/PTAFR/IL18R1/TAP2/CD55/NOD2/TYROBP/PRKCZ/SPI1/ITGB2/CD40/IL1R1/MR1/IL12RB1/FZD5/P2RX7/SCIMP/SLAMF1/ARID5A/CD1C/CADM1/TNF/FCER2/NLRP3/STAP1/RSAD2	29
BP	GO:0010959	regulation of metal ion transport	63/1558	423/18903	3.07E-06	5.39E-05	3.65E-05	CXCL9/CXCL10/CXCL11/LILRB2/PTPN3/LILRA5/PML/LYN/PCSK9/SLC31A2/BAK1/CCL3/CCR1/EDN3/RAMP3/KCNE3/CHP2/AHNAK/SCN4B/LILRB1/WNK2/PDE4B/CNKSR3/CCL4/CCL2/KCNG1/F2R/NEDD4L/NETO2/PDGFRB/CYBA/P2RX7/GPR35/CEMIP/CD4/EHD3/GPD1L/CX3CL1/PTGS2/SRI/TRPV3/ATP2B1/PDGFB/JSRP1/AKAP9/ANK3/STOM/SCN1B/P2RY6/ATP1A1/STC1/OSR1/WNK4/THY1/SLC30A10/SPINK1/ACE/FXYD3/KCNJ2/FCRL3/SIK1/FXYD1/MS4A1	63
BP	GO:0002287	alpha-beta T cell activation involved in immune response	19/1558	71/18903	3.08E-06	5.39E-05	3.65E-05	ZC3H12A/IL18R1/CD86/RIPK2/STAT3/PRKCZ/RORC/CD80/TMEM98/IL12RB1/LGALS9/SMAD7/IRF4/BATF/HLX/ANXA1/JUNB/NLRP3/BCL6	19
BP	GO:0002293	alpha-beta T cell differentiation involved in immune response	19/1558	71/18903	3.08E-06	5.39E-05	3.65E-05	ZC3H12A/IL18R1/CD86/RIPK2/STAT3/PRKCZ/RORC/CD80/TMEM98/IL12RB1/LGALS9/SMAD7/IRF4/BATF/HLX/ANXA1/JUNB/NLRP3/BCL6	19
BP	GO:0015698	inorganic anion transport	35/1558	186/18903	3.14E-06	5.49E-05	3.71E-05	ABCB1/APOL1/PTAFR/TTYH3/PRKG2/SLC11A1/SLC1A3/SLC1A7/ANO10/ABCC1/CEBPB/SLC1A4/SLC4A11/ANKH/SLC39A8/SLC37A1/CLCA4/SLC1A1/SLC37A4/CLCN2/ANO5/ABCC2/CA7/CLIC6/P2RY6/SLC17A8/WNK4/ABCC6/SLC26A3/BEST4/FXYD3/SLC26A2/FXYD1/CLCA1/CA2	35
BP	GO:0001885	endothelial cell development	18/1558	65/18903	3.27E-06	5.66E-05	3.82E-05	IL1B/ICAM1/HPSE/PECAM1/COL18A1/EDNRA/CDH5/ROBO4/MARVELD2/CLDN3/EZR/RDX/FASN/STC1/TNF/COL15A1/SOX18/GSTM3	18
BP	GO:0032613	interleukin-10 production	18/1558	65/18903	3.27E-06	5.66E-05	3.82E-05	CD274/IDO1/CLEC7A/TLR2/PDCD1LG2/LILRA5/NOD2/TYROBP/STAT3/PRKCZ/LILRB4/LILRB1/TLR4/LGALS9/HGF/IRF4/ISG15/TRIB2	18
BP	GO:0032653	regulation of interleukin-10 production	18/1558	65/18903	3.27E-06	5.66E-05	3.82E-05	CD274/IDO1/CLEC7A/TLR2/PDCD1LG2/LILRA5/NOD2/TYROBP/STAT3/PRKCZ/LILRB4/LILRB1/TLR4/LGALS9/HGF/IRF4/ISG15/TRIB2	18
BP	GO:0072329	monocarboxylic acid catabolic process	27/1558	126/18903	3.34E-06	5.77E-05	3.90E-05	CYP4F12/ACOX2/PHYH/ACAA1/BDH2/SLC27A2/SORD/PCK2/CYP4F2/PON3/ETFDH/ABCD3/ALDH1L2/XYLB/ECHDC2/FABP1/ACOX1/PCK1/FAAH/SLC27A4/FAH/ACADS/CRAT/ACAT2/CYP4F3/DECR2/SULT2A1	27
BP	GO:0048659	smooth muscle cell proliferation	34/1558	179/18903	3.48E-06	5.98E-05	4.04E-05	STAT1/SOD2/IGFBP5/JAK2/PTAFR/IGFBP3/TERT/AIF1/PTGIR/PPARGC1A/SMPD3/TLR4/PPARG/APOE/PDGFRB/CYBA/CX3CL1/PTGS2/CALCRL/MMP2/ITGA2/PDGFB/NOTCH3/GJA1/P2RY6/DDR2/TNFAIP3/TNF/MMP9/NR4A3/OGN/ADAMTS1/HPGD/HBEGF	34
BP	GO:0060759	regulation of response to cytokine stimulus	34/1558	179/18903	3.48E-06	5.98E-05	4.04E-05	PARP9/ZBP1/CASP1/NLRC5/IL1RN/TLR2/CARD16/SAMHD1/RIPK2/PARP14/HIF1A/WNT5A/MMP12/PTPN1/OAS3/IL1R1/AGPAT2/SOCS1/SPHK1/TLR4/PPARG/STAT2/PADI2/APOA1/ISG15/CD74/CD300LF/CCDC3/USP18/PXDN/TNFAIP3/ROBO1/STAP1/NR1H4	34
BP	GO:0072593	reactive oxygen species metabolic process	41/1558	235/18903	3.51E-06	6.00E-05	4.06E-05	DUOX2/NOS2/HK2/SOD2/NCF2/MMP3/CLEC7A/ZC3H12A/TYROBP/PLA2R1/HIF1A/ITGB2/GCH1/PRCP/NRROS/PON3/LRRK2/TLR4/ACOX1/PDGFRB/BCO2/ACP5/CYBA/P2RX7/DHRS4/CBS/SLC1A1/PMAIP1/PREX1/IFI6/PDGFB/SH3PXD2B/PXDN/TNF/SLC30A10/CBR1/APOA4/DDIT4/NCF1/HBB/PDK4	41
BP	GO:0071496	cellular response to external stimulus	52/1558	328/18903	3.61E-06	6.16E-05	4.17E-05	IRF1/CASP5/XBP1/IL1B/CASP1/CYP27B1/FADS1/ZC3H12A/PDK2/SLC7A5/CTSK/SLC39A5/LYN/WIPI1/PCSK9/AOC1/GLUL/BAK1/CD40/ENG/SLC39A4/LPL/AIF1/LRRK2/TLR4/BAG3/CYBA/P2RX7/PCK1/CBS/PTGS2/AQP1/PMAIP1/CDKN2B/DSC2/ATP2B1/ITGA2/UPP1/IFI16/FAS/ASGR1/COL1A1/SLC38A2/CD68/IL33/PLIN2/KCNJ2/ATF3/SIK1/NR1H4/KRT20/PDK4	52
BP	GO:0051701	biological process involved in interaction with host	37/1558	203/18903	3.64E-06	6.19E-05	4.18E-05	FCN1/IFITM1/CXCL8/IFITM3/ICAM1/TFRC/CD86/CTSB/DPP4/PLSCR1/CD55/IFITM2/TNFRSF4/PC/CTSL/CD80/TRIM21/TRIM22/HYAL2/LY6E/ITGA5/SLC7A1/LGALS9/INSR/SLAMF1/CD4/SELPLG/ITGAV/CXADR/ITGA2/CD74/LDLR/CIITA/ANPEP/CCR5/CR2/EPHA2	37
BP	GO:1902652	secondary alcohol metabolic process	30/1558	149/18903	3.79E-06	6.43E-05	4.35E-05	APOL1/APOL2/CYP27B1/IDH2/FMO5/CYP3A4/PCSK9/HMGCS2/CYP7B1/EPHX2/APOE/CYP27A1/SCARF1/APOC1/APOA1/LSS/CUBN/SULT2B1/DHCR24/LDLR/STARD4/NR0B2/APOB/SQLE/VLDLR/INSIG1/APOA4/SULT2A1/NR1H4/CETP	30
BP	GO:1903317	regulation of protein maturation	19/1558	72/18903	3.86E-06	6.53E-05	4.41E-05	CDK20/PLAUR/CHAC1/CARD16/RPS6KA2/PLAU/RUNX1/MMP14/SERPINE1/LDLRAD3/KLKB1/LRRK2/TMEM98/NLRC4/SPON1/ADAM8/HPN/GAS1/CST7	19
BP	GO:0002833	positive regulation of response to biotic stimulus	35/1558	188/18903	4.04E-06	6.81E-05	4.60E-05	FCN1/GBP5/PARP9/ZBP1/CD274/CLEC7A/NLRC5/MNDA/ZNFX1/FFAR2/PLSCR1/LYN/NOD2/TYROBP/WNT5A/MMP12/SPI1/HCK/HAVCR2/NMI/IFI35/EMILIN2/MR1/TLR4/LY96/CYBA/SCIMP/NLRC4/OASL/IFI16/CADM1/EMILIN1/CD14/ADAM8/AIM2	35
BP	GO:0051384	response to glucocorticoid	29/1558	142/18903	4.07E-06	6.85E-05	4.63E-05	IL1RN/JAK2/PTAFR/ADM/FIBIN/ADAM9/HMGCS2/PCK2/ALPL/AIF1/IGFBP7/PCK1/HSD11B2/PTGS2/AQP1/ATP2B1/ASS1/ERRFI1/PCSK1/STC1/ANXA1/TNF/BCHE/IGFBP2/ACE/PTGDS/DDIT4/ANXA3/ZFP36	29
BP	GO:0002827	positive regulation of T-helper 1 type immune response	9/1558	18/18903	4.20E-06	7.04E-05	4.76E-05	IL1B/IL18R1/RIPK2/SLC11A1/IL1R1/CCR2/IL12RB1/SLAMF1/ARID5A	9
BP	GO:0031960	response to corticosteroid	32/1558	165/18903	4.23E-06	7.07E-05	4.78E-05	IL1RN/JAK2/PTAFR/ADM/FIBIN/ADAM9/HMGCS2/ENG/PCK2/ALPL/AIF1/IGFBP7/CYBA/PCK1/HSD11B2/PTGS2/AQP1/ATP2B1/ASS1/ERRFI1/COL1A1/PCSK1/STC1/ANXA1/TNF/BCHE/IGFBP2/ACE/PTGDS/DDIT4/ANXA3/ZFP36	32
BP	GO:2000514	regulation of CD4-positive, alpha-beta T cell activation	20/1558	79/18903	4.34E-06	7.23E-05	4.89E-05	CD274/ZC3H12A/CD86/RIPK2/CD55/PRKCZ/RUNX1/CD80/IL2RA/SOCS1/IL12RB1/LGALS9/SMAD7/IRF4/BATF/HLX/ANXA1/JUNB/NLRP3/BCL6	20
BP	GO:0090130	tissue migration	57/1558	374/18903	4.40E-06	7.31E-05	4.94E-05	PIK3R3/LRG1/ZC3H12A/DPP4/EPB41L4B/HIF1A/STAT5A/ADAM9/WNT5A/CORO1C/PRSS3/GLUL/PFN2/CD40/SEMA5A/EDN2/PRCP/KDR/PTN/CDH5/PPARG/LGMN/APOE/SNAI1/PTP4A3/VIL1/ACVRL1/RGCC/MARVELD3/NRP2/PTGS2/ANGPT2/APOA1/EFNA1/LOXL2/VASH1/ITGA2/PLXND1/PDGFB/S100P/STC1/FGF7/ANXA1/ROBO1/TNF/SOX18/MMP9/SPARC/ANXA3/DCN/PTPRR/EGR3/EPHA2/SCG2/CEACAM1/GREM1/HBEGF	57
BP	GO:0035456	response to interferon-beta	12/1558	32/18903	4.47E-06	7.40E-05	5.00E-05	IRF1/IFITM1/STAT1/IFITM3/MNDA/PLSCR1/BST2/IFITM2/IFNAR2/IFI16/XAF1/AIM2	12
BP	GO:0042886	amide transport	48/1558	296/18903	4.50E-06	7.43E-05	5.02E-05	S100A8/TAP1/NOS2/ABCB1/IL1B/IL1RN/JAK2/ABCG2/SLC7A11/PIM3/BAIAP3/TAP2/FFAR2/CD38/RAB11FIP5/HIF1A/AQP7/TCIRG1/GLUL/EDN3/PCK2/ABCC1/HNF1A/SMPD3/PSAP/HNF1B/AQP1/SRI/SLC15A3/ABCA2/GJA1/HNF4A/SLC15A1/ABAT/CD74/CDH17/TRPM4/NR0B2/ANXA1/NEUROD1/TNF/SPINK1/CHGA/BLK/SCT/NR1H4/FAM3B/CA2	48
BP	GO:0015833	peptide transport	43/1558	254/18903	4.57E-06	7.53E-05	5.09E-05	S100A8/TAP1/NOS2/IL1B/IL1RN/JAK2/SLC7A11/PIM3/BAIAP3/TAP2/FFAR2/CD38/RAB11FIP5/HIF1A/TCIRG1/GLUL/EDN3/PCK2/ABCC1/HNF1A/SMPD3/HNF1B/AQP1/SRI/SLC15A3/GJA1/HNF4A/SLC15A1/ABAT/CD74/CDH17/TRPM4/NR0B2/ANXA1/NEUROD1/TNF/SPINK1/CHGA/BLK/SCT/NR1H4/FAM3B/CA2	43
BP	GO:1903522	regulation of blood circulation	44/1558	263/18903	4.89E-06	8.03E-05	5.42E-05	ZC3H12A/CYP2J2/JAK2/ADM/KCNJ3/CD38/EDN3/KCNE3/GCH1/EDN2/SCN4B/KCNH6/PDE4B/F2R/EDNRA/TBXAS1/DOCK4/DSP/THRB/FAAH/SLC1A1/GJA5/EHD3/GPD1L/PTGS2/SMAD7/SRI/DSC2/ATP2B1/CXADR/MMP2/GJA1/AKAP9/SCN1B/ATP1A1/TRPM4/STC1/ADA/TNF/ACE/CHGA/KCNJ2/FXYD1/HBEGF	44
BP	GO:2000106	regulation of leukocyte apoptotic process	22/1558	93/18903	4.91E-06	8.04E-05	5.43E-05	CD274/IDO1/HCAR2/SLC7A11/LYN/NOD2/HIF1A/WNT5A/LILRB1/LGALS9/P2RX7/GIMAP8/EFNA1/CD74/ST3GAL1/ADA/ANXA1/ADAM8/CCL21/BLK/BCL6/IL7R	22
BP	GO:0045622	regulation of T-helper cell differentiation	14/1558	43/18903	5.02E-06	8.21E-05	5.55E-05	ZC3H12A/CD86/RIPK2/PRKCZ/CD80/IL12RB1/SMAD7/IRF4/BATF/HLX/ANXA1/JUNB/NLRP3/BCL6	14
BP	GO:0010565	regulation of cellular ketone metabolic process	28/1558	136/18903	5.04E-06	8.21E-05	5.55E-05	IL1B/PDK1/PDK2/ADM/SLC7A11/MLXIPL/PPARGC1A/PPARG/FABP1/FMO4/PTGS2/APOC1/APOA1/CLCN2/CD74/STARD4/APPL2/ANXA1/APOC3/ELOVL5/INSIG1/NR4A3/APOA4/FMO1/NR1H4/CEACAM1/PDK4/EGR1	28
BP	GO:0046890	regulation of lipid biosynthetic process	34/1558	182/18903	5.10E-06	8.28E-05	5.60E-05	IL1B/CYP27B1/ADM/MLXIPL/SPHK1/IGFBP7/APOE/SNAI1/LPCAT1/PCK1/PTGS2/APOC1/APOA1/CLCN2/PDGFB/ABCA2/ABHD6/CD74/LDLR/STARD4/CCDC3/ATP1A1/APOB/ANXA1/TNF/APOC3/ELOVL5/INSIG1/APOA4/SIK1/NR1H4/CEACAM1/PDK4/EGR1	34
BP	GO:0070613	regulation of protein processing	18/1558	67/18903	5.24E-06	8.46E-05	5.72E-05	PLAUR/CHAC1/CARD16/RPS6KA2/PLAU/RUNX1/MMP14/SERPINE1/LDLRAD3/KLKB1/LRRK2/TMEM98/NLRC4/SPON1/ADAM8/HPN/GAS1/CST7	18
BP	GO:1901224	positive regulation of NIK/NF-kappaB signaling	18/1558	67/18903	5.24E-06	8.46E-05	5.72E-05	IL1B/TLR2/IL18R1/CD86/NOD2/HAVCR2/NMI/IFI35/SPHK1/TLR4/LGALS9/PTP4A3/TRIP6/LRRC19/NR3C2/TNF/CD14/GREM1	18
BP	GO:0070227	lymphocyte apoptotic process	20/1558	80/18903	5.34E-06	8.60E-05	5.81E-05	CD274/IDO1/LYN/HIF1A/WNT5A/BAK1/IL2RA/LGALS9/P2RX7/GIMAP8/CLC/EFNA1/CD74/FAS/ST3GAL1/ADA/ADAM8/BLK/BCL6/IL7R	20
BP	GO:0001959	regulation of cytokine-mediated signaling pathway	32/1558	167/18903	5.51E-06	8.85E-05	5.98E-05	PARP9/ZBP1/CASP1/NLRC5/IL1RN/CARD16/SAMHD1/RIPK2/PARP14/HIF1A/WNT5A/MMP12/PTPN1/OAS3/IL1R1/AGPAT2/SOCS1/SPHK1/PPARG/STAT2/PADI2/APOA1/ISG15/CD74/CD300LF/CCDC3/USP18/PXDN/TNFAIP3/ROBO1/STAP1/NR1H4	32
BP	GO:0034113	heterotypic cell-cell adhesion	17/1558	61/18903	5.54E-06	8.87E-05	6.00E-05	IL1B/LILRB2/IL1RN/CEACAM6/ITGB2/ITGAX/GCNT2/ITGA5/DSP/APOA1/DSC2/ITGAV/CXADR/NINJ1/CD44/TNF/THY1	17
BP	GO:0062013	positive regulation of small molecule metabolic process	30/1558	152/18903	5.78E-06	9.24E-05	6.24E-05	NOS2/IL1B/PTAFR/ADM/HIF1A/GUCA2B/GUCA2A/MLXIPL/NNMT/PPARGC1A/PPARG/FABP1/APOE/CLYBL/P2RX7/INSR/PTGS2/PMAIP1/APOA1/CD74/P2RY6/STARD4/P2RY1/ANXA1/TNF/GPD1/ELOVL5/NR4A3/APOA4/NR1H4	30
BP	GO:0042092	type 2 immune response	13/1558	38/18903	5.87E-06	9.33E-05	6.30E-05	IDO1/CD86/NOD2/PRKCZ/CCR2/BATF/CD74/HLX/IL33/ANXA1/NLRP3/BCL6/RSAD2	13
BP	GO:0140448	signaling receptor ligand precursor processing	13/1558	38/18903	5.87E-06	9.33E-05	6.30E-05	BACE2/CASP1/DPP4/PLA2G7/CTSL/PCSK5/MEP1A/ENPEP/PCSK1/CPA3/BCHE/ACE/MME	13
BP	GO:1902106	negative regulation of leukocyte differentiation	24/1558	108/18903	5.95E-06	9.42E-05	6.37E-05	IRF1/ZC3H12A/LYN/RUNX1/CCL3/C1QC/LILRB4/ERBB2/LILRB1/SOCS1/TLR4/CTLA4/GPR137B/IHH/SMAD7/FGL2/CD74/HLX/FBN1/MAFB/ANXA1/BCL6/TNFRSF11B/CEACAM1	24
BP	GO:0050766	positive regulation of phagocytosis	19/1558	74/18903	5.99E-06	9.44E-05	6.38E-05	FCN1/C2/IL15RA/IL1B/CLEC7A/FCER1G/RAB31/NOD2/SLC11A1/SIRPB1/CCL2/CYBA/APOA1/IL2RB/ITGA2/CD300LF/APPL2/TNF/STAP1	19
BP	GO:0015908	fatty acid transport	23/1558	101/18903	5.99E-06	9.44E-05	6.38E-05	IL1B/ACSL1/PLA2R1/SLC27A2/PLA2G2A/PLA2G12B/PTGES/CYP4F2/ABCD3/PPARG/FABP1/APOE/P2RX7/SLC27A4/SLC43A3/FABP6/RBP2/ANXA1/FABP2/PLIN2/ACE/CRABP2/PLA2G2D	23
BP	GO:0045621	positive regulation of lymphocyte differentiation	27/1558	130/18903	6.22E-06	9.77E-05	6.60E-05	IL15RA/XBP1/LILRB2/CD86/RIPK2/PRKCZ/RUNX1/MMP14/CD80/LILRB4/IL2RA/BTN2A2/SOCS1/IL12RB1/LGALS9/PCK1/IHH/CD74/HLX/ADA/ANXA1/ADAM8/NLRP3/VNN1/BCL6/EGR3/IL7R	27
BP	GO:0002828	regulation of type 2 immune response	12/1558	33/18903	6.50E-06	0.000101748	6.88E-05	IDO1/CD86/NOD2/PRKCZ/CCR2/CD74/HLX/IL33/ANXA1/NLRP3/BCL6/RSAD2	12
BP	GO:0030203	glycosaminoglycan metabolic process	26/1558	123/18903	6.56E-06	0.000102442	6.92E-05	IL1B/HPSE/CHST13/GNS/DSE/GCNT2/CHST15/CHSY1/HYAL2/EDNRA/SMPD3/CHST11/PDGFRB/CEMIP/CHST2/ITIH3/CHST6/CSGALNACT2/PDGFB/CSGALNACT1/ST3GAL4/ST3GAL1/CD44/CHST5/DCN/B3GNT7	26
BP	GO:0042093	T-helper cell differentiation	18/1558	68/18903	6.58E-06	0.00010247	6.93E-05	ZC3H12A/IL18R1/CD86/RIPK2/STAT3/PRKCZ/RORC/CD80/TMEM98/IL12RB1/SMAD7/IRF4/BATF/HLX/ANXA1/JUNB/NLRP3/BCL6	18
BP	GO:0050730	regulation of peptidyl-tyrosine phosphorylation	44/1558	266/18903	6.60E-06	0.000102498	6.93E-05	PARP9/SOCS3/JAK2/FGFR3/LILRA5/RIPK2/LYN/NOD2/PRKCZ/PARP14/PTPN1/ITGB2/PECAM1/CD40/CD80/LILRB4/TNFRSF18/CD300A/ERBB3/HYAL2/CBLC/SOCS1/CASS4/ITGA5/SAMSN1/TGFA/LTK/HGF/CSF1R/CD4/EFNA1/PDGFB/ERRFI1/CD74/FGF7/CD44/TNF/THY1/SPINK1/ACE/STAP1/NCF1/GREM1/HBEGF	44
BP	GO:0033627	cell adhesion mediated by integrin	21/1558	88/18903	6.91E-06	0.000107125	7.24E-05	ICAM1/MUC1/DPP4/LYN/PLAU/ADAM9/SERPINE1/ITGB2/ITGAX/ITGA8/EMILIN2/ITGA5/MMRN1/EFNA1/ITGAV/ITGA2/EMILIN1/FBN1/ADA/CCL21/EPHA2	21
BP	GO:0002820	negative regulation of adaptive immune response	17/1558	62/18903	7.05E-06	0.000108637	7.34E-05	C4BPB/ZC3H12A/CD55/NOD2/HAVCR2/LILRB4/LILRB1/SAMSN1/SLAMF1/SMAD7/C4BPA/IL33/CR2/IL1RL1/BCL6/IL7R/CEACAM1	17
BP	GO:0006767	water-soluble vitamin metabolic process	17/1558	62/18903	7.05E-06	0.000108637	7.34E-05	MTHFD2/SLC19A3/SLC52A3/AMN/PSAT1/NNMT/ABCC1/ALPL/SLC23A1/PDXP/ALDH1L2/CLYBL/TPK1/CUBN/SLC2A3/VNN2/VNN1	17
BP	GO:0071715	icosanoid transport	16/1558	56/18903	7.31E-06	0.000112405	7.60E-05	NOS2/IL1B/PLA2R1/PLA2G2A/PLA2G12B/PTGES/ABCC1/CYP4F2/P2RX7/PTGS2/ABCC2/SLCO2A1/ANXA1/ABCC6/ACE/PLA2G2D	16
BP	GO:0097501	stress response to metal ion	9/1558	19/18903	7.40E-06	0.000113362	7.66E-05	MT1F/MT1E/MT1G/MT1M/MT1H/MT1X/SLC30A10/MT1HL1/MT2A	9
BP	GO:0008203	cholesterol metabolic process	28/1558	139/18903	7.81E-06	0.000119374	8.07E-05	APOL1/APOL2/FMO5/CYP3A4/PCSK9/HMGCS2/CYP7B1/EPHX2/APOE/CYP27A1/SCARF1/APOC1/APOA1/LSS/CUBN/SULT2B1/DHCR24/LDLR/STARD4/NR0B2/APOB/SQLE/VLDLR/INSIG1/APOA4/SULT2A1/NR1H4/CETP	28
BP	GO:0010273	detoxification of copper ion	8/1558	15/18903	7.95E-06	0.000120827	8.17E-05	MT1F/MT1E/MT1G/MT1M/MT1H/MT1X/MT1HL1/MT2A	8
BP	GO:1990169	stress response to copper ion	8/1558	15/18903	7.95E-06	0.000120827	8.17E-05	MT1F/MT1E/MT1G/MT1M/MT1H/MT1X/MT1HL1/MT2A	8
BP	GO:0045582	positive regulation of T cell differentiation	25/1558	117/18903	8.03E-06	0.000121728	8.23E-05	XBP1/LILRB2/CD86/RIPK2/PRKCZ/RUNX1/CD80/LILRB4/IL2RA/BTN2A2/SOCS1/IL12RB1/LGALS9/PCK1/IHH/CD74/HLX/ADA/ANXA1/ADAM8/NLRP3/VNN1/BCL6/EGR3/IL7R	25
BP	GO:0002260	lymphocyte homeostasis	18/1558	69/18903	8.22E-06	0.000124326	8.40E-05	LYN/HIF1A/TCIRG1/BAK1/IL2RA/SLC40A1/LGALS9/LGALS2/P2RX7/TNFSF13B/PMAIP1/SPNS2/TNFRSF17/CD74/FAS/ADA/TNFAIP3/IL7R	18
BP	GO:1901653	cellular response to peptide	56/1558	373/18903	8.40E-06	0.000126675	8.56E-05	PIK3R3/STAT1/XBP1/IL1B/ICAM1/SOCS3/RAB31/JAK2/MZB1/PDK2/RIPK2/LYN/NOD2/EIF4EBP2/STAT3/PCSK9/PRKCZ/STAT5A/PTPN1/AGTRAP/HMGCS2/PCK2/ABCC1/LPL/SOCS1/EDNRA/SMPD3/TLR4/PPARG/LGMN/EEF2K/CYBA/INSR/PCK1/CYSLTR2/PTPRE/SLC27A4/ATP2B1/RHOQ/ASS1/ERRFI1/GJA1/FBP1/SORL1/DDR2/FBN1/APPL2/TNF/SLC30A10/SPINK1/INSIG1/NR4A3/NR1H4/CEACAM1/PDK4/CA2	56
BP	GO:0019217	regulation of fatty acid metabolic process	22/1558	96/18903	8.51E-06	0.000128008	8.65E-05	IL1B/PDK1/PDK2/MLXIPL/PPARGC1A/PPARG/FABP1/FMO4/PTGS2/APOC1/APOA1/CD74/APPL2/ANXA1/APOC3/ELOVL5/INSIG1/NR4A3/APOA4/FMO1/CEACAM1/PDK4	22
BP	GO:0019730	antimicrobial humoral response	26/1558	125/18903	8.92E-06	0.000133148	9.00E-05	CXCL1/S100A9/CXCL3/CXCL6/CXCL8/CXCL9/CXCL10/CXCL5/CXCL2/CXCL11/PI3/DMBT1/NOD2/LYZ/SLC11A1/LEAP2/PRSS3/GATA6/REG1A/REG1B/SLPI/GNLY/LGALS4/CCL13/DEFB1/REG3A	26
BP	GO:0032615	interleukin-12 production	17/1558	63/18903	8.92E-06	0.000133148	9.00E-05	IRF1/IDO1/CLEC7A/TLR2/LILRA5/RIPK2/MEFV/NOD2/CD40/LILRB1/TLR4/LGALS9/ACP5/SCIMP/SLAMF1/MAST2/CMKLR1	17
BP	GO:0032655	regulation of interleukin-12 production	17/1558	63/18903	8.92E-06	0.000133148	9.00E-05	IRF1/IDO1/CLEC7A/TLR2/LILRA5/RIPK2/MEFV/NOD2/CD40/LILRB1/TLR4/LGALS9/ACP5/SCIMP/SLAMF1/MAST2/CMKLR1	17
BP	GO:0002823	negative regulation of adaptive immune response based on somatic recombination of immune receptors built from immunoglobulin superfamily domains	16/1558	57/18903	9.40E-06	0.000139201	9.41E-05	C4BPB/ZC3H12A/CD55/NOD2/HAVCR2/LILRB4/LILRB1/SLAMF1/SMAD7/C4BPA/IL33/CR2/IL1RL1/BCL6/IL7R/CEACAM1	16
BP	GO:0070231	T cell apoptotic process	16/1558	57/18903	9.40E-06	0.000139201	9.41E-05	CD274/IDO1/HIF1A/WNT5A/BAK1/IL2RA/LGALS9/P2RX7/GIMAP8/CLC/EFNA1/FAS/ST3GAL1/ADA/ADAM8/IL7R	16
BP	GO:0006821	chloride transport	25/1558	118/18903	9.40E-06	0.000139201	9.41E-05	ABCB1/APOL1/PTAFR/TTYH3/PRKG2/SLC1A3/SLC1A7/ANO10/SLC1A4/CLCA4/SLC1A1/CLCN2/ANO5/CA7/CLIC6/P2RY6/SLC17A8/WNK4/SLC26A3/BEST4/FXYD3/SLC26A2/FXYD1/CLCA1/CA2	25
BP	GO:0090025	regulation of monocyte chemotaxis	11/1558	29/18903	9.87E-06	0.000145816	9.86E-05	CXCL10/SLAMF8/LYN/PLA2G7/SERPINE1/CCR1/CCR2/AIF1/LGMN/S100A14/GREM1	11
BP	GO:0042100	B cell proliferation	23/1558	104/18903	1.01E-05	0.000148139	0.00010013	TFRC/MNDA/MZB1/LYN/TYROBP/CD38/TNFRSF4/CD40/CD300A/TLR4/CTLA4/PRLR/TNFSF13B/CD74/ADA/VAV3/CR2/BLK/BCL6/FCRL3/TNFRSF13C/IL7R/MS4A1	23
BP	GO:0034754	cellular hormone metabolic process	28/1558	141/18903	1.04E-05	0.000152353	0.000102978	HSD17B2/CYP2S1/ADM/DHRS11/AKR1B10/CYP3A4/ALDH1A2/RETSAT/CYP3A5/PLB1/SCPEP1/DHRS7/ADH6/DHRS3/BCO2/HSD17B11/DHRS4/SPP1/CLCN2/SRD5A3/CYP2C18/UGT2B7/SULT1A1/SDR16C5/DHRS9/CRABP2/ADH1C/EGR1	28
BP	GO:0019932	second-messenger-mediated signaling	49/1558	314/18903	1.06E-05	0.000155306	0.000104974	FCGR3A/GBP1/NOS2/CXCL8/FPR1/CLEC7A/PDK2/ADM/PLEK/GUCA2B/CCL3/CCR1/EDN3/EDN2/CHP2/FHL2/ERBB3/CCR2/CCL4/KDR/TRPM5/SPHK1/LRRK2/MCTP1/APOE/PDZD3/P2RX7/CXCR6/CBS/SELP/CD4/ACKR4/AQP1/CMKLR1/CCRL2/PTGFR/CCR3/TRPM4/DDAH2/ADA/CCR5/NEUROD1/TNF/CCR10/SPINK1/CXCR5/CCL20/SCT/DEFB1	49
BP	GO:0006024	glycosaminoglycan biosynthetic process	19/1558	77/18903	1.12E-05	0.000162984	0.000110164	IL1B/CHST13/DSE/GCNT2/CHST15/CHSY1/SMPD3/CHST11/PDGFRB/CEMIP/CHST2/CHST6/CSGALNACT2/PDGFB/CSGALNACT1/ST3GAL4/ST3GAL1/CHST5/B3GNT7	19
BP	GO:0034121	regulation of toll-like receptor signaling pathway	19/1558	77/18903	1.12E-05	0.000162984	0.000110164	IRF1/TLR2/LYN/NOD2/WDFY1/BIRC3/IFI35/CD300A/TLR1/CYBA/IRF4/NINJ1/CD300LF/TNFAIP3/APPL2/CD14/LILRA4/FCRL3/RSAD2	19
BP	GO:0002064	epithelial cell development	37/1558	213/18903	1.14E-05	0.000165871	0.000112115	IL1B/ICAM1/DACT2/HPSE/HIF1A/SOX8/WNT5A/PECAM1/FLNB/COL18A1/PRDM1/KDR/RILPL2/EDNRA/CDH5/FZD5/GPR4/ROBO4/MARVELD2/CLDN3/EZR/IHH/B4GALT1/RDX/PDGFB/FRZB/HNF4A/KLF5/FASN/ADAMTSL4/HOXA5/STC1/TNF/COL15A1/SOX18/GSTM3/EPHA2	37
BP	GO:0007204	positive regulation of cytosolic calcium ion concentration	36/1558	205/18903	1.16E-05	0.000168276	0.00011374	FPR1/JAK2/ADM/PML/CD55/GNA15/CD38/BAK1/CCR1/CCL28/EDN2/C5AR1/CCR2/F2RL2/F2R/EDNRA/PTGIR/C3AR1/GPR4/P2RX7/GPR35/CIB2/CXCR6/ACKR4/FPR3/CMKLR1/ITGAV/CCRL2/PTGFR/P2RY1/CCR3/TRPM4/CCR5/CCR10/SPINK1/CXCR5	36
BP	GO:1901605	alpha-amino acid metabolic process	36/1558	205/18903	1.16E-05	0.000168276	0.00011374	NOS2/IDO1/PYCR1/SLC7A11/PRODH/ALDH18A1/CTH/KYNU/ALDH5A1/ASPA/PSAT1/GLUL/ASRGL1/NAGS/MPST/IYD/SLC39A8/TDO2/MSRA/OAT/GPT2/CBS/HYKK/CRYM/ASS1/HAAO/FAH/HNF4A/BCAT1/TST/DDAH2/GFPT2/GGT1/DPEP1/NR1H4/THNSL2	36
BP	GO:0006968	cellular defense response	15/1558	52/18903	1.24E-05	0.000178055	0.00012035	CXCL9/NCF2/LILRB2/MNDA/TYROBP/TCIRG1/C5AR1/CCR2/CD300C/LY96/GNLY/CCR3/IL33/CCR5/NCF1	15
BP	GO:0010543	regulation of platelet activation	15/1558	52/18903	1.24E-05	0.000178055	0.00012035	FCER1G/JAK2/PLEK/PDPN/LYN/EMILIN2/TLR4/APOE/SELP/MMRN1/PDGFB/ABAT/THBD/BLK/CEACAM1	15
BP	GO:0035455	response to interferon-alpha	9/1558	20/18903	1.25E-05	0.000179028	0.000121008	IFITM1/IFITM3/BST2/IFIT3/IFITM2/LAMP3/IFNAR2/IFIT2/MX2	9
BP	GO:0000038	very long-chain fatty acid metabolic process	12/1558	35/18903	1.31E-05	0.000187399	0.000126666	ACSL1/CYP4F12/ACOX2/ACAA1/SLC27A2/CYP4F2/ABCD3/ACOX1/SLC27A4/ACOT4/ELOVL6/ELOVL5	12
BP	GO:0031214	biomineral tissue development	32/1558	174/18903	1.33E-05	0.000190702	0.000128898	SBNO2/SRGN/CYP27B1/FGFR3/FGR/SNX10/HIF1A/TCIRG1/ACVR2A/CCL3/CCR1/CEBPB/ALPL/PTN/SMPD3/ANKH/ROR2/FAM20A/P2RX7/SPP1/PTGS2/ATP2B1/ISG15/DDR2/COL1A1/COL1A2/TRPM4/OSR1/PKDCC/MGP/OSR2/GREM1	32
BP	GO:0034370	triglyceride-rich lipoprotein particle remodeling	7/1558	12/18903	1.39E-05	0.000198201	0.000133967	LPL/APOE/APOA1/APOC3/APOA4/NR1H4/CETP	7
BP	GO:0034372	very-low-density lipoprotein particle remodeling	7/1558	12/18903	1.39E-05	0.000198201	0.000133967	LPL/APOE/APOA1/APOC3/APOA4/NR1H4/CETP	7
BP	GO:0022600	digestive system process	23/1558	106/18903	1.40E-05	0.000198706	0.000134309	SLC22A5/SNX10/NOD2/PRAP1/TLR4/FABP1/MUC4/VIL1/TIFAB/EZR/AQP1/APOA1/MOGAT2/LDLR/PBLD/ABCG5/WNK4/NEUROD1/FABP2/SPINK1/SERPINA3/APOA4/SCT	23
BP	GO:0034375	high-density lipoprotein particle remodeling	8/1558	16/18903	1.47E-05	0.000208618	0.000141008	LIPG/APOM/APOE/APOC1/APOA1/APOC3/APOA4/CETP	8
BP	GO:0046688	response to copper ion	13/1558	41/18903	1.51E-05	0.000213422	0.000144255	TFRC/AOC1/SORD/MT1F/AQP1/MT1E/LOXL2/MT1G/MT1M/MT1H/MT1X/MT1HL1/MT2A	13
BP	GO:1903707	negative regulation of hemopoiesis	24/1558	114/18903	1.57E-05	0.000221768	0.000149896	IRF1/ZC3H12A/LYN/RUNX1/CCL3/C1QC/LILRB4/ERBB2/LILRB1/SOCS1/TLR4/CTLA4/GPR137B/IHH/SMAD7/FGL2/CD74/HLX/FBN1/MAFB/ANXA1/BCL6/TNFRSF11B/CEACAM1	24
BP	GO:0019722	calcium-mediated signaling	36/1558	208/18903	1.62E-05	0.000227157	0.000153539	FCGR3A/GBP1/CXCL8/CLEC7A/PDK2/PLEK/CCL3/CCR1/EDN2/CHP2/FHL2/ERBB3/CCR2/CCL4/KDR/TRPM5/SPHK1/LRRK2/MCTP1/P2RX7/CXCR6/SELP/CD4/ACKR4/CMKLR1/CCRL2/PTGFR/CCR3/TRPM4/ADA/CCR5/TNF/CCR10/CXCR5/CCL20/DEFB1	36
BP	GO:0060047	heart contraction	41/1558	250/18903	1.66E-05	0.000232191	0.000156941	ZC3H12A/CYP2J2/JAK2/RPS6KA2/ADM/KCNJ3/GATA6/EDN3/KCNE3/GCH1/EDN2/SCN4B/KCNJ8/KCNH6/PDE4B/EDNRA/NEDD4L/DSP/THRB/SLC1A1/GJA5/EHD3/GPD1L/SMAD7/SRI/DSC2/ATP2B1/CXADR/GJA1/AKAP9/SCN1B/ATP1A1/TRPM4/STC1/ADA/TNF/ACE/CHGA/KCNJ2/FXYD1/HBEGF	41
BP	GO:1902107	positive regulation of leukocyte differentiation	33/1558	184/18903	1.69E-05	0.000236165	0.000159628	IL15RA/XBP1/LILRB2/CD86/RIPK2/TYROBP/PRKCZ/RUNX1/MMP14/CCR1/CD80/LILRB4/IL2RA/BTN2A2/SOCS1/ROR2/IL12RB1/LGALS9/PCK1/CD4/IHH/CD74/HLX/ADA/EVI2B/ANXA1/TNF/ADAM8/NLRP3/VNN1/BCL6/EGR3/IL7R	33
BP	GO:1903708	positive regulation of hemopoiesis	33/1558	184/18903	1.69E-05	0.000236165	0.000159628	IL15RA/XBP1/LILRB2/CD86/RIPK2/TYROBP/PRKCZ/RUNX1/MMP14/CCR1/CD80/LILRB4/IL2RA/BTN2A2/SOCS1/ROR2/IL12RB1/LGALS9/PCK1/CD4/IHH/CD74/HLX/ADA/EVI2B/ANXA1/TNF/ADAM8/NLRP3/VNN1/BCL6/EGR3/IL7R	33
BP	GO:0007568	aging	31/1558	169/18903	1.91E-05	0.00026374	0.000178266	SOD2/TFRC/DDC/IGFBP5/ADM/DNMBP/SERPING1/CTSC/BAK1/C1QA/GPX4/ALPL/HYAL2/EDNRA/PDGFRB/CX3CL1/PTGS2/CDKN2B/ATP2B1/LOXL2/GNA11/MMP2/COL4A2/ASS1/ABAT/P2RY1/CD68/IGFBP2/ACE/PAX5/MME	31
BP	GO:0046635	positive regulation of alpha-beta T cell activation	18/1558	73/18903	1.91E-05	0.00026374	0.000178266	JAK2/CD86/RIPK2/CD55/PRKCZ/RUNX1/CD80/LILRB4/CCR2/SOCS1/IL12RB1/LGALS9/IHH/EBI3/HLX/ADA/ANXA1/NLRP3	18
BP	GO:0071260	cellular response to mechanical stimulus	18/1558	73/18903	1.91E-05	0.00026374	0.000178266	IRF1/CASP5/IL1B/CASP1/BAK1/CD40/ENG/TLR4/BAG3/CYBA/PTGS2/AQP1/ITGA2/FAS/COL1A1/SLC38A2/IL33/KCNJ2	18
BP	GO:0071677	positive regulation of mononuclear cell migration	18/1558	73/18903	1.91E-05	0.00026374	0.000178266	CXCL10/PLA2G7/WNT5A/SERPINE1/SPI1/CCL3/CCR1/CCR2/CCL4/AIF1/LGMN/LGALS9/SLAMF1/S100A14/TNF/ADAM8/CCL20/CCL21	18
BP	GO:2000649	regulation of sodium ion transmembrane transporter activity	16/1558	60/18903	1.92E-05	0.000263949	0.000178407	PTPN3/PCSK9/CHP2/SCN4B/WNK2/CNKSR3/NEDD4L/NETO2/GPD1L/ANK3/STOM/SCN1B/OSR1/WNK4/FXYD3/FXYD1	16
BP	GO:0034308	primary alcohol metabolic process	23/1558	108/18903	1.93E-05	0.000265446	0.000179419	AKR1B10/CYP3A4/ALDH1A2/RETSAT/CYP3A5/PLB1/DHRS7/SULT1A2/ADH6/DHRS3/DHRS4/TPK1/HSD11B2/NAAA/GDPD1/CLCN2/CYP2C18/SULT1A1/SDR16C5/GPD1/SULT2A1/DHRS9/ADH1C	23
BP	GO:0006721	terpenoid metabolic process	22/1558	101/18903	2.00E-05	0.000274837	0.000185766	CYP2S1/AKR1B10/CYP3A4/ALDH1A2/RETSAT/HMGCS2/CYP3A5/PLB1/SCPEP1/DHRS7/ADH6/DHRS3/BCO2/DHRS4/DHRS4L2/LSS/CYP2C18/RBP2/SDR16C5/DHRS9/CRABP2/ADH1C	22
BP	GO:0001523	retinoid metabolic process	20/1558	87/18903	2.05E-05	0.000280115	0.000189334	CYP2S1/AKR1B10/CYP3A4/ALDH1A2/RETSAT/CYP3A5/PLB1/SCPEP1/DHRS7/ADH6/DHRS3/BCO2/DHRS4/DHRS4L2/CYP2C18/RBP2/SDR16C5/DHRS9/CRABP2/ADH1C	20
BP	GO:0001910	regulation of leukocyte mediated cytotoxicity	20/1558	87/18903	2.05E-05	0.000280115	0.000189334	NOS2/CXCL6/ICAM1/DNASE1/TAP2/TYROBP/SPI1/HAVCR2/LILRB1/MR1/IL12RB1/LGALS9/P2RX7/SERPINB9/CD1C/CADM1/KLRB1/STAP1/IL7R/CEACAM1	20
BP	GO:0002507	tolerance induction	11/1558	31/18903	2.07E-05	0.000281131	0.000190021	CD274/IDO1/LILRB2/LYN/HAVCR2/LILRB4/IL2RA/LGALS9/CLC/TNFAIP3/BLK	11
BP	GO:0060055	angiogenesis involved in wound healing	11/1558	31/18903	2.07E-05	0.000281131	0.000190021	XBP1/HPSE/SERPINE1/PRCP/KDR/GPR4/CX3CL1/B4GALT1/TNFAIP3/TNF/MCAM	11
BP	GO:0002673	regulation of acute inflammatory response	14/1558	48/18903	2.09E-05	0.000281658	0.000190377	IL1B/C2CD4A/DNASE1/FFAR2/PTGES/CREB3L3/OSMR/KLKB1/PTGS2/C2CD4B/TNF/ADAM8/NLRP3/PLA2G2D	14
BP	GO:0045581	negative regulation of T cell differentiation	14/1558	48/18903	2.09E-05	0.000281658	0.000190377	IRF1/ZC3H12A/RUNX1/LILRB4/ERBB2/SOCS1/CTLA4/IHH/SMAD7/FGL2/CD74/HLX/ANXA1/BCL6	14
BP	GO:0061028	establishment of endothelial barrier	14/1558	48/18903	2.09E-05	0.000281658	0.000190377	IL1B/ICAM1/HPSE/PECAM1/EDNRA/CDH5/ROBO4/MARVELD2/CLDN3/EZR/RDX/FASN/TNF/SOX18	14
BP	GO:0003015	heart process	42/1558	261/18903	2.10E-05	0.000282445	0.000190909	ZC3H12A/CYP2J2/JAK2/RPS6KA2/ADM/KCNJ3/GATA6/EDN3/RAMP3/KCNE3/GCH1/EDN2/SCN4B/KCNJ8/KCNH6/PDE4B/EDNRA/NEDD4L/DSP/THRB/SLC1A1/GJA5/EHD3/GPD1L/SMAD7/SRI/DSC2/ATP2B1/CXADR/GJA1/AKAP9/SCN1B/ATP1A1/TRPM4/STC1/ADA/TNF/ACE/CHGA/KCNJ2/FXYD1/HBEGF	42
BP	GO:0050792	regulation of viral process	30/1558	162/18903	2.14E-05	0.000286205	0.00019345	FCN1/IFITM1/CXCL8/STAT1/IFITM3/ZNFX1/PLSCR1/BST2/IFITM2/LAMP3/OAS3/OAS2/TRIM21/TRIM22/IFIT5/LY6E/SLPI/LGALS9/ISG20/CD4/APOBEC3G/OASL/ISG15/IFI16/STOM/CD74/CIITA/TNF/RSAD2/ZFP36	30
BP	GO:0002832	negative regulation of response to biotic stimulus	24/1558	116/18903	2.14E-05	0.000286205	0.00019345	TRAFD1/NLRC5/CARD16/SAMHD1/SLAMF8/SERPING1/PARP14/MMP12/HAVCR2/NMI/OAS3/TRIM21/LILRB1/PPARG/STAT2/LGALS9/MICB/SERPINB9/FGL2/ISG15/IFI16/USP18/TNFAIP3/CEACAM1	24
BP	GO:0044262	cellular carbohydrate metabolic process	46/1558	296/18903	2.17E-05	0.00028999	0.000196009	HK2/HK3/PTAFR/PDK1/PDK2/IDH2/HK1/PLEK/INPP5J/STAT3/RORC/IGFBP3/B3GNT9/NNMT/GYG1/SORD/SI/PCK2/PFKFB3/TREH/PPARGC1A/XYLB/INSR/PCK1/ITPKA/GBA3/MOGAT3/B3GNT6/B4GALT1/PMAIP1/KHK/CSGALNACT2/MOGAT2/FBP1/P2RY6/P2RY1/CSGALNACT1/PYGL/B3GNT8/AOAH/DDIT4/SIK1/B3GNT7/LCT/MGAM/PDK4	46
BP	GO:0002726	positive regulation of T cell cytokine production	10/1558	26/18903	2.18E-05	0.000290174	0.000196133	IL1B/IL18R1/CD55/PRKCZ/IL1R1/FZD5/SLAMF1/ARID5A/NLRP3/RSAD2	10
BP	GO:0060333	interferon-gamma-mediated signaling pathway	10/1558	26/18903	2.18E-05	0.000290174	0.000196133	IRF1/STAT1/PARP9/NLRC5/JAK2/PARP14/HCK/NMI/SOCS1/PPARG	10
BP	GO:0009612	response to mechanical stimulus	36/1558	211/18903	2.23E-05	0.00029571	0.000199875	CHI3L1/IRF1/STAT1/CXCL10/CASP5/IL1B/CASP1/MMP14/TMEM120A/BAK1/CD40/SLC1A3/ENG/PTN/TLR4/BAG3/CYBA/P2RX7/TIFAB/IHH/PTGS2/AQP1/ANGPT2/MMP2/ITGA2/FAS/SLITRK6/P2RY1/DDR2/COL1A1/SLC38A2/IL33/TNF/IGFBP2/HPN/KCNJ2	36
BP	GO:0003158	endothelium development	27/1558	139/18903	2.25E-05	0.000297352	0.000200985	CXCL10/IL1B/ICAM1/PDPN/HPSE/PECAM1/ITGAX/COL18A1/KDR/SLC40A1/EDNRA/CDH5/ROBO4/MARVELD2/CLDN3/EZR/GJA5/ACVRL1/RDX/FASN/STC1/GJA4/TNF/COL15A1/SOX18/GSTM3/CEACAM1	27
BP	GO:0006801	superoxide metabolic process	18/1558	74/18903	2.33E-05	0.00030782	0.00020806	DUOX2/NOS2/SOD2/NCF2/CLEC7A/TYROBP/ITGB2/GCH1/NRROS/PON3/ACP5/CYBA/CBS/SLC1A1/PREX1/SH3PXD2B/APOA4/NCF1	18
BP	GO:0046456	icosanoid biosynthetic process	16/1558	61/18903	2.40E-05	0.000316192	0.000213719	IL1B/CASP1/FADS1/EDN2/PTGES/TBXAS1/MGST3/PTGS2/NLRC4/CD74/ANXA1/GGT5/CBR1/HPGDS/GGT1/PTGDS	16
BP	GO:0071375	cellular response to peptide hormone stimulus	47/1558	306/18903	2.41E-05	0.000317181	0.000214388	PIK3R3/STAT1/XBP1/IL1B/SOCS3/RAB31/JAK2/MZB1/PDK2/LYN/EIF4EBP2/STAT3/PCSK9/PRKCZ/STAT5A/PTPN1/AGTRAP/HMGCS2/PCK2/LPL/SOCS1/EDNRA/PPARG/EEF2K/CYBA/INSR/PCK1/CYSLTR2/PTPRE/SLC27A4/ATP2B1/RHOQ/ASS1/ERRFI1/FBP1/SORL1/DDR2/FBN1/APPL2/SLC30A10/SPINK1/INSIG1/NR4A3/NR1H4/CEACAM1/PDK4/CA2	47
BP	GO:0061844	antimicrobial humoral immune response mediated by antimicrobial peptide	19/1558	81/18903	2.43E-05	0.000317983	0.00021493	CXCL1/S100A9/CXCL3/CXCL6/CXCL8/CXCL9/CXCL10/CXCL5/CXCL2/CXCL11/NOD2/LEAP2/REG1A/REG1B/GNLY/LGALS4/CCL13/DEFB1/REG3A	19
BP	GO:0051051	negative regulation of transport	66/1558	479/18903	2.43E-05	0.000317991	0.000214935	SDCBP/IL1B/LILRB2/TLR2/DYSF/ERLEC1/PIM3/PRKG2/PLSCR1/PCSK9/PLA2R1/RAB11FIP5/SPI1/KCNE3/DERL3/PEA15/CD300A/LILRB1/CYP4F2/ERBB3/CCR2/WNK2/RHBDF2/F2R/NEDD4L/LRRK2/BAG3/LMAN1/MCTP1/APOE/LGALS9/GPR35/TIFAB/PTGS2/ATP9A/APOC1/SRI/ITGAV/ABCA2/GJA1/ANK3/ABAT/CD74/CD300LF/P2RY1/ABCG5/STC1/ADA/OSR1/WNK4/APPL2/ANXA1/TNF/APOC3/PKDCC/MMP9/SPINK1/ACE/INSIG1/RAB11FIP1/CHGA/SCAMP5/SCT/RSAD2/PRRT2/CEACAM1	66
BP	GO:0034764	positive regulation of transmembrane transport	39/1558	237/18903	2.44E-05	0.000317991	0.000214935	CXCL9/CXCL10/CXCL11/ABCB1/ACSL1/PTAFR/SLC7A5/CTSS/BAK1/EDN3/RAMP3/CHP2/CCR2/WNK2/CNKSR3/TERT/CCL2/F2R/EDNRA/PDZK1/P2RX7/INSR/CEMIP/EHD3/CX3CL1/SRI/RHOQ/AKAP9/ANK3/OCLN/P2RY6/SLC17A8/WNK4/THY1/NR4A3/KCNJ2/FXYD1/MS4A1/CA2	39
BP	GO:0006639	acylglycerol metabolic process	26/1558	132/18903	2.46E-05	0.000319241	0.00021578	ACSL1/PCSK9/LIPG/SLC22A4/PCK2/PLB1/LPL/APOE/PCK1/FAAH/MOGAT3/APOC1/APOA1/AGMO/AADAC/MOGAT2/PNLIPRP2/ABHD6/LDLR/SORL1/APOB/APOC3/INSIG1/APOA4/SIK1/CETP	26
BP	GO:0034219	carbohydrate transmembrane transport	26/1558	132/18903	2.46E-05	0.000319241	0.00021578	HK2/IL1B/SLC5A11/AQP7/SLC23A3/PEA15/SLC50A1/HNF1A/TERT/EDNRA/AQP11/SLC23A1/INSR/SLC27A4/AQP1/SLC5A9/RHOQ/SLC2A3/OCLN/SLC2A6/APPL2/TNF/ACE/NR4A3/SLC2A2/SLC5A2	26
BP	GO:0002440	production of molecular mediator of immune response	50/1558	333/18903	2.50E-05	0.000324166	0.000219109	XBP1/IL1B/TFRC/CLEC7A/LITAF/MZB1/IL18R1/SAMHD1/CD86/SLC7A5/RIPK2/HK1/MAPKAPK2/FFAR2/CD55/BST2/NOD2/PRKCZ/WNT5A/DNAJB9/TNFRSF4/CD40/LILRB4/LILRB1/IL1R1/CCR2/TLR4/FZD5/ACP5/P2RX7/SCIMP/SLAMF1/CLC/NHEJ1/ARID5A/NBN/SMAD7/APOA1/LGALS4/BATF/CD74/TRPM4/VPREB3/IL33/TNF/NR4A3/NLRP3/BCL6/FCRL3/RSAD2	50
BP	GO:0006520	cellular amino acid metabolic process	45/1558	289/18903	2.53E-05	0.000326827	0.000220908	NOS2/IDO1/PYCR1/DDC/SLC7A11/PRODH/ALDH18A1/CTH/KYNU/ALDH5A1/ASPA/PSAT1/GLUL/BPHL/SLC1A3/ASRGL1/NAGS/MPST/IYD/SLC39A8/DPYD/TDO2/MSRA/OAT/GPT2/CBS/PEPD/HYKK/CRYM/ASS1/HAAO/FAH/HNF4A/HDC/ABAT/BCAT1/TST/DDAH2/FN3K/GGT5/GFPT2/GGT1/DPEP1/NR1H4/THNSL2	45
BP	GO:0034134	toll-like receptor 2 signaling pathway	8/1558	17/18903	2.58E-05	0.000333366	0.000225327	TLR2/RIPK2/LYN/NOD2/TLR1/CYBA/PIK3AP1/TNFAIP3	8
BP	GO:0046503	glycerolipid catabolic process	17/1558	68/18903	2.67E-05	0.00034253	0.000231522	PLA2G7/LIPG/PLB1/LPL/FAAH/APOC1/GDPD1/APOA1/AADAC/PNLIPRP2/ABHD6/LDLR/SORL1/APOB/PNPLA7/APOC3/APOA4	17
BP	GO:0003014	renal system process	25/1558	125/18903	2.67E-05	0.00034253	0.000231522	CYP4F12/ABCG2/ADM/AMN/HNF1A/CYP4F2/HYAL2/PON3/F2R/EDNRA/PCSK5/LGMN/SULF2/CYBA/HSD11B2/GJA5/AQP1/PDGFB/STC1/WNK4/MCAM/ACE/TMEM63C/HBB/SLC5A2	25
BP	GO:0006814	sodium ion transport	41/1558	255/18903	2.67E-05	0.00034253	0.000231522	SLC22A5/PTPN3/SLC13A2/PCSK9/SLC5A11/SLC6A19/SLC22A4/SLC17A4/KCNE3/SLC9A2/CHP2/SCN4B/WNK2/CNKSR3/SLC4A11/TRPM5/PON3/EDNRA/NEDD4L/SLC28A3/SLC23A1/NETO2/P2RX7/SLC6A4/GPD1L/SLC5A12/SLC5A9/SLC10A2/ANK3/STOM/SCN1B/SLC17A8/SLC38A2/ATP1A1/TRPM4/OSR1/WNK4/FXYD3/SIK1/FXYD1/SLC5A2	41
BP	GO:0043542	endothelial cell migration	44/1558	281/18903	2.69E-05	0.000344273	0.000232699	PIK3R3/ZC3H12A/DPP4/HIF1A/STAT5A/WNT5A/PRSS3/GLUL/CD40/SEMA5A/EDN2/PRCP/KDR/PTN/CDH5/PPARG/LGMN/APOE/PTP4A3/ACVRL1/RGCC/NRP2/PTGS2/ANGPT2/APOA1/EFNA1/LOXL2/VASH1/PLXND1/PDGFB/S100P/STC1/ANXA1/ROBO1/TNF/SOX18/SPARC/ANXA3/DCN/EGR3/EPHA2/SCG2/CEACAM1/GREM1	44
BP	GO:0032530	regulation of microvillus organization	7/1558	13/18903	2.80E-05	0.000357835	0.000241866	USH1C/CDHR5/VIL1/EZR/CDHR2/KLF5/FSCN1	7
BP	GO:0006638	neutral lipid metabolic process	26/1558	133/18903	2.82E-05	0.000358041	0.000242005	ACSL1/PCSK9/LIPG/SLC22A4/PCK2/PLB1/LPL/APOE/PCK1/FAAH/MOGAT3/APOC1/APOA1/AGMO/AADAC/MOGAT2/PNLIPRP2/ABHD6/LDLR/SORL1/APOB/APOC3/INSIG1/APOA4/SIK1/CETP	26
BP	GO:0030168	platelet activation	26/1558	133/18903	2.82E-05	0.000358041	0.000242005	FCER1G/JAK2/VAV2/SLC7A11/PLEK/PLSCR1/PDPN/LYN/VWF/CD40/F2RL2/EMILIN2/F2R/TLR4/APOE/SELP/MMRN1/PDGFB/ABAT/THBD/P2RY1/VAV3/ENTPD2/BLK/HBB/CEACAM1	26
BP	GO:0043281	regulation of cysteine-type endopeptidase activity involved in apoptotic process	35/1558	205/18903	2.84E-05	0.000359794	0.00024319	S100A8/S100A9/PLAUR/BID/CASP1/CLEC7A/CASP10/CARD16/JAK2/PML/LAMP3/BAK1/BIRC3/F2R/PPARG/FABP1/LGALS9/VIL1/HGF/SLC1A1/SERPINB9/PTGS2/NLRC4/AQP1/PMAIP1/IFI6/F3/DHCR24/FAS/CD44/ROBO1/TNF/MMP9/NLRP3/DPEP1	35
BP	GO:0046849	bone remodeling	20/1558	89/18903	2.92E-05	0.000369632	0.00024984	TFRC/CTSK/SNX10/CD38/TCIRG1/CTHRC1/PTN/ACP5/P2RX7/SPP1/CSF1R/GPR137B/IHH/GJA1/TNFAIP3/ADAM8/EPHA2/TNFRSF11B/PDK4/GREM1	20
BP	GO:0001906	cell killing	33/1558	189/18903	2.98E-05	0.000375691	0.000253936	FCGR3A/NOS2/CXCL6/SLAMF7/ICAM1/CLEC7A/DNASE1/TAP2/CD55/TYROBP/LYZ/CTSC/SPI1/HAVCR2/GZMB/RNF19B/LILRB1/MR1/IL12RB1/LGALS9/P2RX7/CD59/SERPINB9/GNLY/CD1C/CADM1/KLRB1/FCER2/CHGA/CCL13/STAP1/IL7R/CEACAM1	33
BP	GO:0043030	regulation of macrophage activation	16/1558	62/18903	2.99E-05	0.000375691	0.000253936	ZC3H12A/WNT5A/CTSC/CCL3/HAVCR2/SPHK1/LRRK2/TLR4/GPR137B/CX3CL1/CD74/LDLR/IL33/IL1RL1/STAP1/CST7	16
BP	GO:0070228	regulation of lymphocyte apoptotic process	16/1558	62/18903	2.99E-05	0.000375691	0.000253936	CD274/IDO1/LYN/HIF1A/WNT5A/LGALS9/P2RX7/GIMAP8/EFNA1/CD74/ST3GAL1/ADA/ADAM8/BLK/BCL6/IL7R	16
BP	GO:0008016	regulation of heart contraction	36/1558	214/18903	3.05E-05	0.000381982	0.000258188	ZC3H12A/CYP2J2/JAK2/ADM/KCNJ3/EDN3/KCNE3/GCH1/EDN2/SCN4B/KCNH6/PDE4B/EDNRA/DSP/THRB/SLC1A1/GJA5/EHD3/GPD1L/SMAD7/SRI/DSC2/ATP2B1/CXADR/GJA1/AKAP9/SCN1B/ATP1A1/TRPM4/STC1/ADA/TNF/CHGA/KCNJ2/FXYD1/HBEGF	36
BP	GO:0009914	hormone transport	46/1558	300/18903	3.06E-05	0.00038307	0.000258923	NOS2/IL1B/IL1RN/JAK2/HCAR2/ADM/PIM3/SLC7A5/BAIAP3/FFAR2/LYN/CD38/RAB11FIP5/HIF1A/TCIRG1/GLUL/LTBP4/EDN3/PCK2/HNF1A/SMPD3/PPARG/SPP1/HNF1B/AQP1/SRI/CRYM/GJA1/HNF4A/ABAT/TBX3/P2RY1/TRPM4/SLCO4A1/NR0B2/WNK4/ANXA1/NEUROD1/TNF/SPINK1/RAB11FIP1/CHGA/BLK/SCT/NR1H4/FAM3B	46
BP	GO:1901222	regulation of NIK/NF-kappaB signaling	23/1558	111/18903	3.07E-05	0.000383326	0.000259096	IL1B/LITAF/TLR2/ZC3H12A/IL18R1/CD86/NOD2/SPI1/HAVCR2/NMI/IFI35/SPHK1/TLR4/LGALS9/PTP4A3/TRIP6/LRRC19/NR3C2/TNF/CD14/NLRP3/TRIM40/GREM1	23
BP	GO:0032753	positive regulation of interleukin-4 production	10/1558	27/18903	3.21E-05	0.000399069	0.000269737	FCER1G/CD86/SLC7A5/PRKCZ/HAVCR2/CEBPB/LGALS9/IRF4/IL33/NLRP3	10
BP	GO:0071280	cellular response to copper ion	10/1558	27/18903	3.21E-05	0.000399069	0.000269737	AOC1/MT1F/AQP1/MT1E/MT1G/MT1M/MT1H/MT1X/MT1HL1/MT2A	10
BP	GO:0032637	interleukin-8 production	22/1558	104/18903	3.24E-05	0.00040224	0.000271881	FCN1/CHI3L1/NOS2/IL1B/CLEC7A/TLR2/FFAR2/NOD2/STAT3/WNT5A/SERPINE1/HYAL2/F2R/TLR1/TLR4/LGALS9/F3/LRRC19/CD74/ANXA1/TNF/CD14	22
BP	GO:0002707	negative regulation of lymphocyte mediated immunity	15/1558	56/18903	3.27E-05	0.000404344	0.000273302	C4BPB/CD55/NOD2/HAVCR2/LILRB4/LILRB1/LGALS9/SLAMF1/SERPINB9/SMAD7/C4BPA/CR2/BCL6/IL7R/CEACAM1	15
BP	GO:0042908	xenobiotic transport	15/1558	56/18903	3.27E-05	0.000404344	0.000273302	ABCB1/SLC22A5/ABCG2/SLC7A5/SLC22A4/SLC22A18/SLC28A2/ABCC1/PDZK1/SLC28A3/ABCA8/NR1I2/ABCC2/GJA1/SLC43A3	15
BP	GO:0098656	anion transmembrane transport	42/1558	266/18903	3.33E-05	0.00040985	0.000277024	ABCB1/APOL1/PTAFR/TTYH3/SLC7A11/SLC7A5/SLC13A2/SLC16A3/SLC11A1/SLC23A3/SLC1A3/SLC1A7/ANO10/SLC16A9/KCNJ10/ABCC1/SLC1A4/MFSD12/SLC4A11/ANKH/SLC23A1/SLC39A8/SLC37A1/SLC7A1/CLCA4/SLC1A1/SLC37A4/SLC3A1/CLCN2/ANO5/SLC5A12/GJA1/CLIC6/SLC17A8/SLC38A2/TNF/SLC26A3/BEST4/FXYD3/SLC26A2/FXYD1/CLCA1	42
BP	GO:1903900	regulation of viral life cycle	27/1558	142/18903	3.34E-05	0.000410641	0.000277559	FCN1/IFITM1/CXCL8/IFITM3/ZNFX1/PLSCR1/BST2/IFITM2/LAMP3/OAS3/OAS2/TRIM21/TRIM22/IFIT5/LY6E/SLPI/LGALS9/ISG20/CD4/APOBEC3G/OASL/ISG15/IFI16/CD74/CIITA/TNF/RSAD2	27
BP	GO:0086003	cardiac muscle cell contraction	18/1558	76/18903	3.43E-05	0.000420857	0.000284464	KCNJ3/KCNE3/SCN4B/KCNJ8/PDE4B/NEDD4L/DSP/GJA5/GPD1L/SRI/DSC2/GJA1/AKAP9/SCN1B/ATP1A1/TRPM4/STC1/KCNJ2	18
BP	GO:0016101	diterpenoid metabolic process	20/1558	90/18903	3.47E-05	0.000423381	0.00028617	CYP2S1/AKR1B10/CYP3A4/ALDH1A2/RETSAT/CYP3A5/PLB1/SCPEP1/DHRS7/ADH6/DHRS3/BCO2/DHRS4/DHRS4L2/CYP2C18/RBP2/SDR16C5/DHRS9/CRABP2/ADH1C	20
BP	GO:0032964	collagen biosynthetic process	14/1558	50/18903	3.47E-05	0.000423381	0.00028617	RUNX1/ENG/F2R/PDGFRB/RGCC/IHH/ITGA2/ERRFI1/DDR2/COL1A1/EMILIN1/CIITA/RCN3/PCOLCE	14
BP	GO:1904707	positive regulation of vascular associated smooth muscle cell proliferation	14/1558	50/18903	3.47E-05	0.000423381	0.00028617	IGFBP5/JAK2/TERT/CALCRL/MMP2/PDGFB/GJA1/P2RY6/DDR2/TNF/MMP9/NR4A3/ADAMTS1/HPGD	14
BP	GO:0014911	positive regulation of smooth muscle cell migration	13/1558	44/18903	3.53E-05	0.000427057	0.000288655	IGFBP5/S100A11/TERT/AIF1/TLR4/DOCK4/PDGFRB/ITGA2/PDGFB/P2RY6/DDR2/NR4A3/ADAMTS1	13
BP	GO:0032689	negative regulation of interferon-gamma production	13/1558	44/18903	3.53E-05	0.000427057	0.000288655	CD274/ZC3H12A/PDCD1LG2/NOD2/HAVCR2/LILRB4/LILRB1/TLR4/LGALS9/SLAMF1/IL33/IL1RL1/NR1H4	13
BP	GO:1904407	positive regulation of nitric oxide metabolic process	13/1558	44/18903	3.53E-05	0.000427057	0.000288655	SOD2/IL1B/CLEC7A/JAK2/TMEM106A/AIF1/TLR4/INSR/PTGS2/ASS1/DDAH2/TNF/HBB	13
BP	GO:0022604	regulation of cell morphogenesis	47/1558	312/18903	3.98E-05	0.000480892	0.000325043	GBP1/RND1/FGR/PLXNA2/PDPN/DNMBP/OLFM4/WNT5A/CCL11/CORO1C/CCL3/LST1/HCK/ITGB2/KDR/CCL2/STRIP2/CASS4/NEDD4L/CFDP1/EEF2K/VIL1/PLEKHO1/ITPKA/FMNL2/CLDN3/EZR/CSF1R/BAMBI/PLXNC1/BCL11A/APOA1/RDX/PREX1/RHOQ/PLXND1/P2RY1/CCL24/RHOD/FGD2/RHOBTB2/CD44/ANXA1/FMNL1/SPARC/HPN/CCL13	47
BP	GO:0002431	Fc receptor mediated stimulatory signaling pathway	11/1558	33/18903	4.06E-05	0.000488187	0.000329974	FCER1G/VAV2/FGR/PLSCR1/LYN/LIMK1/HCK/VAV3/APPL2/NR4A3/BLK	11
BP	GO:0048566	embryonic digestive tract development	11/1558	33/18903	4.06E-05	0.000488187	0.000329974	CXCL8/ALDH1A2/OVOL2/PCSK5/HNF1B/IHH/HLX/ADA/TNF/PKDCC/SCT	11
BP	GO:1901616	organic hydroxy compound catabolic process	18/1558	77/18903	4.14E-05	0.000496766	0.000335772	CYP4F12/CYP27B1/AKR1B10/INPP5J/CYP3A4/SORD/CYP4F2/SULT1A2/PDXP/APOE/CYP27A1/SCARF1/SRD5A3/FAH/SULT1A1/CYP4F3/SULT2A1/LCT	18
BP	GO:0002830	positive regulation of type 2 immune response	8/1558	18/18903	4.31E-05	0.000515931	0.000348726	IDO1/CD86/NOD2/PRKCZ/CD74/IL33/NLRP3/RSAD2	8
BP	GO:0061687	detoxification of inorganic compound	8/1558	18/18903	4.31E-05	0.000515931	0.000348726	MT1F/MT1E/MT1G/MT1M/MT1H/MT1X/MT1HL1/MT2A	8
BP	GO:0032868	response to insulin	42/1558	269/18903	4.35E-05	0.000518867	0.000350711	PIK3R3/STAT1/XBP1/IL1B/SOCS3/TLR2/RAB31/MZB1/PDK2/ADM/CTSK/LYN/EIF4EBP2/PCSK9/PRKCZ/PTPN1/HMGCS2/PCK2/ALPL/LPL/SOCS1/PPARG/EEF2K/INSR/PCK1/HSD11B2/PTPRE/SLC27A4/KHK/ATP2B1/RHOQ/ERRFI1/FBP1/SORL1/COL1A1/APPL2/INSIG1/EGR2/NR1H4/CEACAM1/PDK4/EGR1	42
BP	GO:0006720	isoprenoid metabolic process	24/1558	121/18903	4.42E-05	0.000526119	0.000355612	CYP2S1/PHYH/AKR1B10/CYP3A4/ALDH1A2/RETSAT/HMGCS2/CYP3A5/PLB1/SCPEP1/DHRS7/ADH6/DHRS3/BCO2/DHRS4/DHRS4L2/LSS/SRD5A3/CYP2C18/RBP2/SDR16C5/DHRS9/CRABP2/ADH1C	24
BP	GO:0030199	collagen fibril organization	16/1558	64/18903	4.56E-05	0.000539559	0.000364697	COL5A3/ADAMTS2/LUM/COL5A2/ADAMTS14/P4HA1/LOXL2/FKBP10/MMP11/DDR2/COL1A1/COL1A2/EMILIN1/PXDN/AEBP1/GREM1	16
BP	GO:0050918	positive chemotaxis	16/1558	64/18903	4.56E-05	0.000539559	0.000364697	CXCL8/CXCL10/WNT5A/CCL3/SEMA5A/KDR/HGF/CX3CL1/ANGPT2/F3/ITGA2/PDGFB/FGF7/PGF/GPNMB/SCG2	16
BP	GO:0003254	regulation of membrane depolarization	13/1558	45/18903	4.59E-05	0.000539559	0.000364697	PTPN3/KDR/NEDD4L/LRRK2/P2RX7/GJA5/GPD1L/SMAD7/IFI6/ANK3/SCN1B/TRPM4/DCN	13
BP	GO:0030890	positive regulation of B cell proliferation	13/1558	45/18903	4.59E-05	0.000539559	0.000364697	TFRC/CD38/TNFRSF4/CD40/TLR4/PRLR/TNFSF13B/CD74/ADA/VAV3/BCL6/FCRL3/TNFRSF13C	13
BP	GO:0031295	T cell costimulation	13/1558	45/18903	4.59E-05	0.000539559	0.000364697	CD274/LILRB2/CD86/PDCD1LG2/DPP4/LYN/MAP3K8/CD80/LILRB4/TNFSF13B/HHLA2/CCL21/TNFRSF13C	13
BP	GO:0071827	plasma lipoprotein particle organization	13/1558	45/18903	4.59E-05	0.000539559	0.000364697	PLA2G7/LIPG/PLA2G2A/LPL/APOM/APOE/APOC1/APOA1/APOB/APOC3/APOA4/NR1H4/CETP	13
BP	GO:0046434	organophosphate catabolic process	29/1558	161/18903	4.94E-05	0.00058016	0.000392139	SAMHD1/PLA2G7/INPP5J/LIPG/ENTPD5/SUCLG1/PLB1/PDE4B/SMPD3/PDXP/DPYD/GDA/GPD1L/APOC1/GDPD1/PNLIPRP2/ABHD6/UPP1/SMPDL3A/NEIL1/LDLR/ENTPD8/ENTPD1/NT5E/ADA/PNPLA7/GPD1/ENTPD2/ENPP3	29
BP	GO:0031529	ruffle organization	15/1558	58/18903	5.12E-05	0.000599726	0.000405364	ICAM1/PLEK/SNX10/EPS8L2/CORO1C/TCIRG1/PFN2/COBL/AIF1/EPS8L3/CSF1R/RDX/EPS8L1/STAP1/CCL21	15
BP	GO:0062207	regulation of pattern recognition receptor signaling pathway	22/1558	107/18903	5.13E-05	0.000599726	0.000405364	IRF1/TLR2/LYN/NOD2/WDFY1/BIRC3/IFI35/CD300A/TLR1/TLR4/CYBA/IRF4/SLC15A3/OASL/NINJ1/CD300LF/TNFAIP3/APPL2/CD14/LILRA4/FCRL3/RSAD2	22
BP	GO:0009313	oligosaccharide catabolic process	7/1558	14/18903	5.21E-05	0.000607678	0.000410739	SI/TREH/NEU4/GM2A/GBA3/LCT/MGAM	7
BP	GO:0032743	positive regulation of interleukin-2 production	11/1558	34/18903	5.55E-05	0.000645111	0.000436041	IL1B/CLEC7A/CD86/RIPK2/RUNX1/CD80/CCR2/PDE4B/CD4/IRF4/ANXA1	11
BP	GO:0042573	retinoic acid metabolic process	11/1558	34/18903	5.55E-05	0.000645111	0.000436041	CYP2S1/CYP3A4/ALDH1A2/CYP3A5/SCPEP1/ADH6/BCO2/CYP2C18/DHRS9/CRABP2/ADH1C	11
BP	GO:0016125	sterol metabolic process	28/1558	154/18903	5.57E-05	0.000646113	0.000436718	APOL1/APOL2/FMO5/CYP3A4/PCSK9/HMGCS2/CYP7B1/EPHX2/APOE/CYP27A1/SCARF1/APOC1/APOA1/LSS/CUBN/SULT2B1/DHCR24/LDLR/STARD4/NR0B2/APOB/SQLE/VLDLR/INSIG1/APOA4/SULT2A1/NR1H4/CETP	28
BP	GO:0031100	animal organ regeneration	16/1558	65/18903	5.60E-05	0.000647743	0.00043782	PTPN3/ADM/SLC7A5/BAK1/NNMT/CEBPB/HGF/IHH/ANGPT2/NR0B2/TNF/PGF/ACE/NR4A3/LCP1/ANXA3	16
BP	GO:0050886	endocrine process	20/1558	93/18903	5.70E-05	0.000658643	0.000445187	IL1B/HCAR2/RPS6KA2/RAB11FIP5/EDN3/EDN2/F2R/PCSK5/PPARG/CYBA/HSD11B2/SPP1/AQP1/GJA1/ENPEP/TBX3/WNK4/CPA3/ACE/RAB11FIP1	20
BP	GO:0022612	gland morphogenesis	24/1558	123/18903	5.82E-05	0.000670977	0.000453524	CRIP1/TGM2/XBP1/IGFBP5/PML/WNT5A/CCL11/CYP7B1/CEBPB/PTN/TGFA/LAMA1/HGF/CSF1R/MMP2/PLXND1/TBX3/FGF7/TNFAIP3/TNF/SOSTDC1/HPN/EPHA2/CEACAM1	24
BP	GO:0046486	glycerolipid metabolic process	56/1558	399/18903	5.90E-05	0.000678721	0.000458758	PIK3R3/GAL3ST1/ACSL1/SOCS3/PLEK/PLSCR1/PLA2G7/INPP5J/PCSK9/LIPG/PLA1A/PLA2G2A/SLC22A4/CDS1/PCK2/PLB1/AGPAT2/LPL/SOCS1/CHPT1/PLCH2/LPCAT2/APOE/LPCAT1/PDGFRB/PCK1/ITPKA/FAAH/MOGAT3/CSF1R/SERINC2/TMEM86B/PGAP3/APOC1/NAAA/GDPD1/APOA1/AGMO/MTMR11/AADAC/MOGAT2/PDGFB/PNLIPRP2/ABHD6/LDLR/SORL1/APOB/PNPLA7/APOC3/GPD1/INSIG1/APOA4/SIK1/NR1H4/CETP/PLA2G2D	56
BP	GO:0045923	positive regulation of fatty acid metabolic process	12/1558	40/18903	5.94E-05	0.000678721	0.000458758	IL1B/MLXIPL/PPARGC1A/PPARG/FABP1/PTGS2/APOA1/CD74/ANXA1/ELOVL5/NR4A3/APOA4	12
BP	GO:0048246	macrophage chemotaxis	12/1558	40/18903	5.94E-05	0.000678721	0.000458758	MMP28/SLAMF8/CCL3/EDN2/C5AR1/CCL2/C3AR1/SLAMF1/CSF1R/CMKLR1/MMP2/STAP1	12
BP	GO:0072524	pyridine-containing compound metabolic process	18/1558	79/18903	5.94E-05	0.000678721	0.000458758	PARP9/NAMPT/IDO1/IDH2/FMO5/KYNU/CD38/PSAT1/PC/NNMT/ALPL/PDXP/ALDH1L2/GPD1L/HAAO/QPRT/FMO1/ALDH1L1	18
BP	GO:0044106	cellular amine metabolic process	22/1558	108/18903	5.95E-05	0.000678721	0.000458758	IDO1/DDC/SLC7A11/KYNU/AOC1/ITGB2/NNMT/GCH1/SAT2/EDNRA/SULT1A2/TDO2/SLC1A1/NAAA/GDPD1/HAAO/HDC/ABAT/SULT1A1/SRM/SMOX/NR1H4	22
BP	GO:0035296	regulation of tube diameter	27/1558	147/18903	6.26E-05	0.00071171	0.000481056	SOD2/ADM/CD38/EDN3/GCH1/EDN2/SCPEP1/F2R/EDNRA/TBXAS1/P2RY2/DOCK4/APOE/FAAH/CBS/GJA5/HTR1D/SLC6A4/PTGS2/ATP2B1/MMP2/P2RY1/TRPM4/TNF/ACE/NTS/HBB	27
BP	GO:0097746	blood vessel diameter maintenance	27/1558	147/18903	6.26E-05	0.00071171	0.000481056	SOD2/ADM/CD38/EDN3/GCH1/EDN2/SCPEP1/F2R/EDNRA/TBXAS1/P2RY2/DOCK4/APOE/FAAH/CBS/GJA5/HTR1D/SLC6A4/PTGS2/ATP2B1/MMP2/P2RY1/TRPM4/TNF/ACE/NTS/HBB	27
BP	GO:0034440	lipid oxidation	23/1558	116/18903	6.35E-05	0.000720749	0.000487166	ACOX2/PHYH/ACAA1/PLA2G7/BDH2/SLC27A2/CYP4F2/ETFDH/ABCD3/PPARGC1A/ALDH1L2/ECHDC2/FABP1/ACOX1/FMO4/ACADS/CRAT/ACAT2/DECR2/APPL2/NR4A3/FMO1/PDK4	23
BP	GO:0062197	cellular response to chemical stress	50/1558	345/18903	6.37E-05	0.000720838	0.000487225	SOD2/MMP3/CASP1/PYCR1/ZC3H12A/JAK2/PDK1/PDK2/SLC7A11/PRODH/PML/NCOA7/GPX8/PLA2R1/HIF1A/GSKIP/GCH1/TRIM21/ABCC1/SLC4A11/SPHK1/AIF1/EDNRA/PPARGC1A/ECT2/SMPD3/LRRK2/TLR4/FABP1/MSRA/HGF/SLC1A1/SLC25A23/PTGS2/AQP1/IL18BP/MMP2/ERRFI1/FBP1/FAS/DDR2/TNFAIP3/ANXA1/TNF/MMP9/NR4A3/APOA4/NLRP3/VNN1/NCF1	50
BP	GO:0030258	lipid modification	35/1558	213/18903	6.41E-05	0.000724643	0.000489798	ACOX2/PHYH/ACAA1/PLA2G7/INPP5J/CYP3A4/BDH2/SLC27A2/CYP3A5/CYP4F2/EPHX2/SPHK1/ETFDH/ABCD3/PPARGC1A/ALDH1L2/ECHDC2/FABP1/ACOX1/FMO4/APOC1/RNF213/APOA1/MTMR11/ABCA2/ACADS/CRAT/ACAT2/ST3GAL4/DECR2/APPL2/NR4A3/APOA4/FMO1/PDK4	35
BP	GO:0072012	glomerulus vasculature development	10/1558	29/18903	6.54E-05	0.000737797	0.000498688	PECAM1/EDNRA/PDGFRB/GPR4/AQP1/ANGPT2/PDGFB/NOTCH3/OSR1/EGR1	10
BP	GO:0035743	CD4-positive, alpha-beta T cell cytokine production	8/1558	19/18903	6.91E-05	0.00077799	0.000525856	IL1B/IL18R1/PRKCZ/IL1R1/SLAMF1/ARID5A/NLRP3/RSAD2	8
BP	GO:0010232	vascular transport	19/1558	87/18903	6.95E-05	0.000778965	0.000526515	ABCB1/TFRC/SLC22A5/ABCG2/SLC7A5/SLC28A2/SLC1A3/ABCC1/SLC1A4/KCNJ8/APOE/SLC7A1/INSR/SLC1A1/SLC27A4/ABCC2/SLC2A3/ABCA2/SLC38A2	19
BP	GO:0150104	transport across blood-brain barrier	19/1558	87/18903	6.95E-05	0.000778965	0.000526515	ABCB1/TFRC/SLC22A5/ABCG2/SLC7A5/SLC28A2/SLC1A3/ABCC1/SLC1A4/KCNJ8/APOE/SLC7A1/INSR/SLC1A1/SLC27A4/ABCC2/SLC2A3/ABCA2/SLC38A2	19
BP	GO:0006898	receptor-mediated endocytosis	40/1558	257/18903	7.02E-05	0.000785525	0.000530948	CXCL8/SDCBP/TFRC/FCER1G/RAB31/ADM/DPP4/CXCL16/PCSK9/PLA2R1/AMN/SGIP1/SERPINE1/PPT1/RAMP3/ITGB2/CTSL/LILRB4/LILRB1/LDLRAD3/APOE/INSR/EZR/SCARF1/APOC1/ITGAV/CUBN/CALCRL/ABCA2/LDLR/SORL1/ASGR1/PDLIM7/CD14/APOC3/VLDLR/MSR1/CCL21/CEACAM1/GREM1	40
BP	GO:0046638	positive regulation of alpha-beta T cell differentiation	14/1558	53/18903	7.04E-05	0.000786304	0.000531476	CD86/RIPK2/PRKCZ/RUNX1/CD80/LILRB4/SOCS1/IL12RB1/LGALS9/IHH/HLX/ADA/ANXA1/NLRP3	14
BP	GO:0035150	regulation of tube size	27/1558	148/18903	7.07E-05	0.00078767	0.000532399	SOD2/ADM/CD38/EDN3/GCH1/EDN2/SCPEP1/F2R/EDNRA/TBXAS1/P2RY2/DOCK4/APOE/FAAH/CBS/GJA5/HTR1D/SLC6A4/PTGS2/ATP2B1/MMP2/P2RY1/TRPM4/TNF/ACE/NTS/HBB	27
BP	GO:0032528	microvillus organization	9/1558	24/18903	7.16E-05	0.000796772	0.000538551	USH1C/MYO1A/CDHR5/VIL1/EZR/ESPN/CDHR2/KLF5/FSCN1	9
BP	GO:0043123	positive regulation of I-kappaB kinase/NF-kappaB signaling	32/1558	189/18903	7.24E-05	0.0008034	0.000543031	IL1B/TFRC/CASP1/APOL3/CLEC7A/LITAF/CASP10/CARD16/RIPK2/UBD/BST2/NOD2/CTH/GOLT1B/TMEM106A/BIRC3/CD40/TRIM21/TRIM22/TIFA/IFIT5/F2R/ECT2/TLR4/LGALS9/CD4/CX3CL1/GJA1/CD74/TNF/S100A4/CCL21	32
BP	GO:0009308	amine metabolic process	23/1558	117/18903	7.30E-05	0.000808951	0.000546782	IDO1/DDC/SLC7A11/CHDH/KYNU/AOC1/ITGB2/NNMT/GCH1/SAT2/EDNRA/SULT1A2/TDO2/SLC1A1/NAAA/GDPD1/HAAO/HDC/ABAT/SULT1A1/SRM/SMOX/NR1H4	23
BP	GO:0019218	regulation of steroid metabolic process	21/1558	102/18903	7.38E-05	0.000816135	0.000551639	CYP27B1/ADM/FMO5/RORC/EPHX2/IGFBP7/APOE/SNAI1/APOC1/APOA1/CLCN2/ABCA2/LDLR/STARD4/ATP1A1/APOB/TNF/INSIG1/APOA4/NR1H4/EGR1	21
BP	GO:0006691	leukotriene metabolic process	11/1558	35/18903	7.50E-05	0.000827407	0.000559257	CYP4F12/TLR2/PTGR1/MAPKAPK2/ABCC1/CYP4F2/MGST3/CYP4F3/GGT5/GGT1/DPEP1	11
BP	GO:0045936	negative regulation of phosphate metabolic process	60/1558	440/18903	7.55E-05	0.00083169	0.000562152	IL1B/SOCS3/ZC3H12A/PLEK/LYN/INPP5J/STAT3/PRKCZ/LATS2/PARP14/IGFBP3/CORO1C/PRKAR2B/PTPN1/BAK1/MLXIPL/CAMK2N1/LAX1/GSKIP/ENG/PTPN13/LILRB4/CD300A/CNKSR3/PPP1R36/HYAL2/CBLC/SOCS1/LRRK2/PPARG/SAMSN1/APOE/PDZD3/LPCAT1/HGF/GPD1L/CDKN2B/SMAD7/APOC1/DUSP6/PDGFB/ABCA2/ERRFI1/FBP1/OCLN/SORL1/DDR2/PMEPA1/EMILIN1/TNFAIP3/PKIB/WNK4/TRIB2/TNF/THY1/SPINK1/DDIT4/STAP1/CEACAM1/GREM1	60
BP	GO:0031294	lymphocyte costimulation	13/1558	47/18903	7.56E-05	0.00083169	0.000562152	CD274/LILRB2/CD86/PDCD1LG2/DPP4/LYN/MAP3K8/CD80/LILRB4/TNFSF13B/HHLA2/CCL21/TNFRSF13C	13
BP	GO:0032733	positive regulation of interleukin-10 production	12/1558	41/18903	7.78E-05	0.000848445	0.000573477	CD274/CLEC7A/TLR2/LILRA5/NOD2/STAT3/PRKCZ/TLR4/LGALS9/HGF/IRF4/ISG15	12
BP	GO:0046461	neutral lipid catabolic process	12/1558	41/18903	7.78E-05	0.000848445	0.000573477	LIPG/PLB1/LPL/FAAH/APOA1/AADAC/PNLIPRP2/ABHD6/SORL1/APOB/APOC3/APOA4	12
BP	GO:0046464	acylglycerol catabolic process	12/1558	41/18903	7.78E-05	0.000848445	0.000573477	LIPG/PLB1/LPL/FAAH/APOA1/AADAC/PNLIPRP2/ABHD6/SORL1/APOB/APOC3/APOA4	12
BP	GO:0070232	regulation of T cell apoptotic process	12/1558	41/18903	7.78E-05	0.000848445	0.000573477	CD274/IDO1/HIF1A/WNT5A/LGALS9/P2RX7/GIMAP8/EFNA1/ST3GAL1/ADA/ADAM8/IL7R	12
BP	GO:0034109	homotypic cell-cell adhesion	20/1558	95/18903	7.83E-05	0.000851079	0.000575257	PLAUR/CEACAM5/JAK2/SLC7A11/PLEK/PDPN/LYN/CDHR5/EMILIN2/DSP/MMRN1/RDX/DSC2/CXADR/CDHR2/ANK3/ABAT/BLK/HBB/CEACAM1	20
BP	GO:0002711	positive regulation of T cell mediated immunity	15/1558	60/18903	7.83E-05	0.000851079	0.000575257	IL1B/IL18R1/TAP2/CD55/PRKCZ/IL1R1/MR1/IL12RB1/FZD5/P2RX7/SLAMF1/ARID5A/CD1C/NLRP3/RSAD2	15
BP	GO:0019395	fatty acid oxidation	22/1558	110/18903	7.94E-05	0.000861483	0.00058229	ACOX2/PHYH/ACAA1/BDH2/SLC27A2/CYP4F2/ETFDH/ABCD3/PPARGC1A/ALDH1L2/ECHDC2/FABP1/ACOX1/FMO4/ACADS/CRAT/ACAT2/DECR2/APPL2/NR4A3/FMO1/PDK4	22
BP	GO:0010563	negative regulation of phosphorus metabolic process	60/1558	441/18903	8.06E-05	0.000872449	0.000589702	IL1B/SOCS3/ZC3H12A/PLEK/LYN/INPP5J/STAT3/PRKCZ/LATS2/PARP14/IGFBP3/CORO1C/PRKAR2B/PTPN1/BAK1/MLXIPL/CAMK2N1/LAX1/GSKIP/ENG/PTPN13/LILRB4/CD300A/CNKSR3/PPP1R36/HYAL2/CBLC/SOCS1/LRRK2/PPARG/SAMSN1/APOE/PDZD3/LPCAT1/HGF/GPD1L/CDKN2B/SMAD7/APOC1/DUSP6/PDGFB/ABCA2/ERRFI1/FBP1/OCLN/SORL1/DDR2/PMEPA1/EMILIN1/TNFAIP3/PKIB/WNK4/TRIB2/TNF/THY1/SPINK1/DDIT4/STAP1/CEACAM1/GREM1	60
BP	GO:0045123	cellular extravasation	17/1558	74/18903	8.47E-05	0.000915464	0.000618777	ICAM1/PTAFR/PECAM1/CCL28/IL1R1/CCR2/CCL2/SELP/CX3CL1/CHST2/SELPLG/ST3GAL4/TNF/THY1/ADAM8/CCL21/SELL	17
BP	GO:0032677	regulation of interleukin-8 production	21/1558	103/18903	8.56E-05	0.000923478	0.000624193	FCN1/CHI3L1/NOS2/IL1B/CLEC7A/TLR2/FFAR2/NOD2/STAT3/WNT5A/SERPINE1/HYAL2/F2R/TLR1/TLR4/LGALS9/F3/CD74/ANXA1/TNF/CD14	21
BP	GO:0042572	retinol metabolic process	14/1558	54/18903	8.79E-05	0.000944864	0.000638649	AKR1B10/CYP3A4/ALDH1A2/RETSAT/CYP3A5/PLB1/DHRS7/ADH6/DHRS3/DHRS4/CYP2C18/SDR16C5/DHRS9/ADH1C	14
BP	GO:0086002	cardiac muscle cell action potential involved in contraction	14/1558	54/18903	8.79E-05	0.000944864	0.000638649	KCNJ3/KCNE3/SCN4B/KCNJ8/NEDD4L/DSP/GJA5/GPD1L/DSC2/GJA1/SCN1B/ATP1A1/TRPM4/KCNJ2	14
BP	GO:0001909	leukocyte mediated cytotoxicity	25/1558	134/18903	8.87E-05	0.000951857	0.000643375	FCGR3A/NOS2/CXCL6/SLAMF7/ICAM1/DNASE1/TAP2/TYROBP/CTSC/SPI1/HAVCR2/GZMB/RNF19B/LILRB1/MR1/IL12RB1/LGALS9/P2RX7/SERPINB9/CD1C/CADM1/KLRB1/STAP1/IL7R/CEACAM1	25
BP	GO:0001977	renal system process involved in regulation of blood volume	7/1558	15/18903	9.07E-05	0.000963851	0.000651482	CYP4F12/CYP4F2/F2R/CYBA/HSD11B2/GJA5/PDGFB	7
BP	GO:0002468	dendritic cell antigen processing and presentation	7/1558	15/18903	9.07E-05	0.000963851	0.000651482	NOD2/SLC11A1/CLEC4A/FGL2/CD74/CD68/CCL21	7
BP	GO:0035672	oligopeptide transmembrane transport	7/1558	15/18903	9.07E-05	0.000963851	0.000651482	SLC7A11/ABCC1/SLC15A3/GJA1/SLC15A1/CDH17/CA2	7
BP	GO:0045064	T-helper 2 cell differentiation	7/1558	15/18903	9.07E-05	0.000963851	0.000651482	CD86/PRKCZ/BATF/HLX/ANXA1/NLRP3/BCL6	7
BP	GO:0046459	short-chain fatty acid metabolic process	7/1558	15/18903	9.07E-05	0.000963851	0.000651482	PHYH/PCK2/PCK1/ACOT4/ACADS/CRAT/THNSL2	7
BP	GO:2000108	positive regulation of leukocyte apoptotic process	10/1558	30/18903	9.09E-05	0.000964477	0.000651905	CD274/IDO1/HCAR2/LYN/WNT5A/LGALS9/P2RX7/ANXA1/ADAM8/BLK	10
BP	GO:0009743	response to carbohydrate	37/1558	234/18903	9.24E-05	0.00097871	0.000661526	SOD2/XBP1/IL1B/ICAM1/CLEC7A/RPS6KA2/PIM3/BAIAP3/LYN/RAB11FIP5/HIF1A/GLUL/MLXIPL/HMGCS2/PCK2/LPL/CYBA/PCK1/HNF1B/PTGS2/ANGPT2/SRI/KHK/CALCRL/ITGA2/HNF4A/FBP1/PCSK1/TRPM4/NR0B2/APOB/NEUROD1/TNF/ACE/NR1H4/NCF1/EGR1	37
BP	GO:0051048	negative regulation of secretion	30/1558	175/18903	9.52E-05	0.001005616	0.000679712	IL1B/PIM3/PLA2R1/RAB11FIP5/SPI1/CD300A/LILRB1/CYP4F2/ERBB3/CCR2/RHBDF2/F2R/APOE/LGALS9/TIFAB/ATP9A/GJA1/ABAT/CD74/P2RY1/ADA/WNK4/ANXA1/TNF/ACE/RAB11FIP1/CHGA/SCT/RSAD2/CEACAM1	30
BP	GO:0015749	monosaccharide transmembrane transport	23/1558	119/18903	9.58E-05	0.001008078	0.000681376	HK2/IL1B/SLC5A11/SLC23A3/PEA15/SLC50A1/HNF1A/TERT/EDNRA/SLC23A1/INSR/SLC27A4/SLC5A9/RHOQ/SLC2A3/OCLN/SLC2A6/APPL2/TNF/ACE/NR4A3/SLC2A2/SLC5A2	23
BP	GO:0071825	protein-lipid complex subunit organization	13/1558	48/18903	9.60E-05	0.001008078	0.000681376	PLA2G7/LIPG/PLA2G2A/LPL/APOM/APOE/APOC1/APOA1/APOB/APOC3/APOA4/NR1H4/CETP	13
BP	GO:0060135	maternal process involved in female pregnancy	15/1558	61/18903	9.60E-05	0.001008078	0.000681376	APOL2/CYP27B1/CTSB/HAVCR2/PRDM1/PTN/LGALS9/CBS/SPP1/TPPP3/IHH/PTGS2/ANGPT2/STC1/JUNB	15
BP	GO:0031589	cell-substrate adhesion	52/1558	369/18903	9.61E-05	0.001008078	0.000681376	GBP1/JAK2/CEACAM6/PDPN/FZD7/PRKCZ/HPSE/OLFM4/COL5A3/PLAU/ADAM9/VWF/MMP14/CORO1C/SERPINE1/MMP12/ITGB2/ITGAX/GCNT2/CCL28/ITGA8/ZYX/KDR/ACTN1/CASS4/SORBS3/ITGA5/MUC4/BCAM/ACVRL1/NID1/TESK2/CX3CL1/TRIP6/ANGPT2/APOA1/EFNA1/ITGAV/PREX1/ITGA2/LAMC1/PDGFB/COL1A1/EMILIN1/RHOD/CD44/THY1/NID2/CCL21/BCL6/AGR2/GREM1	52
BP	GO:0098657	import into cell	39/1558	252/18903	9.74E-05	0.001019345	0.000688992	ACSL1/KCNJ3/SLC7A11/SLC7A5/SLC39A5/KCNK5/SLC27A2/SLC36A1/RAMP3/STEAP4/SLC22A4/SLC1A3/SLC1A7/SLC9A2/KCNJ10/SLC1A4/KCNJ8/SLC39A4/WNK2/SLC39A8/SLC7A1/SLC1A1/SLC6A4/SLC27A4/SLC15A3/TRPV3/SLC2A3/SLC15A1/SLC17A8/SLC38A2/ATP1A1/TRPM4/IL10RA/WNK4/TNF/KCNJ13/KCNJ2/MS4A1/SLC5A2	39
BP	GO:0001655	urogenital system development	51/1558	360/18903	9.76E-05	0.001020079	0.000689487	STAT1/CRIP1/DACT2/PCSK9/SOX8/WNT5A/ALDH1A2/PECAM1/HMGCS2/ITGA8/CYP7B1/PRDM1/KCNJ8/HYAL2/MPST/EDNRA/OVOL1/PCSK5/LRRK2/AQP11/COL4A1/PRLR/PDGFRB/PSAP/GPR4/SULF2/HNF1B/NID1/AQP1/ANGPT2/SMAD7/HOXB7/MMP2/PLXND1/PDGFB/NOTCH3/ASS1/ENPEP/GCNT4/FBN1/OSR1/WNK4/ANXA1/MMP9/ACE/OSR2/ADAMTS1/MME/HPGD/GREM1/EGR1	51
BP	GO:0031099	regeneration	32/1558	192/18903	9.85E-05	0.001027445	0.000694466	JAK2/PTPN3/ADM/SLC7A5/FZD7/RUNX1/BAK1/NNMT/CEBPB/TM4SF4/PTN/PTPRF/HGF/SPP1/PTPN12/IHH/ANGPT2/SCARF1/MMP2/NINJ1/KLF5/NR0B2/ANXA1/TNF/THY1/PGF/ACE/NR4A3/LCP1/APOA4/ANXA3/PRRX1	32
BP	GO:0006936	muscle contraction	50/1558	351/18903	9.89E-05	0.001030392	0.000696458	ZC3H12A/PTAFR/KCNJ3/TNNC2/CD38/EDN3/KCNE3/EDN2/MYOM3/SCN4B/KCNJ8/PDE4B/ASPH/MYL5/SPHK1/F2R/EDNRA/NEDD4L/DOCK4/DSP/SULF2/TPM4/TIFAB/GJA5/HTR1D/EHD3/GPD1L/PTGS2/SMAD7/SRI/DSC2/ATP2B1/CALCRL/ITGA2/JSRP1/GJA1/AKAP9/SCN1B/ABAT/TBX3/ATP1A1/TRPM4/CALD1/STC1/MYOF/ADA/TNF/CHGA/KCNJ2/FXYD1	50
BP	GO:0046209	nitric oxide metabolic process	18/1558	82/18903	9.97E-05	0.001031486	0.000697198	NOS2/SOD2/IL1B/CLEC7A/TLR2/ZC3H12A/JAK2/TMEM106A/GCH1/AIF1/TLR4/ACP5/INSR/PTGS2/ASS1/DDAH2/TNF/HBB	18
BP	GO:0002604	regulation of dendritic cell antigen processing and presentation	6/1558	11/18903	9.98E-05	0.001031486	0.000697198	NOD2/SLC11A1/FGL2/CD74/CD68/CCL21	6
BP	GO:0033089	positive regulation of T cell differentiation in thymus	6/1558	11/18903	9.98E-05	0.001031486	0.000697198	IHH/ADA/ADAM8/VNN1/EGR3/IL7R	6
BP	GO:0045628	regulation of T-helper 2 cell differentiation	6/1558	11/18903	9.98E-05	0.001031486	0.000697198	CD86/PRKCZ/HLX/ANXA1/NLRP3/BCL6	6
BP	GO:0016486	peptide hormone processing	11/1558	36/18903	1.00E-04	0.001031615	0.000697285	BACE2/DPP4/PLA2G7/CTSL/PCSK5/MEP1A/ENPEP/PCSK1/CPA3/BCHE/ACE	11
BP	GO:0045429	positive regulation of nitric oxide biosynthetic process	12/1558	42/18903	0.00010077	0.001031619	0.000697288	SOD2/IL1B/CLEC7A/JAK2/AIF1/TLR4/INSR/PTGS2/ASS1/DDAH2/TNF/HBB	12
BP	GO:0050691	regulation of defense response to virus by host	12/1558	42/18903	0.00010077	0.001031619	0.000697288	STAT1/PARP9/IL1B/DTX3L/ZC3H12A/MMP12/LILRB1/IL12RB1/APOBEC3G/MICB/TNFAIP3/AIM2	12
BP	GO:0055090	acylglycerol homeostasis	12/1558	42/18903	0.00010077	0.001031619	0.000697288	XBP1/MLXIPL/PLA2G12B/LPL/APOE/APOA1/HNF4A/ABCG5/APOC3/APOA4/NR1H4/CETP	12
BP	GO:0070328	triglyceride homeostasis	12/1558	42/18903	0.00010077	0.001031619	0.000697288	XBP1/MLXIPL/PLA2G12B/LPL/APOE/APOA1/HNF4A/ABCG5/APOC3/APOA4/NR1H4/CETP	12
BP	GO:2001056	positive regulation of cysteine-type endopeptidase activity	26/1558	143/18903	0.000101128	0.001031619	0.000697288	S100A8/S100A9/BID/CASP1/CLEC7A/CASP10/JAK2/RIPK2/PML/MEFV/BAK1/ASPH/F2R/PPARG/LGMN/LGALS9/SLC1A1/NLRC4/PMAIP1/F3/IFI16/FAS/ROBO1/TNF/AIM2/NLRP3	26
BP	GO:0050818	regulation of coagulation	17/1558	75/18903	0.000101231	0.001031619	0.000697288	PLAUR/SERPING1/HPSE/PLAU/ANXA5/SERPINE1/EMILIN2/F2R/KLKB1/APOE/F3/PDGFB/ABAT/THBD/ST3GAL4/EMILIN1/CEACAM1	17
BP	GO:0060337	type I interferon signaling pathway	17/1558	75/18903	0.000101231	0.001031619	0.000697288	IFITM1/STAT1/IFITM3/ZBP1/NLRC5/SAMHD1/IFITM2/WNT5A/MMP12/PTPN1/IFI27/OAS3/OAS2/STAT2/IFNAR2/ISG15/USP18	17
BP	GO:1901136	carbohydrate derivative catabolic process	30/1558	176/18903	0.000105841	0.001076674	0.000727741	CHI3L1/FBXO6/SAMHD1/HPSE/GNS/MMP12/CTSL/ENTPD5/SUCLG1/PDE4B/HYAL2/DPYD/NEU4/NPL/GM2A/GBA3/CEMIP/GDA/APOBEC3G/GPD1L/PNLIPRP2/UPP1/NEIL1/NT5E/ADA/CD44/GPD1/AOAH/LCT/CHI3L2	30
BP	GO:0006576	cellular biogenic amine metabolic process	20/1558	97/18903	0.000106256	0.001078982	0.000729301	IDO1/DDC/KYNU/AOC1/ITGB2/NNMT/GCH1/SAT2/EDNRA/SULT1A2/TDO2/SLC1A1/NAAA/GDPD1/HAAO/HDC/ABAT/SULT1A1/SRM/SMOX	20
BP	GO:0045342	MHC class II biosynthetic process	8/1558	20/18903	0.000106909	0.001081763	0.000731181	XBP1/JAK2/SLC11A1/SPI1/TMEM106A/TLR4/CIITA/IL33	8
BP	GO:1903978	regulation of microglial cell activation	8/1558	20/18903	0.000106909	0.001081763	0.000731181	CTSC/CCL3/SPHK1/LRRK2/CX3CL1/LDLR/STAP1/CST7	8
BP	GO:0050731	positive regulation of peptidyl-tyrosine phosphorylation	32/1558	193/18903	0.000108912	0.00109997	0.000743487	PARP9/JAK2/FGFR3/LILRA5/RIPK2/LYN/NOD2/PARP14/PTPN1/PECAM1/CD40/CD80/TNFRSF18/ERBB3/CASS4/ITGA5/TGFA/LTK/HGF/CSF1R/CD4/EFNA1/PDGFB/CD74/FGF7/CD44/TNF/ACE/STAP1/NCF1/GREM1/HBEGF	32
BP	GO:0002686	negative regulation of leukocyte migration	14/1558	55/18903	0.000109093	0.00109997	0.000743487	MMP28/SLAMF8/DPP4/CCL28/CD300A/CCL2/GCSAM/PADI2/EMILIN1/ADA/IL33/STAP1/CCL21/GREM1	14
BP	GO:0098739	import across plasma membrane	33/1558	202/18903	0.000114851	0.001155996	0.000781356	ACSL1/KCNJ3/SLC7A11/SLC7A5/SLC39A5/KCNK5/SLC36A1/RAMP3/SLC22A4/SLC1A3/SLC9A2/KCNJ10/SLC1A4/KCNJ8/SLC39A4/WNK2/SLC39A8/SLC7A1/SLC1A1/SLC15A3/TRPV3/SLC2A3/SLC15A1/SLC17A8/SLC38A2/ATP1A1/TRPM4/WNK4/TNF/KCNJ13/KCNJ2/MS4A1/SLC5A2	33
BP	GO:0030500	regulation of bone mineralization	18/1558	83/18903	0.000117577	0.001179278	0.000797093	SRGN/CYP27B1/HIF1A/ACVR2A/CCL3/CCR1/PTN/ANKH/P2RX7/ATP2B1/ISG15/DDR2/TRPM4/OSR1/PKDCC/MGP/OSR2/GREM1	18
BP	GO:2001057	reactive nitrogen species metabolic process	18/1558	83/18903	0.000117577	0.001179278	0.000797093	NOS2/SOD2/IL1B/CLEC7A/TLR2/ZC3H12A/JAK2/TMEM106A/GCH1/AIF1/TLR4/ACP5/INSR/PTGS2/ASS1/DDAH2/TNF/HBB	18
BP	GO:0010952	positive regulation of peptidase activity	32/1558	194/18903	0.00012032	0.001203694	0.000813596	S100A8/S100A9/BID/CASP1/CLEC7A/CASP10/JAK2/RIPK2/PML/MEFV/LYN/STAT3/BAK1/ASPH/F2R/PPARG/LGMN/LGALS9/CLDN3/SLC1A1/NLRC4/PMAIP1/EFNA1/F3/IFI16/FAS/ROBO1/TNF/RCN3/AIM2/NLRP3/PCOLCE	32
BP	GO:0007229	integrin-mediated signaling pathway	22/1558	113/18903	0.000120496	0.001203694	0.000813596	FGR/PLEK/ADAM9/HCK/ITGB2/ITGAX/ITGA8/ZYX/PTN/ITGA5/LAMA1/NID1/APOA1/ITGAV/ITGA2/LAMC1/ISG15/CDH17/VAV3/THY1/ADAMTS1/CEACAM1	22
BP	GO:1902305	regulation of sodium ion transmembrane transport	16/1558	69/18903	0.000120643	0.001203694	0.000813596	PTPN3/PCSK9/CHP2/SCN4B/WNK2/CNKSR3/NEDD4L/NETO2/GPD1L/ANK3/STOM/SCN1B/OSR1/WNK4/FXYD3/FXYD1	16
BP	GO:0050798	activated T cell proliferation	13/1558	49/18903	0.000120883	0.001203989	0.000813795	CD274/BTN3A1/PDCD1LG2/LILRB4/IL2RA/BTN2A2/IL12RB1/LGALS9/SLAMF1/CLC/LRRC32/IGFBP2/HHLA2	13
BP	GO:0019433	triglyceride catabolic process	10/1558	31/18903	0.000124373	0.001232309	0.000832937	LIPG/PLB1/LPL/APOA1/AADAC/PNLIPRP2/SORL1/APOB/APOC3/APOA4	10
BP	GO:0061437	renal system vasculature development	10/1558	31/18903	0.000124373	0.001232309	0.000832937	PECAM1/EDNRA/PDGFRB/GPR4/AQP1/ANGPT2/PDGFB/NOTCH3/OSR1/EGR1	10
BP	GO:0061440	kidney vasculature development	10/1558	31/18903	0.000124373	0.001232309	0.000832937	PECAM1/EDNRA/PDGFRB/GPR4/AQP1/ANGPT2/PDGFB/NOTCH3/OSR1/EGR1	10
BP	GO:0034767	positive regulation of ion transmembrane transport	31/1558	186/18903	0.000125568	0.001239847	0.000838032	CXCL9/CXCL10/CXCL11/ABCB1/PTAFR/CTSS/BAK1/EDN3/RAMP3/CHP2/CCR2/WNK2/CNKSR3/CCL2/F2R/EDNRA/PDZK1/P2RX7/CEMIP/EHD3/CX3CL1/SRI/AKAP9/ANK3/P2RY6/SLC17A8/WNK4/THY1/KCNJ2/FXYD1/MS4A1	31
BP	GO:0043405	regulation of MAP kinase activity	31/1558	186/18903	0.000125568	0.001239847	0.000838032	IL1B/LYN/NOD2/ADAM9/WNT5A/PTPN1/EDN3/CD40/LAX1/ERBB2/CD300A/HYAL2/CBLC/LRRK2/TLR4/PPARG/ROR2/APOE/FZD5/TGFA/PDGFRB/P2RX7/INSR/CBS/PDGFB/SORL1/FGD2/TRIB2/ROBO1/TNF/ADAM8	31
BP	GO:0043122	regulation of I-kappaB kinase/NF-kappaB signaling	39/1558	255/18903	0.000125886	0.001240848	0.000838709	STAT1/IL1B/TFRC/CASP1/APOL3/CLEC7A/LITAF/CASP10/ZC3H12A/CARD16/RIPK2/UBD/BST2/NOD2/CTH/GOLT1B/WNT5A/TMEM106A/BIRC3/CD40/LILRB4/TRIM21/TRIM22/TIFA/IFIT5/F2R/ECT2/TLR4/LGALS9/CD4/CX3CL1/TNIP3/GJA1/CD74/TNFAIP3/TNF/S100A4/CCL21/NR1H4	39
BP	GO:0033674	positive regulation of kinase activity	65/1558	496/18903	0.000127143	0.001250736	0.000845393	CHI3L1/IL1B/ACSL1/JAK2/CD86/VAV2/FGFR3/FGR/LILRA5/LYN/NOD2/PRKCZ/CDC25B/ADAM9/STRADB/WNT5A/SLC11A1/LCP2/PTPN1/EDN3/CD40/ERBB2/CD300A/ERBB3/KDR/SOCS1/CASS4/ECT2/LRRK2/TLR4/ROR2/FZD5/PRLR/TGFA/PDGFRB/FAM20A/P2RX7/INSR/LTK/CEMIP/SLC1A1/CSF1R/RGCC/CD4/NBN/EFNA1/PDGFB/CD74/DDR2/FGD2/VAV3/WNK4/ROBO1/TNF/ADAM8/VLDLR/ACE/STAP1/CCL21/NCF1/TCL1A/EPHA2/GREM1/HBEGF/EGR1	65
BP	GO:0051928	positive regulation of calcium ion transport	24/1558	129/18903	0.000127327	0.001250736	0.000845393	CXCL9/CXCL10/CXCL11/LILRA5/BAK1/CCL3/CCR1/RAMP3/CCL4/CCL2/F2R/PDGFRB/P2RX7/CEMIP/EHD3/CX3CL1/SRI/TRPV3/ATP2B1/PDGFB/P2RY6/STC1/THY1/MS4A1	24
BP	GO:0045089	positive regulation of innate immune response	26/1558	145/18903	0.0001281	0.001256168	0.000849064	FCN1/GBP5/PARP9/ZBP1/CLEC7A/NLRC5/MNDA/ZNFX1/FFAR2/PLSCR1/LYN/NOD2/TYROBP/WNT5A/MMP12/SPI1/HCK/HAVCR2/NMI/IFI35/TLR4/NLRC4/IFI16/CADM1/ADAM8/AIM2	26
BP	GO:0046879	hormone secretion	43/1558	291/18903	0.000129765	0.001270319	0.000858629	NOS2/IL1B/IL1RN/JAK2/HCAR2/ADM/PIM3/BAIAP3/FFAR2/LYN/CD38/RAB11FIP5/HIF1A/TCIRG1/GLUL/LTBP4/EDN3/PCK2/HNF1A/SMPD3/PPARG/SPP1/HNF1B/AQP1/SRI/GJA1/HNF4A/ABAT/TBX3/P2RY1/TRPM4/NR0B2/WNK4/ANXA1/NEUROD1/TNF/SPINK1/RAB11FIP1/CHGA/BLK/SCT/NR1H4/FAM3B	43
BP	GO:0001659	temperature homeostasis	30/1558	178/18903	0.000130481	0.001275142	0.000861889	LCN2/IL1B/ACSL1/JAK2/IL18R1/ACOT11/STAT3/EDN2/PTGES/CEBPB/ALPL/CCR2/GATM/PPARGC1A/TLR4/PRLR/PTGS2/IRF4/CMKLR1/PLAC8/GJA1/ABHD6/ABAT/SCD/APPL2/G0S2/TNF/ELOVL6/YBX2/EGR1	30
BP	GO:0034110	regulation of homotypic cell-cell adhesion	11/1558	37/18903	0.000131743	0.001285283	0.000868743	PLAUR/JAK2/PDPN/LYN/EMILIN2/MMRN1/RDX/ANK3/ABAT/BLK/CEACAM1	11
BP	GO:0033002	muscle cell proliferation	38/1558	247/18903	0.000134814	0.001313005	0.000887481	STAT1/SOD2/IGFBP5/JAK2/PTAFR/RUNX1/IGFBP3/GATA6/TERT/AIF1/PTGIR/PPARGC1A/SMPD3/TLR4/PPARG/APOE/PDGFRB/CYBA/HGF/CX3CL1/PTGS2/CXADR/CALCRL/MMP2/ITGA2/PDGFB/NOTCH3/GJA1/P2RY6/DDR2/TNFAIP3/TNF/MMP9/NR4A3/OGN/ADAMTS1/HPGD/HBEGF	38
BP	GO:0030278	regulation of ossification	23/1558	122/18903	0.000141957	0.001377237	0.000930896	SRGN/CYP27B1/HIF1A/WNT5A/ACVR2A/CCL3/CCR1/PTN/CHSY1/ANKH/DHRS3/P2RX7/SMAD7/ATP2B1/ISG15/DDR2/TRPM4/OSR1/PKDCC/MGP/EGR2/OSR2/GREM1	23
BP	GO:0045453	bone resorption	15/1558	63/18903	0.000142132	0.001377237	0.000930896	TFRC/CTSK/SNX10/CD38/TCIRG1/ACP5/P2RX7/SPP1/CSF1R/GPR137B/IHH/TNFAIP3/ADAM8/TNFRSF11B/PDK4	15
BP	GO:0070542	response to fatty acid	15/1558	63/18903	0.000142132	0.001377237	0.000930896	ACSL1/TLR2/ZC3H12A/PTAFR/FFAR2/HMGCS2/LPL/TBXAS1/PTGS2/ASS1/SCD/LDLR/PCSK1/NR1H4/PDK4	15
BP	GO:0071357	cellular response to type I interferon	17/1558	77/18903	0.000142942	0.001382741	0.000934616	IFITM1/STAT1/IFITM3/ZBP1/NLRC5/SAMHD1/IFITM2/WNT5A/MMP12/PTPN1/IFI27/OAS3/OAS2/STAT2/IFNAR2/ISG15/USP18	17
BP	GO:0019079	viral genome replication	24/1558	130/18903	0.000144162	0.001392182	0.000940998	IFITM1/CXCL8/IFITM3/ZC3H12A/ZNFX1/PLSCR1/BST2/IFITM2/IFI27/OAS3/OAS2/CCL2/IFIT5/SLPI/ISG20/CXCR6/APOBEC3G/OASL/ISG15/IFI16/STOM/TNF/RSAD2/CCL8	24
BP	GO:0030193	regulation of blood coagulation	16/1558	70/18903	0.000144574	0.001393807	0.000942096	PLAUR/SERPING1/HPSE/PLAU/SERPINE1/EMILIN2/F2R/KLKB1/APOE/F3/PDGFB/ABAT/THBD/ST3GAL4/EMILIN1/CEACAM1	16
BP	GO:0001933	negative regulation of protein phosphorylation	48/1558	338/18903	0.000145517	0.001400542	0.000946648	IL1B/SOCS3/ZC3H12A/LYN/INPP5J/PRKCZ/LATS2/PARP14/IGFBP3/CORO1C/PRKAR2B/PTPN1/BAK1/MLXIPL/CAMK2N1/LAX1/GSKIP/ENG/PTPN13/LILRB4/CD300A/CNKSR3/HYAL2/CBLC/SOCS1/LRRK2/PPARG/SAMSN1/APOE/HGF/GPD1L/CDKN2B/SMAD7/DUSP6/ERRFI1/OCLN/SORL1/PMEPA1/EMILIN1/TNFAIP3/PKIB/WNK4/TRIB2/THY1/SPINK1/DDIT4/CEACAM1/GREM1	48
BP	GO:0035821	modulation of process of another organism	9/1558	26/18903	0.000147159	0.001409229	0.00095252	S100A9/NOS2/CLEC7A/REG1A/REG1B/SLPI/P2RX7/FCER2/REG3A	9
BP	GO:0042178	xenobiotic catabolic process	9/1558	26/18903	0.000147159	0.001409229	0.00095252	ACSL1/ACAA1/CYP3A4/CYP3A5/PON3/CYP2B6/FMO4/NR1I2/GSTM3	9
BP	GO:0051238	sequestering of metal ion	9/1558	26/18903	0.000147159	0.001409229	0.00095252	S100A8/S100A9/LCN2/SLC30A4/SLC39A4/LMAN1/SRI/ANXA1/FCER2	9
BP	GO:0070365	hepatocyte differentiation	7/1558	16/18903	0.000149784	0.001431969	0.000967891	PCK2/PCK1/HNF1B/ITGA2/FRZB/HNF4A/ANXA1	7
BP	GO:0042304	regulation of fatty acid biosynthetic process	13/1558	50/18903	0.000151152	0.001442094	0.000974734	IL1B/MLXIPL/PTGS2/APOC1/APOA1/CD74/ANXA1/APOC3/ELOVL5/INSIG1/APOA4/CEACAM1/PDK4	13
BP	GO:0002444	myeloid leukocyte mediated immunity	21/1558	107/18903	0.000151348	0.001442094	0.000974734	FCGR3A/CXCL6/PTAFR/DNASE1/FGR/LYN/TYROBP/SPI1/CCL3/ITGB2/CD300A/CCR2/LGALS9/SERPINB9/ACE/NR4A3/CHGA/PTGDS/ANXA3/STAP1/BLK	21
BP	GO:0006874	cellular calcium ion homeostasis	42/1558	284/18903	0.000151698	0.001443024	0.000975363	CXCL9/CXCL10/CXCL11/GRINA/TGM2/TMEM165/PML/LYN/SLC35G1/WNT5A/CCL11/TCIRG1/BAK1/CCL3/CCR1/EDN3/CD40/EDN2/CCR2/F2R/EDNRA/CDH5/APOE/CYBA/P2RX7/CEMIP/SLC25A23/CX3CL1/SRI/HERPUD1/ATP2B1/JSRP1/P2RY6/P2RY1/STC1/CCR5/THY1/SCGN/CCL13/CCL23/CCL21/CCL8	42
BP	GO:0002028	regulation of sodium ion transport	19/1558	92/18903	0.000153087	0.00145382	0.00098266	PTPN3/PCSK9/CHP2/SCN4B/WNK2/CNKSR3/NEDD4L/NETO2/P2RX7/GPD1L/ANK3/STOM/SCN1B/ATP1A1/OSR1/WNK4/FXYD3/SIK1/FXYD1	19
BP	GO:1905039	carboxylic acid transmembrane transport	27/1558	155/18903	0.00015847	0.001502447	0.001015528	ABCB1/ACSL1/SLC7A11/SLC7A5/SLC13A2/SLC16A3/SLC6A19/SLC11A1/SLC23A3/SLC36A1/SLC22A4/SLC1A3/SLC1A7/KCNJ10/ABCC1/SLC1A4/MFSD12/ABCD3/SLC23A1/SLC7A1/SLC1A1/SLC3A1/SLC5A12/SLC7A9/SLC17A8/SLC38A2/TNF	27
BP	GO:0090026	positive regulation of monocyte chemotaxis	8/1558	21/18903	0.000160258	0.001516879	0.001025282	CXCL10/PLA2G7/SERPINE1/CCR1/CCR2/AIF1/LGMN/S100A14	8
BP	GO:1905521	regulation of macrophage migration	12/1558	44/18903	0.00016468	0.001549741	0.001047494	MMP28/SLAMF8/MMP14/CCL3/C5AR1/C3AR1/SLAMF1/CSF1R/CX3CL1/CMKLR1/EMILIN1/STAP1	12
BP	GO:0030316	osteoclast differentiation	20/1558	100/18903	0.000164814	0.001549741	0.001047494	TFRC/SBNO2/SNX10/TYROBP/OSCAR/TCIRG1/CCL3/CCR1/LILRB4/CEBPB/LILRB1/TLR4/CSF1R/GPR137B/FBN1/MAFB/TNF/JUNB/EPHA2/TNFRSF11B	20
BP	GO:0042632	cholesterol homeostasis	20/1558	100/18903	0.000164814	0.001549741	0.001047494	XBP1/PCSK9/LIPG/PLA2G12B/CYP7B1/EPHX2/LPL/APOM/APOE/APOA1/ABCA2/HNF4A/LDLR/ABCG5/APOB/APOC3/INSIG1/APOA4/NR1H4/CETP	20
BP	GO:1990830	cellular response to leukemia inhibitory factor	20/1558	100/18903	0.000164814	0.001549741	0.001047494	HK2/ICAM1/TFRC/SBNO2/SOCS3/PML/SNX10/CTH/SSTR1/MRAS/PMM1/PTP4A3/RFX2/NRP2/PADI2/SMAD7/KLF5/MSC/SRM/GFPT2	20
BP	GO:0001516	prostaglandin biosynthetic process	10/1558	32/18903	0.000167631	0.00157106	0.001061905	IL1B/EDN2/PTGES/TBXAS1/PTGS2/CD74/ANXA1/CBR1/HPGDS/PTGDS	10
BP	GO:0046457	prostanoid biosynthetic process	10/1558	32/18903	0.000167631	0.00157106	0.001061905	IL1B/EDN2/PTGES/TBXAS1/PTGS2/CD74/ANXA1/CBR1/HPGDS/PTGDS	10
BP	GO:0009064	glutamine family amino acid metabolic process	17/1558	78/18903	0.000168934	0.001580683	0.001068408	NOS2/PYCR1/SLC7A11/PRODH/ALDH18A1/ALDH5A1/GLUL/ASRGL1/NAGS/SLC39A8/OAT/ASS1/FAH/DDAH2/GFPT2/GGT1/NR1H4	17
BP	GO:0072337	modified amino acid transport	11/1558	38/18903	0.000171717	0.001604094	0.001084233	SLC22A5/SLC7A11/SLC22A4/SLC16A9/ABCC1/SLC1A4/PDZK1/SLC3A1/GJA1/SLC7A9/SLC38A2	11
BP	GO:0006090	pyruvate metabolic process	21/1558	108/18903	0.000173523	0.001615689	0.00109207	HK2/HK3/PDK1/PDK2/HK1/STAT3/HIF1A/MLXIPL/PC/PCK2/P2RX7/INSR/PCK1/FBP1/ALDOC/SLC2A6/GPD1/NR4A3/DDIT4/ALDOB/PDK4	21
BP	GO:0019882	antigen processing and presentation	21/1558	108/18903	0.000173523	0.001615689	0.00109207	TAP1/PSMB8/ICAM1/IFI30/FCER1G/LILRB2/TAP2/NOD2/CTSS/SLC11A1/CTSL/MR1/CLEC4A/LGMN/FGL2/CD1C/CD74/CD68/ACE/CTSE/CCL21	21
BP	GO:0051047	positive regulation of secretion	44/1558	304/18903	0.000175743	0.001633697	0.001104242	S100A8/XBP1/SDCBP/IL1B/TLR2/JAK2/PTAFR/HCAR2/FGR/BAIAP3/PLA2R1/CD38/HIF1A/ADAM9/GLUL/EDN3/ITGB2/PCK2/PTGES/CYP4F2/P2RY2/SMPD3/TLR4/PPARG/SCIN/CYBA/P2RX7/EZR/SLC6A4/SPP1/RGCC/AQP1/SRI/ABAT/P2RY1/PCSK1/TRPM4/NR0B2/ADAM8/SPINK1/BLK/SCAMP5/SCT/NR1H4	44
BP	GO:1903825	organic acid transmembrane transport	27/1558	156/18903	0.00017687	0.0016415	0.001109516	ABCB1/ACSL1/SLC7A11/SLC7A5/SLC13A2/SLC16A3/SLC6A19/SLC11A1/SLC23A3/SLC36A1/SLC22A4/SLC1A3/SLC1A7/KCNJ10/ABCC1/SLC1A4/MFSD12/ABCD3/SLC23A1/SLC7A1/SLC1A1/SLC3A1/SLC5A12/SLC7A9/SLC17A8/SLC38A2/TNF	27
BP	GO:0072676	lymphocyte migration	23/1558	124/18903	0.000182757	0.001693392	0.00114459	CXCL10/CXCL11/ICAM1/CXCL16/WNT5A/CCL11/CCL3/CYP7B1/CCR2/CCL4/CCL2/AIF1/GCSAM/PADI2/CX3CL1/SPNS2/CCL24/ADAM8/CCL13/CCL23/CCL20/CCL21/CCL8	23
BP	GO:0048565	digestive tract development	24/1558	132/18903	0.000183864	0.001700887	0.001149656	CXCL8/HIF1A/WNT5A/ALDH1A2/GATA6/HMGCS2/PRDM1/COBL/OVOL2/PCSK5/FZD5/HNF1B/IHH/SFRP5/ASS1/KLF5/HOXA5/HLX/ADA/TNF/PKDCC/SCT/AGR2/PYY	24
BP	GO:0005984	disaccharide metabolic process	6/1558	12/18903	0.000185612	0.001711526	0.001156848	SI/TREH/B4GALT1/FBP1/LCT/MGAM	6
BP	GO:0032490	detection of molecule of bacterial origin	6/1558	12/18903	0.000185612	0.001711526	0.001156848	TLR2/DMBT1/NOD2/TLR1/TLR4/LY96	6
BP	GO:0032692	negative regulation of interleukin-1 production	13/1558	51/18903	0.000187716	0.00172814	0.001168077	ZC3H12A/CARD16/PML/MEFV/LILRB4/ACP5/CX3CL1/APOA1/ERRFI1/TNFAIP3/NLRP3/NR1H4/CEACAM1	13
BP	GO:0055092	sterol homeostasis	20/1558	101/18903	0.000189838	0.00174206	0.001177486	XBP1/PCSK9/LIPG/PLA2G12B/CYP7B1/EPHX2/LPL/APOM/APOE/APOA1/ABCA2/HNF4A/LDLR/ABCG5/APOB/APOC3/INSIG1/APOA4/NR1H4/CETP	20
BP	GO:1990823	response to leukemia inhibitory factor	20/1558	101/18903	0.000189838	0.00174206	0.001177486	HK2/ICAM1/TFRC/SBNO2/SOCS3/PML/SNX10/CTH/SSTR1/MRAS/PMM1/PTP4A3/RFX2/NRP2/PADI2/SMAD7/KLF5/MSC/SRM/GFPT2	20
BP	GO:0003012	muscle system process	60/1558	455/18903	0.000192113	0.00176011	0.001189686	IL1B/ZC3H12A/IGFBP5/PTAFR/KCNJ3/TNNC2/CD38/GATA6/EDN3/KCNE3/EDN2/MYOM3/SCN4B/KCNJ8/PDE4B/ASPH/GATM/MYL5/SPHK1/AIF1/F2R/EDNRA/NEDD4L/PPARG/DOCK4/DSP/SULF2/TPM4/CYBA/TIFAB/GJA5/HTR1D/EHD3/GPD1L/PTGS2/SMAD7/SRI/DSC2/ATP2B1/CALCRL/ITGA2/JSRP1/ERRFI1/GJA1/AKAP9/SCN1B/ABAT/TBX3/P2RY1/ATP1A1/TRPM4/CALD1/STC1/MYOF/ADA/TNF/NR4A3/CHGA/KCNJ2/FXYD1	60
BP	GO:0001935	endothelial cell proliferation	32/1558	199/18903	0.000195095	0.001784576	0.001206223	STAT1/LRG1/STAT3/HIF1A/STAT5A/WNT5A/MMP14/ALDH1A2/CCL11/SEMA5A/KDR/CCL2/PPARG/APOE/CYBA/ACVRL1/RGCC/NRP2/APOA1/LOXL2/F3/VASH1/PDGFB/CCR3/CCL24/FGF7/TNF/PGF/SPARC/EGR3/EPHA2/SCG2	32
BP	GO:0043299	leukocyte degranulation	17/1558	79/18903	0.000198957	0.001811209	0.001224225	FCGR3A/PTAFR/FGR/LYN/SPI1/CCL3/HCK/ITGB2/CD300A/CCR2/LGALS9/NR4A3/CHGA/PTGDS/ANXA3/BLK/CEACAM1	17
BP	GO:0086001	cardiac muscle cell action potential	17/1558	79/18903	0.000198957	0.001811209	0.001224225	KCNJ3/KCNE3/SCN4B/KCNJ8/NEDD4L/DSP/GJA5/GPD1L/DSC2/CXADR/GJA1/AKAP9/ANK3/SCN1B/ATP1A1/TRPM4/KCNJ2	17
BP	GO:1903556	negative regulation of tumor necrosis factor superfamily cytokine production	17/1558	79/18903	0.000198957	0.001811209	0.001224225	CD274/ZC3H12A/NOD2/HAVCR2/LILRB4/LILRB1/CLEC4A/TLR4/LGALS9/ACP5/SLAMF1/CX3CL1/ERRFI1/TNFAIP3/LILRA4/NR1H4/GPNMB	17
BP	GO:0019369	arachidonic acid metabolic process	14/1558	58/18903	0.000201157	0.00182542	0.00123383	CYP4F12/CYP2S1/CYP2J2/GPX4/CYP4F2/TBXAS1/CYP2B6/FAAH/PTGS2/CYP2C18/ABHD6/CYP4F3/CBR1/PTGDS	14
BP	GO:0045620	negative regulation of lymphocyte differentiation	14/1558	58/18903	0.000201157	0.00182542	0.00123383	IRF1/ZC3H12A/RUNX1/LILRB4/ERBB2/SOCS1/CTLA4/IHH/SMAD7/FGL2/CD74/HLX/ANXA1/BCL6	14
BP	GO:0045861	negative regulation of proteolysis	49/1558	352/18903	0.000202988	0.001839117	0.001243088	PLAUR/SDCBP/PI3/CHAC1/CARD16/PTPN3/CTSB/PML/BST2/SERPING1/PLAU/LAMP3/SERPINE1/SPINT1/BIRC3/PEBP1/TRIM21/LRRK2/AQP11/TMEM98/RARRES1/SLPI/FABP1/VIL1/HGF/TFPI2/SERPINB9/ITIH3/PTGS2/SERPINB8/AQP1/EFNA1/IFI6/COL6A3/DHCR24/SERPINA5/SPINK4/IFI16/SORL1/CD44/TNF/PI15/MMP9/SPINK1/SERPINA3/DPEP1/GAS1/CST7/CSTA	49
BP	GO:0010950	positive regulation of endopeptidase activity	29/1558	174/18903	0.000204288	0.001843531	0.001246072	S100A8/S100A9/BID/CASP1/CLEC7A/CASP10/JAK2/RIPK2/PML/MEFV/LYN/STAT3/BAK1/ASPH/F2R/PPARG/LGMN/LGALS9/SLC1A1/NLRC4/PMAIP1/EFNA1/F3/IFI16/FAS/ROBO1/TNF/AIM2/NLRP3	29
BP	GO:0002407	dendritic cell chemotaxis	9/1558	27/18903	0.000204684	0.001843531	0.001246072	SLAMF8/SPI1/CCR1/CCR2/LGALS9/SLAMF1/TRPM4/CCR5/CCL21	9
BP	GO:0042537	benzene-containing compound metabolic process	9/1558	27/18903	0.000204684	0.001843531	0.001246072	IDO1/ACAA1/KYNU/EPHX2/PON3/TDO2/HAAO/FAH/GSTM3	9
BP	GO:0045600	positive regulation of fat cell differentiation	16/1558	72/18903	0.000205088	0.001843531	0.001246072	XBP1/ZC3H12A/CDS1/CEBPB/LPL/PPARG/CCDC71L/PTGS2/CMKLR1/ZNF385A/FRZB/KLF5/CCDC3/TRPM4/AAMDC/ZFP36	16
BP	GO:1900046	regulation of hemostasis	16/1558	72/18903	0.000205088	0.001843531	0.001246072	PLAUR/SERPING1/HPSE/PLAU/SERPINE1/EMILIN2/F2R/KLKB1/APOE/F3/PDGFB/ABAT/THBD/ST3GAL4/EMILIN1/CEACAM1	16
BP	GO:0030323	respiratory tube development	31/1558	191/18903	0.000205619	0.00184422	0.001246538	CHI3L1/IGFBP5/SLC7A11/PDPN/WNT5A/MMP14/ALDH1A2/GATA6/MMP12/HMGCS2/ADAMTS2/EDN2/KDR/SMPD3/PCSK5/SLC23A1/PDGFRB/LAMA1/THRB/CLCN2/ERRFI1/HOXA5/FGF7/ADA/TNF/CRISPLD2/PKDCC/ACE/RCN3/AGR2/MME	31
BP	GO:0060760	positive regulation of response to cytokine stimulus	15/1558	65/18903	0.000206377	0.00184422	0.001246538	PARP9/ZBP1/CASP1/NLRC5/TLR2/RIPK2/PARP14/HIF1A/WNT5A/MMP12/IL1R1/AGPAT2/TLR4/CD74/CD300LF	15
BP	GO:0080164	regulation of nitric oxide metabolic process	15/1558	65/18903	0.000206377	0.00184422	0.001246538	SOD2/IL1B/CLEC7A/ZC3H12A/JAK2/TMEM106A/AIF1/TLR4/ACP5/INSR/PTGS2/ASS1/DDAH2/TNF/HBB	15
BP	GO:0007249	I-kappaB kinase/NF-kappaB signaling	42/1558	288/18903	0.000206777	0.00184422	0.001246538	STAT1/IL1B/TFRC/CASP1/APOL3/CLEC7A/LITAF/TLR2/CASP10/ZC3H12A/CARD16/RIPK2/UBD/BST2/NOD2/CTH/GOLT1B/WNT5A/TMEM106A/BIRC3/CD40/LILRB4/TRIM21/TRIM22/TIFA/IFIT5/F2R/EDNRA/ECT2/TLR4/LGALS9/TIFAB/CD4/CX3CL1/TNIP3/GJA1/CD74/TNFAIP3/TNF/S100A4/CCL21/NR1H4	42
BP	GO:0034599	cellular response to oxidative stress	42/1558	288/18903	0.000206777	0.00184422	0.001246538	SOD2/MMP3/PYCR1/ZC3H12A/JAK2/PDK1/PDK2/SLC7A11/PRODH/PML/NCOA7/GPX8/PLA2R1/HIF1A/GSKIP/GCH1/ABCC1/SLC4A11/SPHK1/AIF1/EDNRA/PPARGC1A/ECT2/SMPD3/LRRK2/TLR4/FABP1/MSRA/HGF/SLC1A1/AQP1/IL18BP/MMP2/DDR2/TNFAIP3/ANXA1/TNF/MMP9/NR4A3/APOA4/VNN1/NCF1	42
BP	GO:0001818	negative regulation of cytokine production	51/1558	371/18903	0.000207786	0.001845456	0.001247373	GBP1/CD274/IDO1/SRGN/ZC3H12A/CARD16/PDCD1LG2/LILRA5/PML/MEFV/BST2/NOD2/TYROBP/SLC11A1/GATA6/HAVCR2/NMI/OAS3/LILRB4/LILRB1/BTN2A2/CLEC4A/TLR4/LGALS9/ACP5/HGF/EZR/SLAMF1/RGCC/CX3CL1/SMAD7/APOA1/CMKLR1/ATP2B1/LRRC32/ERRFI1/IL33/TNFAIP3/APPL2/ANXA1/TRIB2/TNF/IL1RL1/NLRP3/LILRA4/BCL6/NR1H4/EPHA2/GPNMB/CEACAM1/ZFP36	51
BP	GO:0006775	fat-soluble vitamin metabolic process	12/1558	45/18903	0.000207884	0.001845456	0.001247373	CYP4F12/CYP27B1/CYP3A4/ALDH1A2/CYP4F2/LGMN/SNAI1/CYP27A1/CYP4F3/RBP2/TNF/CBR1	12
BP	GO:0046636	negative regulation of alpha-beta T cell activation	12/1558	45/18903	0.000207884	0.001845456	0.001247373	CD274/ZC3H12A/RUNX1/CD300A/LILRB1/SOCS1/LGALS9/IHH/SMAD7/HLX/ANXA1/BCL6	12
BP	GO:0042326	negative regulation of phosphorylation	52/1558	381/18903	0.000216467	0.001918669	0.001296858	IL1B/SOCS3/ZC3H12A/LYN/INPP5J/STAT3/PRKCZ/LATS2/PARP14/IGFBP3/CORO1C/PRKAR2B/PTPN1/BAK1/MLXIPL/CAMK2N1/LAX1/GSKIP/ENG/PTPN13/LILRB4/CD300A/CNKSR3/HYAL2/CBLC/SOCS1/LRRK2/PPARG/SAMSN1/APOE/HGF/GPD1L/CDKN2B/SMAD7/DUSP6/ERRFI1/FBP1/OCLN/SORL1/DDR2/PMEPA1/EMILIN1/TNFAIP3/PKIB/WNK4/TRIB2/THY1/SPINK1/DDIT4/STAP1/CEACAM1/GREM1	52
BP	GO:0045444	fat cell differentiation	37/1558	244/18903	0.000220538	0.001944473	0.0013143	PSMB8/SOD2/LRG1/XBP1/ZC3H12A/FFAR2/PEX11A/SOX8/RORC/WNT5A/TMEM120A/STEAP4/CDS1/CEBPB/LPL/SOCS1/PPARGC1A/PPARG/CCDC71L/PTGS2/CMKLR1/ZNF385A/PLAC8/FRZB/MMP11/KLF5/CCDC3/TRPM4/MAFB/TRIB2/TNF/AAMDC/INSIG1/NR4A3/EGR2/CEBPD/ZFP36	37
BP	GO:0014910	regulation of smooth muscle cell migration	18/1558	87/18903	0.000220739	0.001944473	0.0013143	IGFBP5/S100A11/PLAU/IGFBP3/SERPINE1/TERT/AIF1/TLR4/DOCK4/PDGFRB/ITGA2/PDGFB/P2RY6/SORL1/DDR2/ACE/NR4A3/ADAMTS1	18
BP	GO:0019915	lipid storage	18/1558	87/18903	0.000220739	0.001944473	0.0013143	IL1B/ZC3H12A/FFAR2/CDS1/LPL/PPARG/APOE/GM2A/RNF213/APOA1/ITGAV/STARD4/FITM1/APOB/TNF/SQLE/PLIN2/MSR1	18
BP	GO:0045069	regulation of viral genome replication	18/1558	87/18903	0.000220739	0.001944473	0.0013143	IFITM1/CXCL8/IFITM3/ZNFX1/PLSCR1/BST2/IFITM2/OAS3/OAS2/IFIT5/SLPI/ISG20/APOBEC3G/OASL/ISG15/IFI16/TNF/RSAD2	18
BP	GO:0038094	Fc-gamma receptor signaling pathway	10/1558	33/18903	0.000222879	0.001954292	0.001320936	FCGR3A/CLEC4E/FCER1G/VAV2/FGR/LYN/LIMK1/HCK/VAV3/APPL2	10
BP	GO:0043171	peptide catabolic process	10/1558	33/18903	0.000222879	0.001954292	0.001320936	CHAC1/NAALADL1/TRHDE/ENPEP/ANPEP/GGT5/ACE/GGT1/DPEP1/MME	10
BP	GO:0070633	transepithelial transport	10/1558	33/18903	0.000222879	0.001954292	0.001320936	ABCB1/ABCG2/SLC1A3/ABCC1/CLDN3/SLC1A1/AQP1/CXADR/ABCC2/P2RY6	10
BP	GO:0045833	negative regulation of lipid metabolic process	21/1558	110/18903	0.000226615	0.001984012	0.001341025	IL1B/CYP27B1/HCAR2/SPHK1/APOE/SNAI1/LPCAT1/FMO4/APOC1/PDGFB/ABCA2/SORL1/CCDC3/ATP1A1/APPL2/TNF/APOC3/INSIG1/FMO1/SIK1/CEACAM1	21
BP	GO:0038061	NIK/NF-kappaB signaling	25/1558	142/18903	0.000230131	0.002011712	0.001359748	CHI3L1/IL1B/LITAF/TLR2/ZC3H12A/IL18R1/CD86/NOD2/SPI1/HAVCR2/BIRC3/NMI/IFI35/SPHK1/TLR4/LGALS9/PTP4A3/TRIP6/LRRC19/NR3C2/TNF/CD14/NLRP3/TRIM40/GREM1	25
BP	GO:0050830	defense response to Gram-positive bacterium	22/1558	118/18903	0.000231628	0.002021704	0.001366502	GBP4/IL1B/GBP2/TLR2/DMBT1/FGR/RIPK2/NOD2/LYZ/PLA2G2A/HAVCR2/C5AR1/MR1/ACP5/P2RX7/TNF/CHGA/ZG16/DEFB1/RNASE1/EPHA2/IL7R	22
BP	GO:0030048	actin filament-based movement	24/1558	134/18903	0.000232957	0.00202445	0.001368357	KCNJ3/MYO1A/PDPN/WIPF3/KCNE3/SCN4B/KCNJ8/PDE4B/NEDD4L/MYO1F/DSP/VIL1/GJA5/GPD1L/MYO1B/SRI/DSC2/GJA1/AKAP9/SCN1B/ATP1A1/TRPM4/STC1/KCNJ2	24
BP	GO:0045860	positive regulation of protein kinase activity	56/1558	420/18903	0.000233077	0.00202445	0.001368357	CHI3L1/IL1B/ACSL1/JAK2/CD86/LILRA5/NOD2/PRKCZ/CDC25B/ADAM9/STRADB/WNT5A/SLC11A1/LCP2/PTPN1/EDN3/CD40/ERBB2/CD300A/ERBB3/SOCS1/CASS4/ECT2/LRRK2/TLR4/ROR2/FZD5/PRLR/TGFA/PDGFRB/FAM20A/P2RX7/INSR/LTK/CEMIP/SLC1A1/CSF1R/RGCC/CD4/EFNA1/PDGFB/DDR2/FGD2/WNK4/ROBO1/TNF/ADAM8/VLDLR/ACE/STAP1/CCL21/NCF1/TCL1A/GREM1/HBEGF/EGR1	56
BP	GO:0098661	inorganic anion transmembrane transport	23/1558	126/18903	0.000233597	0.00202445	0.001368357	APOL1/PTAFR/TTYH3/SLC1A3/SLC1A7/ANO10/SLC1A4/SLC4A11/ANKH/SLC37A1/CLCA4/SLC1A1/SLC37A4/CLCN2/ANO5/CLIC6/SLC17A8/SLC26A3/BEST4/FXYD3/SLC26A2/FXYD1/CLCA1	23
BP	GO:0072574	hepatocyte proliferation	8/1558	22/18903	0.000233713	0.00202445	0.001368357	XBP1/CEBPB/PTN/TGFA/TNFAIP3/TNF/HPN/CEACAM1	8
BP	GO:0072575	epithelial cell proliferation involved in liver morphogenesis	8/1558	22/18903	0.000233713	0.00202445	0.001368357	XBP1/CEBPB/PTN/TGFA/TNFAIP3/TNF/HPN/CEACAM1	8
BP	GO:0006857	oligopeptide transport	7/1558	17/18903	0.000236551	0.002039764	0.001378708	SLC7A11/ABCC1/SLC15A3/GJA1/SLC15A1/CDH17/CA2	7
BP	GO:0036005	response to macrophage colony-stimulating factor	7/1558	17/18903	0.000236551	0.002039764	0.001378708	TLR2/ALPL/TLR4/SPP1/CSF1R/TNF/STAP1	7
BP	GO:0038065	collagen-activated signaling pathway	7/1558	17/18903	0.000236551	0.002039764	0.001378708	JAK2/OSCAR/COL4A1/ITGA2/COL4A2/DDR2/COL1A1	7
BP	GO:1901617	organic hydroxy compound biosynthetic process	37/1558	245/18903	0.000239595	0.002062898	0.001394345	CYP27B1/DDC/PTAFR/SLC7A11/PLEK/CYP3A4/PSAT1/WNT5A/SLC27A2/HMGCS2/GCH1/PCK2/CYP7B1/MFSD12/SPHK1/ABCD3/APOE/SNAI1/PCK1/ITPKA/CYP27A1/APOA1/CLCN2/LSS/SRD5A3/DHCR24/ABCA2/HDC/P2RY6/STARD4/P2RY1/APOB/TNF/SQLE/INSIG1/APOA4/NR1H4	37
BP	GO:0043903	regulation of biological process involved in symbiotic interaction	14/1558	59/18903	0.000243978	0.002094326	0.001415588	FCN1/CXCL6/IFITM1/CXCL8/IFITM3/IFITM2/TRIM21/TRIM22/LY6E/LGALS9/CD4/ITGAV/CD74/CIITA	14
BP	GO:0061098	positive regulation of protein tyrosine kinase activity	14/1558	59/18903	0.000243978	0.002094326	0.001415588	LILRA5/PTPN1/ERBB3/CASS4/TGFA/LTK/CSF1R/EFNA1/PDGFB/ACE/STAP1/NCF1/GREM1/HBEGF	14
BP	GO:0072001	renal system development	45/1558	318/18903	0.000250373	0.002146	0.001450516	STAT1/DACT2/PCSK9/SOX8/WNT5A/ALDH1A2/PECAM1/HMGCS2/ITGA8/PRDM1/KCNJ8/HYAL2/MPST/EDNRA/OVOL1/PCSK5/LRRK2/AQP11/COL4A1/PDGFRB/GPR4/SULF2/HNF1B/NID1/AQP1/ANGPT2/SMAD7/HOXB7/PLXND1/PDGFB/NOTCH3/ASS1/ENPEP/GCNT4/FBN1/OSR1/WNK4/MMP9/ACE/OSR2/ADAMTS1/MME/HPGD/GREM1/EGR1	45
BP	GO:0001822	kidney development	44/1558	309/18903	0.000253865	0.00217267	0.001468542	STAT1/DACT2/PCSK9/SOX8/WNT5A/ALDH1A2/PECAM1/HMGCS2/ITGA8/PRDM1/KCNJ8/HYAL2/MPST/EDNRA/OVOL1/PCSK5/LRRK2/AQP11/PDGFRB/GPR4/SULF2/HNF1B/NID1/AQP1/ANGPT2/SMAD7/HOXB7/PLXND1/PDGFB/NOTCH3/ASS1/ENPEP/GCNT4/FBN1/OSR1/WNK4/MMP9/ACE/OSR2/ADAMTS1/MME/HPGD/GREM1/EGR1	44
BP	GO:0055123	digestive system development	25/1558	143/18903	0.000257462	0.002200167	0.001487128	CXCL8/HIF1A/WNT5A/ALDH1A2/GATA6/HMGCS2/PRDM1/COBL/OVOL2/PCSK5/FZD5/INSR/HNF1B/IHH/SFRP5/ASS1/KLF5/HOXA5/HLX/ADA/TNF/PKDCC/SCT/AGR2/PYY	25
BP	GO:0018958	phenol-containing compound metabolic process	21/1558	111/18903	0.000258154	0.002202782	0.001488895	DUOX2/DDC/CTSB/SLC7A11/CTSK/WNT5A/ITGB2/GCH1/MFSD12/EDNRA/SULT1A2/IYD/SLC1A1/CRYM/FAH/HDC/ABAT/SULT1A1/GCNT4/HPN/SULT2A1	21
BP	GO:0002920	regulation of humoral immune response	12/1558	46/18903	0.000260379	0.002215155	0.001497258	IL1B/C4BPB/CD55/NOD2/SERPING1/GATA6/CD59/C4BPA/SPNS2/TNF/FCER2/CR2	12
BP	GO:0046006	regulation of activated T cell proliferation	12/1558	46/18903	0.000260379	0.002215155	0.001497258	CD274/PDCD1LG2/LILRB4/IL2RA/BTN2A2/IL12RB1/LGALS9/SLAMF1/CLC/LRRC32/IGFBP2/HHLA2	12
BP	GO:1905952	regulation of lipid localization	30/1558	185/18903	0.000262237	0.00222765	0.001505704	IL1B/ACSL1/ZC3H12A/PCSK9/PLA2R1/LIPG/EEPD1/PTGES/CYP4F2/LPL/PRAP1/PPARG/ABCA8/APOE/P2RX7/SPP1/APOC1/APOA1/ITGAV/ABCA2/YJEFN3/ABCG5/FITM1/APOB/TNF/APOC3/PLIN2/APOA4/MSR1/CETP	30
BP	GO:0003073	regulation of systemic arterial blood pressure	19/1558	96/18903	0.000273847	0.002319383	0.001567708	SOD2/CYP4F12/RPS6KA2/ADM/EDN3/EDN2/PRCP/CYP4F2/F2R/PCSK5/CYBA/HSD11B2/GJA5/PDGFB/ENPEP/KLK1/CPA3/TNF/ACE	19
BP	GO:0061097	regulation of protein tyrosine kinase activity	19/1558	96/18903	0.000273847	0.002319383	0.001567708	LILRA5/PTPN1/LILRB4/ERBB3/HYAL2/CBLC/CASS4/TGFA/LTK/CSF1R/EFNA1/PDGFB/ERRFI1/THY1/ACE/STAP1/NCF1/GREM1/HBEGF	19
BP	GO:0002675	positive regulation of acute inflammatory response	9/1558	28/18903	0.000279721	0.002358654	0.001594252	IL1B/C2CD4A/FFAR2/CREB3L3/OSMR/PTGS2/C2CD4B/TNF/ADAM8	9
BP	GO:0030194	positive regulation of blood coagulation	9/1558	28/18903	0.000279721	0.002358654	0.001594252	HPSE/PLAU/SERPINE1/EMILIN2/F2R/F3/THBD/ST3GAL4/EMILIN1	9
BP	GO:1900048	positive regulation of hemostasis	9/1558	28/18903	0.000279721	0.002358654	0.001594252	HPSE/PLAU/SERPINE1/EMILIN2/F2R/F3/THBD/ST3GAL4/EMILIN1	9
BP	GO:0032965	regulation of collagen biosynthetic process	11/1558	40/18903	0.000283	0.002379281	0.001608194	RUNX1/ENG/F2R/PDGFRB/RGCC/IHH/ITGA2/ERRFI1/DDR2/EMILIN1/CIITA	11
BP	GO:0140467	integrated stress response signaling	11/1558	40/18903	0.000283	0.002379281	0.001608194	BATF2/NFE2L3/PTPN1/CEBPB/MAF/BATF/MAFB/BATF3/JUNB/CEBPD/AGR2	11
BP	GO:0052372	modulation by symbiont of entry into host	13/1558	53/18903	0.000284	0.002384182	0.001611507	FCN1/IFITM1/CXCL8/IFITM3/IFITM2/TRIM21/TRIM22/LY6E/LGALS9/CD4/ITGAV/CD74/CIITA	13
BP	GO:0070252	actin-mediated cell contraction	20/1558	104/18903	0.000286027	0.002397676	0.001620627	KCNJ3/PDPN/KCNE3/SCN4B/KCNJ8/PDE4B/NEDD4L/DSP/VIL1/GJA5/GPD1L/SRI/DSC2/GJA1/AKAP9/SCN1B/ATP1A1/TRPM4/STC1/KCNJ2	20
BP	GO:0016051	carbohydrate biosynthetic process	33/1558	212/18903	0.000289939	0.002426916	0.001640391	PTAFR/PDK2/PLEK/CHST13/B3GNT9/PC/NNMT/GYG1/SORD/CHST15/PCK2/PPARGC1A/SMPD3/CHST11/INSR/PCK1/B3GNT6/SLC37A4/B4GALT1/CSGALNACT2/PDGFB/FBP1/P2RY6/P2RY1/CSGALNACT1/ST3GAL4/ALDOC/B3GNT8/GPD1/B3GALT5/ATF3/SIK1/B3GNT7	33
BP	GO:0015909	long-chain fatty acid transport	15/1558	67/18903	0.000294316	0.002457059	0.001660765	ACSL1/PLA2R1/SLC27A2/PLA2G2A/PLA2G12B/ABCD3/PPARG/FABP1/APOE/SLC27A4/ANXA1/FABP2/PLIN2/ACE/PLA2G2D	15
BP	GO:0046686	response to cadmium ion	14/1558	60/18903	0.0002944	0.002457059	0.001660765	SOD2/SORD/TERT/MT1F/MT1E/MT1G/MT1M/HAAO/MT1H/MT1X/MMP9/NCF1/MT1HL1/MT2A	14
BP	GO:0001960	negative regulation of cytokine-mediated signaling pathway	18/1558	89/18903	0.000297085	0.002475854	0.001673469	NLRC5/IL1RN/CARD16/SAMHD1/PARP14/MMP12/OAS3/PPARG/STAT2/PADI2/APOA1/ISG15/CCDC3/USP18/PXDN/ROBO1/STAP1/NR1H4	18
BP	GO:0006694	steroid biosynthetic process	29/1558	178/18903	0.000303776	0.00252793	0.001708668	HSD17B2/CYP27B1/ADM/DHRS11/CYP3A4/SLC27A2/HMGCS2/CYP7B1/ABCD3/IGFBP7/APOE/PRLR/SNAI1/HSD17B11/CYP27A1/APOA1/CLCN2/LSS/SRD5A3/DHCR24/STARD4/ATP1A1/APOB/TNF/SQLE/INSIG1/APOA4/NR1H4/EGR1	29
BP	GO:0051091	positive regulation of DNA-binding transcription factor activity	39/1558	266/18903	0.000306583	0.002547581	0.00172195	S100A8/S100A9/IL1B/TFRC/CLEC7A/TLR2/CARD16/JAK2/IL18R1/RIPK2/NOD2/CTH/STAT3/NFAM1/PRKCZ/WNT5A/CD40/TRIM21/TRIM22/RIPK4/SPHK1/PPARGC1A/TLR4/PPARG/IL18RAP/LGALS9/RGCC/CX3CL1/NLRC4/RHEBL1/DDR2/NEUROD1/TNF/ADAM8/AIM2/NLRP3/ANXA3/NTS/GREM1	39
BP	GO:0030324	lung development	30/1558	187/18903	0.000317115	0.00263127	0.001778517	CHI3L1/IGFBP5/SLC7A11/PDPN/WNT5A/MMP14/ALDH1A2/GATA6/MMP12/HMGCS2/ADAMTS2/EDN2/KDR/SMPD3/SLC23A1/PDGFRB/LAMA1/THRB/CLCN2/ERRFI1/HOXA5/FGF7/ADA/TNF/CRISPLD2/PKDCC/ACE/RCN3/AGR2/MME	30
BP	GO:0002430	complement receptor mediated signaling pathway	6/1558	13/18903	0.000320674	0.002649265	0.00179068	FPR1/C5AR1/C3AR1/FPR3/CMKLR1/CR2	6
BP	GO:0006534	cysteine metabolic process	6/1558	13/18903	0.000320674	0.002649265	0.00179068	SLC7A11/CTH/MPST/CBS/TST/GGT1	6
BP	GO:0045916	negative regulation of complement activation	6/1558	13/18903	0.000320674	0.002649265	0.00179068	C4BPB/CD55/SERPING1/CD59/C4BPA/CR2	6
BP	GO:0002701	negative regulation of production of molecular mediator of immune response	12/1558	47/18903	0.000323715	0.002659019	0.001797273	BST2/NOD2/LILRB4/LILRB1/ACP5/SLAMF1/SMAD7/APOA1/IL33/TNF/BCL6/FCRL3	12
BP	GO:0048286	lung alveolus development	12/1558	47/18903	0.000323715	0.002659019	0.001797273	IGFBP5/SLC7A11/GATA6/MMP12/EDN2/KDR/SMPD3/ERRFI1/HOXA5/ADA/PKDCC/ACE	12
BP	GO:0051180	vitamin transport	12/1558	47/18903	0.000323715	0.002659019	0.001797273	SLC19A3/ABCG2/SLC52A3/AMN/SLC23A3/ABCC1/SLC23A1/APOA1/CUBN/SLC2A3/SLC2A6/SLC2A2	12
BP	GO:0097028	dendritic cell differentiation	12/1558	47/18903	0.000323715	0.002659019	0.001797273	BATF2/LILRB2/UBD/LYN/SPI1/CEBPB/LILRB1/LGALS9/IRF4/BATF/BATF3/BLK	12
BP	GO:0042113	B cell activation	48/1558	350/18903	0.000332257	0.002715466	0.001835426	PIK3R3/XBP1/TFRC/MNDA/THEMIS2/MZB1/CD86/SLAMF8/LYN/BST2/NOD2/TYROBP/NFAM1/CD38/MMP14/TCIRG1/BAK1/SPI1/DNAJB9/TNFRSF4/CD40/LAX1/IGLL5/CD300A/TLR4/SAMSN1/CTLA4/PRLR/TNFSF13B/NHEJ1/NBN/BATF/CD74/CDH17/ST3GAL1/ADA/VAV3/TNFAIP3/CR2/CXCR5/PAX5/BLK/BCL6/FCRL3/TNFRSF13C/IL7R/CD79B/MS4A1	48
BP	GO:0045624	positive regulation of T-helper cell differentiation	8/1558	23/18903	0.000332603	0.002715466	0.001835426	CD86/RIPK2/PRKCZ/CD80/IL12RB1/HLX/ANXA1/NLRP3	8
BP	GO:0045723	positive regulation of fatty acid biosynthetic process	8/1558	23/18903	0.000332603	0.002715466	0.001835426	IL1B/MLXIPL/PTGS2/APOA1/CD74/ANXA1/ELOVL5/APOA4	8
BP	GO:0072576	liver morphogenesis	8/1558	23/18903	0.000332603	0.002715466	0.001835426	XBP1/CEBPB/PTN/TGFA/TNFAIP3/TNF/HPN/CEACAM1	8
BP	GO:1905954	positive regulation of lipid localization	21/1558	113/18903	0.000332962	0.002715466	0.001835426	IL1B/ACSL1/ZC3H12A/PLA2R1/LIPG/EEPD1/PTGES/CYP4F2/LPL/PRAP1/PPARG/ABCA8/APOE/P2RX7/SPP1/APOA1/FITM1/APOB/PLIN2/MSR1/CETP	21
BP	GO:0045446	endothelial cell differentiation	22/1558	121/18903	0.000334997	0.002728173	0.001844015	IL1B/ICAM1/PDPN/HPSE/PECAM1/COL18A1/KDR/EDNRA/CDH5/ROBO4/MARVELD2/CLDN3/EZR/ACVRL1/RDX/FASN/STC1/TNF/COL15A1/SOX18/GSTM3/CEACAM1	22
BP	GO:0051591	response to cAMP	18/1558	90/18903	0.000343205	0.00278708	0.001883832	DUOX2/STAT1/IGFBP5/PTAFR/GATA6/HMGCS2/EEF2K/EZR/AQP1/MMP19/ASS1/AKAP9/FBP1/THBD/COL1A1/STC1/SLC26A3/GPD1	18
BP	GO:0060191	regulation of lipase activity	18/1558	90/18903	0.000343205	0.00278708	0.001883832	PTAFR/CD86/FGFR3/GNA15/PLA2R1/PRKCZ/PPT1/C5AR1/EDNRA/PCSK5/RASGRP4/PDGFRB/APOC1/APOA1/P2RY6/ANXA1/APOC3/APOA4	18
BP	GO:1904064	positive regulation of cation transmembrane transport	28/1558	171/18903	0.000351667	0.002851744	0.001927539	CXCL9/CXCL10/CXCL11/CTSS/BAK1/EDN3/RAMP3/CHP2/CCR2/WNK2/CNKSR3/CCL2/F2R/EDNRA/PDZK1/P2RX7/CEMIP/EHD3/CX3CL1/SRI/AKAP9/ANK3/P2RY6/WNK4/THY1/KCNJ2/FXYD1/MS4A1	28
BP	GO:0002691	regulation of cellular extravasation	11/1558	41/18903	0.000358253	0.002891732	0.001954567	ICAM1/PTAFR/CCL28/IL1R1/CCR2/SELP/CHST2/ST3GAL4/THY1/ADAM8/CCL21	11
BP	GO:0006040	amino sugar metabolic process	11/1558	41/18903	0.000358253	0.002891732	0.001954567	CHI3L1/NPL/GNPNAT1/CHST2/CHST6/CSGALNACT1/ST3GAL1/FN3K/CHST5/GFPT2/CHI3L2	11
BP	GO:0030206	chondroitin sulfate biosynthetic process	7/1558	18/18903	0.000359633	0.002891732	0.001954567	CHST13/DSE/CHST15/CHSY1/CHST11/CSGALNACT2/CSGALNACT1	7
BP	GO:0042339	keratan sulfate metabolic process	7/1558	18/18903	0.000359633	0.002891732	0.001954567	GNS/CHST2/CHST6/ST3GAL4/ST3GAL1/CHST5/B3GNT7	7
BP	GO:0071318	cellular response to ATP	7/1558	18/18903	0.000359633	0.002891732	0.001954567	P2RY2/PDXP/P2RX7/CIB2/PTGS2/P2RY1/TRPM4	7
BP	GO:0150078	positive regulation of neuroinflammatory response	7/1558	18/18903	0.000359633	0.002891732	0.001954567	IL1B/CTSC/CCL3/LRRK2/IL33/TNF/STAP1	7
BP	GO:0034340	response to type I interferon	17/1558	83/18903	0.000370355	0.002969593	0.002007195	IFITM1/STAT1/IFITM3/ZBP1/NLRC5/SAMHD1/IFITM2/WNT5A/MMP12/PTPN1/IFI27/OAS3/OAS2/STAT2/IFNAR2/ISG15/USP18	17
BP	GO:0042310	vasoconstriction	17/1558	83/18903	0.000370355	0.002969593	0.002007195	ADM/CD38/EDN3/EDN2/F2R/EDNRA/TBXAS1/DOCK4/FAAH/GJA5/HTR1D/SLC6A4/PTGS2/ATP2B1/MMP2/TRPM4/ACE	17
BP	GO:0003094	glomerular filtration	9/1558	29/18903	0.000376153	0.003003443	0.002030074	F2R/EDNRA/SULF2/CYBA/GJA5/AQP1/PDGFB/MCAM/TMEM63C	9
BP	GO:0015813	L-glutamate transmembrane transport	9/1558	29/18903	0.000376153	0.003003443	0.002030074	SLC7A11/SLC1A3/SLC1A7/KCNJ10/SLC1A4/SLC1A1/SLC3A1/SLC17A8/TNF	9
BP	GO:0051938	L-glutamate import	9/1558	29/18903	0.000376153	0.003003443	0.002030074	SLC7A11/SLC1A3/SLC1A7/KCNJ10/SLC1A4/SLC1A1/SLC3A1/SLC17A8/TNF	9
BP	GO:0002062	chondrocyte differentiation	21/1558	114/18903	0.000377013	0.003006117	0.002031882	FGFR3/PRKG2/HIF1A/RUNX1/ZNF219/CHSY1/SMPD3/CHST11/SCIN/SULF2/ACVRL1/TGFBI/MAF/ARID5A/IHH/SMAD7/LOXL2/OSR1/PKDCC/OSR2/GREM1	21
BP	GO:0002719	negative regulation of cytokine production involved in immune response	10/1558	35/18903	0.00037967	0.003010505	0.002034848	BST2/NOD2/LILRB4/LILRB1/ACP5/SLAMF1/SMAD7/APOA1/TNF/BCL6	10
BP	GO:0032633	interleukin-4 production	10/1558	35/18903	0.00037967	0.003010505	0.002034848	FCER1G/CD86/SLC7A5/PRKCZ/HAVCR2/CEBPB/LGALS9/IRF4/IL33/NLRP3	10
BP	GO:0032673	regulation of interleukin-4 production	10/1558	35/18903	0.00037967	0.003010505	0.002034848	FCER1G/CD86/SLC7A5/PRKCZ/HAVCR2/CEBPB/LGALS9/IRF4/IL33/NLRP3	10
BP	GO:0043372	positive regulation of CD4-positive, alpha-beta T cell differentiation	10/1558	35/18903	0.00037967	0.003010505	0.002034848	CD86/RIPK2/PRKCZ/CD80/SOCS1/IL12RB1/LGALS9/HLX/ANXA1/NLRP3	10
BP	GO:0071248	cellular response to metal ion	31/1558	198/18903	0.000393465	0.003115565	0.00210586	CPNE2/WNT5A/AOC1/KCNJ10/CHP2/SLC40A1/ECT2/SMPD3/LRRK2/LGMN/MT1F/EEF2K/ITPKA/SLC1A1/SLC25A23/PTGS2/AQP1/MT1E/MT1G/MT1M/FBP1/ANK3/MT1H/MT1X/JUNB/SLC30A10/MMP9/DPEP1/NCF1/MT1HL1/MT2A	31
BP	GO:0006809	nitric oxide biosynthetic process	16/1558	76/18903	0.000394337	0.00311815	0.002107607	NOS2/SOD2/IL1B/CLEC7A/ZC3H12A/JAK2/GCH1/AIF1/TLR4/ACP5/INSR/PTGS2/ASS1/DDAH2/TNF/HBB	16
BP	GO:2000117	negative regulation of cysteine-type endopeptidase activity	18/1558	91/18903	0.000395411	0.003122329	0.002110431	PLAUR/CARD16/LAMP3/BIRC3/FABP1/VIL1/HGF/SERPINB9/PTGS2/AQP1/IFI6/DHCR24/IFI16/CD44/TNF/MMP9/DPEP1/CST7	18
BP	GO:0006953	acute-phase response	12/1558	48/18903	0.000399624	0.003146902	0.002127041	IL1B/TFRC/APOL2/PLSCR1/PTGES/CEBPB/CD163/PTGS2/ASS1/TNF/SERPINA3/REG3A	12
BP	GO:0032309	icosanoid secretion	12/1558	48/18903	0.000399624	0.003146902	0.002127041	NOS2/IL1B/PLA2R1/PLA2G2A/PLA2G12B/PTGES/CYP4F2/P2RX7/PTGS2/ANXA1/ACE/PLA2G2D	12
BP	GO:0061180	mammary gland epithelium development	15/1558	69/18903	0.000412742	0.003241272	0.002190827	JAK2/PML/HIF1A/WNT5A/CCL11/CEBPB/PRLR/CSF1R/IRF6/TBX3/HOXA5/IQGAP3/ROBO1/SOSTDC1/EPHA2	15
BP	GO:0070830	bicellular tight junction assembly	15/1558	69/18903	0.000412742	0.003241272	0.002190827	CLDN15/PECAM1/ECT2/CDH5/FZD5/SNAI1/MARVELD2/CLDN3/MARVELD3/OCEL1/GPBAR1/OCLN/CLDN23/TNF/EPHA2	15
BP	GO:0038093	Fc receptor signaling pathway	13/1558	55/18903	0.000419551	0.003290226	0.002223915	FCGR3A/CLEC4E/FCER1G/VAV2/FGR/LYN/LIMK1/HCK/PIGR/VAV3/APPL2/NR4A3/LILRA4	13
BP	GO:0002027	regulation of heart rate	20/1558	107/18903	0.000422355	0.003303815	0.002233101	ADM/KCNJ3/EDN3/KCNE3/GCH1/EDN2/SCN4B/KCNH6/EDNRA/DSP/SLC1A1/GPD1L/SRI/DSC2/AKAP9/SCN1B/TRPM4/ADA/TNF/KCNJ2	20
BP	GO:0045428	regulation of nitric oxide biosynthetic process	14/1558	62/18903	0.00042244	0.003303815	0.002233101	SOD2/IL1B/CLEC7A/ZC3H12A/JAK2/AIF1/TLR4/ACP5/INSR/PTGS2/ASS1/DDAH2/TNF/HBB	14
BP	GO:0097006	regulation of plasma lipoprotein particle levels	17/1558	84/18903	0.000429241	0.00335242	0.002265954	PLA2G7/PCSK9/LIPG/PLA2G2A/LPL/APOM/APOE/APOC1/APOA1/LDLR/APOB/APOC3/VLDLR/APOA4/MSR1/NR1H4/CETP	17
BP	GO:0032869	cellular response to insulin stimulus	32/1558	208/18903	0.000439139	0.003425041	0.002315039	PIK3R3/STAT1/XBP1/IL1B/SOCS3/RAB31/MZB1/PDK2/EIF4EBP2/PCSK9/PRKCZ/PTPN1/HMGCS2/PCK2/LPL/SOCS1/PPARG/EEF2K/INSR/PCK1/PTPRE/SLC27A4/ATP2B1/RHOQ/ERRFI1/FBP1/SORL1/APPL2/INSIG1/NR1H4/CEACAM1/PDK4	32
BP	GO:0071560	cellular response to transforming growth factor beta stimulus	39/1558	271/18903	0.000447783	0.003487703	0.002357393	LRG1/SDCBP/PML/CTSK/STAT3/LATS2/ADAM9/WNT5A/SPI1/LTBP4/GCNT2/ENG/NRROS/ITGA8/SAP30/HTRA3/ZYX/HYAL2/OVOL2/CDH5/CHST11/PPARG/VASN/ACVRL1/BAMBI/PEG10/CDKN2B/SMAD7/LRRC32/COL4A2/DDR2/PBLD/COL1A1/PMEPA1/COL1A2/EMILIN1/FBN1/APPL2/HPGD	39
BP	GO:0071604	transforming growth factor beta production	11/1558	42/18903	0.000449618	0.003497229	0.002363832	TYROBP/HIF1A/GATA6/NRROS/LILRB1/LGALS9/LUM/CX3CL1/PTGS2/ITGAV/LRRC32	11
BP	GO:0051651	maintenance of location in cell	34/1558	226/18903	0.000450571	0.00349988	0.002365624	S100A8/S100A9/LCN2/HK2/CXCL9/CXCL10/CXCL11/SRGN/HK1/PML/LYN/SLC30A4/CCL3/F2R/SCIN/APOE/CYBA/P2RX7/GM2A/CEMIP/SLC25A23/CD4/CX3CL1/SRI/JSRP1/AKAP9/ANK3/P2RY6/SORL1/CCR5/THY1/INSIG1/CCL21/PDIA2	34
BP	GO:0032720	negative regulation of tumor necrosis factor production	16/1558	77/18903	0.000460276	0.003565581	0.002410033	ZC3H12A/NOD2/HAVCR2/LILRB4/LILRB1/CLEC4A/TLR4/LGALS9/ACP5/SLAMF1/CX3CL1/ERRFI1/TNFAIP3/LILRA4/NR1H4/GPNMB	16
BP	GO:0046470	phosphatidylcholine metabolic process	16/1558	77/18903	0.000460276	0.003565581	0.002410033	PLA2G7/PLA2G2A/CDS1/PLB1/CHPT1/LPCAT2/LPCAT1/TMEM86B/APOC1/APOA1/PNLIPRP2/LDLR/PNPLA7/APOA4/CETP/PLA2G2D	16
BP	GO:0060907	positive regulation of macrophage cytokine production	8/1558	24/18903	0.000463086	0.003577654	0.002418193	RIPK2/MAPKAPK2/NOD2/WNT5A/LILRB1/TLR4/P2RX7/CD74	8
BP	GO:0071294	cellular response to zinc ion	8/1558	24/18903	0.000463086	0.003577654	0.002418193	MT1F/MT1E/MT1G/MT1M/MT1H/MT1X/MT1HL1/MT2A	8
BP	GO:0036473	cell death in response to oxidative stress	19/1558	100/18903	0.000470547	0.003630386	0.002453835	SOD2/MMP3/PYCR1/JAK2/PDK1/SLC7A11/PRODH/PML/NCOA7/HIF1A/GSKIP/LRRK2/TLR4/HGF/SLC1A1/DDR2/TNF/NR4A3/VNN1	19
BP	GO:0014812	muscle cell migration	20/1558	108/18903	0.000478907	0.003684942	0.002490711	IGFBP5/S100A11/PLAU/IGFBP3/SERPINE1/TERT/AIF1/TLR4/DOCK4/PDGFRB/PLEKHO1/ITGA2/PDGFB/P2RY6/SORL1/DDR2/ANXA1/ACE/NR4A3/ADAMTS1	20
BP	GO:0032526	response to retinoic acid	20/1558	108/18903	0.000478907	0.003684942	0.002490711	TFRC/HSD17B2/LYN/FZD7/CD38/WNT5A/ALDH1A2/GATA6/IGFBP7/PDGFRB/LTK/SLC6A4/MICB/AQP1/MMP2/COL1A1/OSR1/TNF/IGFBP2/BRINP3	20
BP	GO:0008645	hexose transmembrane transport	21/1558	116/18903	0.000480591	0.00369293	0.00249611	HK2/IL1B/SLC5A11/PEA15/SLC50A1/HNF1A/TERT/EDNRA/INSR/SLC27A4/SLC5A9/RHOQ/SLC2A3/OCLN/SLC2A6/APPL2/TNF/ACE/NR4A3/SLC2A2/SLC5A2	21
BP	GO:0010466	negative regulation of peptidase activity	38/1558	263/18903	0.000486544	0.003733653	0.002523635	PLAUR/PI3/CARD16/CTSB/BST2/SERPING1/LAMP3/SERPINE1/SPINT1/BIRC3/PEBP1/RARRES1/SLPI/FABP1/VIL1/HGF/TFPI2/SERPINB9/ITIH3/PTGS2/SERPINB8/AQP1/IFI6/COL6A3/DHCR24/SERPINA5/SPINK4/IFI16/SORL1/CD44/TNF/PI15/MMP9/SPINK1/SERPINA3/DPEP1/CST7/CSTA	38
BP	GO:0019884	antigen processing and presentation of exogenous antigen	12/1558	49/18903	0.000490027	0.003755337	0.002538292	TAP1/IFI30/FCER1G/TAP2/CTSS/CTSL/MR1/CLEC4A/LGMN/CD1C/CD74/CTSE	12
BP	GO:0043032	positive regulation of macrophage activation	9/1558	30/18903	0.00049839	0.003809223	0.002574714	WNT5A/CTSC/CCL3/HAVCR2/LRRK2/TLR4/IL33/IL1RL1/STAP1	9
BP	GO:0050820	positive regulation of coagulation	9/1558	30/18903	0.00049839	0.003809223	0.002574714	HPSE/PLAU/SERPINE1/EMILIN2/F2R/F3/THBD/ST3GAL4/EMILIN1	9
BP	GO:0051055	negative regulation of lipid biosynthetic process	14/1558	63/18903	0.000502528	0.003835716	0.002592621	CYP27B1/SPHK1/APOE/SNAI1/LPCAT1/APOC1/PDGFB/ABCA2/CCDC3/ATP1A1/APOC3/INSIG1/SIK1/CEACAM1	14
BP	GO:0072348	sulfur compound transport	13/1558	56/18903	0.000505717	0.003854912	0.002605596	SLC19A3/ABCG2/SLC7A11/SLC36A1/ABCC1/SLC1A4/MFSD12/SLC1A1/SLC3A1/GJA1/SLC7A9/SLC26A3/SLC26A2	13
BP	GO:0009100	glycoprotein metabolic process	52/1558	395/18903	0.000518437	0.00394661	0.002667576	BACE2/FBXO6/GALNT2/GAL3ST1/TMEM165/MGAT4B/HPSE/HIF1A/CHST13/MMP12/TRAK1/TMEM106A/B3GNT9/CTSL/DSE/GCNT2/DERL3/ENTPD5/CHST15/SLC51B/GMPPB/CHSY1/AQP11/CHST11/ST3GAL5/SLC39A8/PMM1/POMT1/NEU4/SULF2/TMTC1/B3GNT6/IHH/B4GALT1/PHLDA1/CSGALNACT2/SRD5A3/ABCA2/GAL3ST4/CSGALNACT1/GCNT4/ST3GAL4/ST3GAL1/GALNT15/IL33/B3GNT8/GFPT2/B3GALT5/CCL21/DCN/B3GNT7/HBEGF	52
BP	GO:0006000	fructose metabolic process	6/1558	14/18903	0.000522116	0.003953561	0.002672274	SORD/PFKFB3/KHK/FBP1/ALDOC/ALDOB	6
BP	GO:0016322	neuron remodeling	6/1558	14/18903	0.000522116	0.003953561	0.002672274	RND1/C1QA/EDNRA/CX3CL1/BCL11A/SCARF1	6
BP	GO:0035589	G protein-coupled purinergic nucleotide receptor signaling pathway	6/1558	14/18903	0.000522116	0.003953561	0.002672274	PTAFR/P2RY13/P2RY14/P2RY2/P2RY6/P2RY1	6
BP	GO:0045348	positive regulation of MHC class II biosynthetic process	6/1558	14/18903	0.000522116	0.003953561	0.002672274	XBP1/JAK2/TMEM106A/TLR4/CIITA/IL33	6
BP	GO:0002281	macrophage activation involved in immune response	7/1558	19/18903	0.000529093	0.0039748	0.00268663	SBNO2/DYSF/TYROBP/HAVCR2/NMI/IFI35/IL33	7
BP	GO:0002283	neutrophil activation involved in immune response	7/1558	19/18903	0.000529093	0.0039748	0.00268663	FCER1G/PTAFR/DNASE1/TYROBP/SPI1/ITGB2/ANXA3	7
BP	GO:0002544	chronic inflammatory response	7/1558	19/18903	0.000529093	0.0039748	0.00268663	S100A8/S100A9/IDO1/CCL11/TNFAIP3/TNF/VNN1	7
BP	GO:0002923	regulation of humoral immune response mediated by circulating immunoglobulin	7/1558	19/18903	0.000529093	0.0039748	0.00268663	C4BPB/CD55/NOD2/C4BPA/TNF/FCER2/CR2	7
BP	GO:0032695	negative regulation of interleukin-12 production	7/1558	19/18903	0.000529093	0.0039748	0.00268663	LILRA5/MEFV/NOD2/LILRB1/ACP5/SLAMF1/CMKLR1	7
BP	GO:0045346	regulation of MHC class II biosynthetic process	7/1558	19/18903	0.000529093	0.0039748	0.00268663	XBP1/JAK2/SPI1/TMEM106A/TLR4/CIITA/IL33	7
BP	GO:0043154	negative regulation of cysteine-type endopeptidase activity involved in apoptotic process	16/1558	78/18903	0.000535461	0.004013057	0.002712489	PLAUR/CARD16/LAMP3/BIRC3/FABP1/VIL1/HGF/SERPINB9/PTGS2/AQP1/IFI6/DHCR24/CD44/TNF/MMP9/DPEP1	16
BP	GO:0009062	fatty acid catabolic process	19/1558	101/18903	0.000535589	0.004013057	0.002712489	ACOX2/PHYH/ACAA1/BDH2/SLC27A2/PCK2/ETFDH/ABCD3/ALDH1L2/ECHDC2/FABP1/ACOX1/PCK1/FAAH/SLC27A4/ACADS/CRAT/ACAT2/DECR2	19
BP	GO:0043406	positive regulation of MAP kinase activity	21/1558	117/18903	0.000541084	0.004044582	0.002733797	IL1B/NOD2/ADAM9/WNT5A/PTPN1/EDN3/CD40/ERBB2/LRRK2/TLR4/ROR2/FZD5/TGFA/PDGFRB/P2RX7/INSR/PDGFB/FGD2/ROBO1/TNF/ADAM8	21
BP	GO:0015850	organic hydroxy compound transport	41/1558	292/18903	0.000541211	0.004044582	0.002733797	SLC16A3/PCSK9/LIPG/SLC5A11/AQP7/EEPD1/SLC51B/LILRB1/APOM/ABCD3/AQP11/PPARG/ABCA8/APOE/SLC6A4/SPP1/GRAMD1A/AQP1/APOC1/SLC51A/APOA1/SLC5A12/ABCC2/GRAMD1C/ABCA2/SLC10A2/ABAT/YJEFN3/LDLR/STARD4/P2RY1/ABCG5/NR0B2/APOB/WNK4/APOC3/CHGA/APOA4/MSR1/CETP/CEACAM1	41
BP	GO:0032691	negative regulation of interleukin-1 beta production	11/1558	43/18903	0.000559698	0.004171831	0.002819806	ZC3H12A/CARD16/PML/MEFV/LILRB4/ACP5/CX3CL1/APOA1/ERRFI1/TNFAIP3/NLRP3	11
BP	GO:0042554	superoxide anion generation	11/1558	43/18903	0.000559698	0.004171831	0.002819806	DUOX2/SOD2/NCF2/CLEC7A/TYROBP/ITGB2/PON3/ACP5/CYBA/SH3PXD2B/NCF1	11
BP	GO:0060541	respiratory system development	32/1558	211/18903	0.000566521	0.004217189	0.002850464	CHI3L1/IGFBP5/SLC7A11/PDPN/WNT5A/MMP14/ALDH1A2/GATA6/MMP12/HMGCS2/ADAMTS2/EDN2/KDR/SMPD3/SLC23A1/PDGFRB/LAMA1/THRB/CLCN2/ASS1/ERRFI1/MSC/HOXA5/FGF7/ADA/TNF/CRISPLD2/PKDCC/ACE/RCN3/AGR2/MME	32
BP	GO:0007160	cell-matrix adhesion	35/1558	238/18903	0.000574793	0.0042732	0.002888323	CEACAM6/PRKCZ/HPSE/COL5A3/PLAU/ADAM9/MMP14/CORO1C/SERPINE1/MMP12/ITGB2/ITGAX/CCL28/ITGA8/ZYX/KDR/ACTN1/ITGA5/MUC4/BCAM/ACVRL1/NID1/TESK2/CX3CL1/TRIP6/ITGAV/ITGA2/EMILIN1/RHOD/CD44/THY1/NID2/CCL21/BCL6/GREM1	35
BP	GO:0019229	regulation of vasoconstriction	14/1558	64/18903	0.000595169	0.004414349	0.002983728	ADM/CD38/EDN3/EDN2/F2R/TBXAS1/DOCK4/FAAH/GJA5/PTGS2/ATP2B1/MMP2/TRPM4/ACE	14
BP	GO:0060761	negative regulation of response to cytokine stimulus	18/1558	94/18903	0.000595323	0.004414349	0.002983728	NLRC5/IL1RN/CARD16/SAMHD1/PARP14/MMP12/OAS3/PPARG/STAT2/PADI2/APOA1/ISG15/CCDC3/USP18/PXDN/ROBO1/STAP1/NR1H4	18
BP	GO:0061082	myeloid leukocyte cytokine production	12/1558	50/18903	0.000597039	0.00441562	0.002984587	LITAF/RIPK2/MAPKAPK2/NOD2/WNT5A/LILRB1/TLR4/ACP5/P2RX7/CD74/NR4A3/BCL6	12
BP	GO:0089718	amino acid import across plasma membrane	12/1558	50/18903	0.000597039	0.00441562	0.002984587	SLC7A11/SLC7A5/SLC36A1/SLC22A4/SLC1A3/KCNJ10/SLC1A4/SLC7A1/SLC1A1/SLC17A8/SLC38A2/TNF	12
BP	GO:0010934	macrophage cytokine production	10/1558	37/18903	0.000618916	0.004559723	0.003081989	LITAF/RIPK2/MAPKAPK2/NOD2/WNT5A/LILRB1/TLR4/ACP5/P2RX7/CD74	10
BP	GO:0010935	regulation of macrophage cytokine production	10/1558	37/18903	0.000618916	0.004559723	0.003081989	LITAF/RIPK2/MAPKAPK2/NOD2/WNT5A/LILRB1/TLR4/ACP5/P2RX7/CD74	10
BP	GO:0071276	cellular response to cadmium ion	10/1558	37/18903	0.000618916	0.004559723	0.003081989	MT1F/MT1E/MT1G/MT1M/MT1H/MT1X/MMP9/NCF1/MT1HL1/MT2A	10
BP	GO:0002790	peptide secretion	34/1558	230/18903	0.000621881	0.004575671	0.003092768	S100A8/NOS2/IL1B/IL1RN/JAK2/PIM3/BAIAP3/FFAR2/CD38/RAB11FIP5/HIF1A/TCIRG1/GLUL/EDN3/PCK2/HNF1A/SMPD3/HNF1B/AQP1/SRI/HNF4A/ABAT/CD74/TRPM4/NR0B2/ANXA1/NEUROD1/TNF/SPINK1/CHGA/BLK/SCT/NR1H4/FAM3B	34
BP	GO:0003071	renal system process involved in regulation of systemic arterial blood pressure	8/1558	25/18903	0.000632174	0.004621662	0.003123854	CYP4F12/CYP4F2/F2R/PCSK5/CYBA/HSD11B2/GJA5/PDGFB	8
BP	GO:0019835	cytolysis	8/1558	25/18903	0.000632174	0.004621662	0.003123854	LYZ/PLA2G2A/GZMB/MICB/NINJ1/GZMH/C7/C8G	8
BP	GO:0034114	regulation of heterotypic cell-cell adhesion	8/1558	25/18903	0.000632174	0.004621662	0.003123854	IL1B/IL1RN/CEACAM6/GCNT2/APOA1/CD44/TNF/THY1	8
BP	GO:0046697	decidualization	8/1558	25/18903	0.000632174	0.004621662	0.003123854	CYP27B1/CTSB/PTN/SPP1/TPPP3/PTGS2/STC1/JUNB	8
BP	GO:0098581	detection of external biotic stimulus	8/1558	25/18903	0.000632174	0.004621662	0.003123854	CLEC7A/TLR2/DMBT1/NOD2/TLR1/TLR4/LY96/NLRC4	8
BP	GO:0097205	renal filtration	9/1558	31/18903	0.000651398	0.004750051	0.003210634	F2R/EDNRA/SULF2/CYBA/GJA5/AQP1/PDGFB/MCAM/TMEM63C	9
BP	GO:1900027	regulation of ruffle assembly	9/1558	31/18903	0.000651398	0.004750051	0.003210634	ICAM1/EPS8L2/CORO1C/PFN2/COBL/EPS8L3/RDX/EPS8L1/STAP1	9
BP	GO:0045926	negative regulation of growth	36/1558	249/18903	0.000667034	0.004825494	0.003261628	CYP27B1/IGFBP5/FGFR3/PML/BST2/HIF1A/WNT5A/SEMA4G/PPT1/SEMA5A/OSGIN1/HYAL2/LGMN/MT1F/SEMA6C/ACVRL1/SLC6A4/SPP1/BCL11A/MT1E/CXADR/PLAC8/MT1G/MT1M/GNG4/FRZB/GJA1/CDHR2/HNF4A/FBP1/MT1H/MT1X/TRIM40/BCL6/GREM1/MT2A	36
BP	GO:0002291	T cell activation via T cell receptor contact with antigen bound to MHC molecule on antigen presenting cell	5/1558	10/18903	0.00066934	0.004825494	0.003261628	ICAM1/HAVCR2/LILRB1/LGALS9/FGL2	5
BP	GO:0015838	amino-acid betaine transport	5/1558	10/18903	0.00066934	0.004825494	0.003261628	SLC22A5/SLC22A4/SLC16A9/PDZK1/SLC38A2	5
BP	GO:0015851	nucleobase transport	5/1558	10/18903	0.00066934	0.004825494	0.003261628	SLC28A2/SLC28A3/SLC23A1/SLC28A1/SLC43A3	5
BP	GO:0042368	vitamin D biosynthetic process	5/1558	10/18903	0.00066934	0.004825494	0.003261628	CYP27B1/CYP3A4/SNAI1/CYP27A1/TNF	5
BP	GO:0060397	growth hormone receptor signaling pathway via JAK-STAT	5/1558	10/18903	0.00066934	0.004825494	0.003261628	JAK2/LYN/STAT3/STAT5A/PTPN1	5
BP	GO:1901523	icosanoid catabolic process	5/1558	10/18903	0.00066934	0.004825494	0.003261628	CYP4F12/CYP4F2/CYP4F3/DPEP1/HPGD	5
BP	GO:1904181	positive regulation of membrane depolarization	5/1558	10/18903	0.00066934	0.004825494	0.003261628	KDR/P2RX7/ANK3/TRPM4/DCN	5
BP	GO:2000347	positive regulation of hepatocyte proliferation	5/1558	10/18903	0.00066934	0.004825494	0.003261628	XBP1/PTN/TNFAIP3/TNF/HPN	5
BP	GO:0014909	smooth muscle cell migration	18/1558	95/18903	0.000678918	0.004888383	0.003304135	IGFBP5/S100A11/PLAU/IGFBP3/SERPINE1/TERT/AIF1/TLR4/DOCK4/PDGFRB/ITGA2/PDGFB/P2RY6/SORL1/DDR2/ACE/NR4A3/ADAMTS1	18
BP	GO:0002708	positive regulation of lymphocyte mediated immunity	21/1558	119/18903	0.000682147	0.004905456	0.003315675	IL1B/TFRC/IL18R1/TAP2/CD55/NOD2/PRKCZ/CD40/IL1R1/MR1/IL12RB1/FZD5/P2RX7/SLAMF1/ARID5A/CD1C/CADM1/TNF/FCER2/NLRP3/RSAD2	21
BP	GO:0070167	regulation of biomineral tissue development	19/1558	103/18903	0.000689277	0.004941804	0.003340243	SRGN/CYP27B1/HIF1A/ACVR2A/CCL3/CCR1/CEBPB/PTN/ANKH/P2RX7/ATP2B1/ISG15/DDR2/TRPM4/OSR1/PKDCC/MGP/OSR2/GREM1	19
BP	GO:0044058	regulation of digestive system process	11/1558	44/18903	0.000691371	0.004941804	0.003340243	SLC22A5/PRAP1/TIFAB/AQP1/APOA1/ABCG5/WNK4/NEUROD1/SPINK1/APOA4/SCT	11
BP	GO:0045840	positive regulation of mitotic nuclear division	11/1558	44/18903	0.000691371	0.004941804	0.003340243	IL1B/EDN3/PRAP1/SPHK1/SMPD3/TGFA/PDGFRB/INSR/RGCC/PDGFB/TNF	11
BP	GO:0072538	T-helper 17 type immune response	11/1558	44/18903	0.000691371	0.004941804	0.003340243	CLEC7A/ZC3H12A/JAK2/STAT3/RORC/IL12RB1/ARID5A/SMAD7/IRF4/BATF/JUNB	11
BP	GO:0071559	response to transforming growth factor beta	39/1558	277/18903	0.000691524	0.004941804	0.003340243	LRG1/SDCBP/PML/CTSK/STAT3/LATS2/ADAM9/WNT5A/SPI1/LTBP4/GCNT2/ENG/NRROS/ITGA8/SAP30/HTRA3/ZYX/HYAL2/OVOL2/CDH5/CHST11/PPARG/VASN/ACVRL1/BAMBI/PEG10/CDKN2B/SMAD7/LRRC32/COL4A2/DDR2/PBLD/COL1A1/PMEPA1/COL1A2/EMILIN1/FBN1/APPL2/HPGD	39
BP	GO:0051924	regulation of calcium ion transport	38/1558	268/18903	0.000702264	0.005012292	0.003387887	CXCL9/CXCL10/CXCL11/LILRB2/LILRA5/PML/LYN/BAK1/CCL3/CCR1/RAMP3/AHNAK/LILRB1/PDE4B/CCL4/CCL2/F2R/PDGFRB/CYBA/P2RX7/GPR35/CEMIP/CD4/EHD3/CX3CL1/PTGS2/SRI/TRPV3/ATP2B1/PDGFB/JSRP1/P2RY6/STC1/THY1/SPINK1/ACE/FCRL3/MS4A1	38
BP	GO:0001961	positive regulation of cytokine-mediated signaling pathway	13/1558	58/18903	0.000723461	0.005157138	0.003485791	PARP9/ZBP1/CASP1/NLRC5/RIPK2/PARP14/HIF1A/WNT5A/MMP12/IL1R1/AGPAT2/CD74/CD300LF	13
BP	GO:0045862	positive regulation of proteolysis	49/1558	372/18903	0.000730593	0.005201496	0.003515773	S100A8/S100A9/IL1B/BID/CASP1/CLEC7A/CASP10/ZC3H12A/JAK2/RIPK2/PML/MEFV/LYN/STAT3/ADAM9/MMP14/CTSC/BAK1/RNF19B/ASPH/F2R/KLKB1/LRRK2/PPARG/LGMN/APOE/LGALS9/CLDN3/SLC1A1/NLRC4/PMAIP1/SMAD7/HERPUD1/EFNA1/F3/IFI16/FAS/ECSCR/SPON1/IL33/TRIB2/ROBO1/TNF/ADAM8/RCN3/AIM2/HPN/NLRP3/PCOLCE	49
BP	GO:0006816	calcium ion transport	56/1558	440/18903	0.000743284	0.005285268	0.003572396	CXCL9/CXCL10/CXCL11/CYP27B1/LILRB2/TMEM165/LILRA5/PML/LYN/TRPM6/SLC35G1/BAK1/CCL3/CCR1/RAMP3/GRIN3A/AHNAK/LILRB1/PDE4B/CCL4/CCL2/TRPM5/F2R/EDNRA/PDGFRB/CYBA/P2RX7/GPR35/CEMIP/SLC25A23/CD4/EHD3/CX3CL1/PTGS2/SRI/TRPV3/ATP2B1/ITGAV/CALCRL/PDGFB/JSRP1/P2RY6/TRPM4/STC1/CCR5/GJA4/THY1/SPINK1/ACE/CATSPER2/TMEM37/CCL21/FCRL3/MS4A1/CCL8/CLCA1	56
BP	GO:0002577	regulation of antigen processing and presentation	7/1558	20/18903	0.000756423	0.005325699	0.003599724	LILRB2/NOD2/SLC11A1/FGL2/CD74/CD68/CCL21	7
BP	GO:0002643	regulation of tolerance induction	7/1558	20/18903	0.000756423	0.005325699	0.003599724	CD274/IDO1/LILRB2/HAVCR2/LILRB4/IL2RA/CLC	7
BP	GO:0006525	arginine metabolic process	7/1558	20/18903	0.000756423	0.005325699	0.003599724	NOS2/NAGS/SLC39A8/OAT/ASS1/FAH/DDAH2	7
BP	GO:0009110	vitamin biosynthetic process	7/1558	20/18903	0.000756423	0.005325699	0.003599724	CYP27B1/CYP3A4/PSAT1/SNAI1/TPK1/CYP27A1/TNF	7
BP	GO:0043691	reverse cholesterol transport	7/1558	20/18903	0.000756423	0.005325699	0.003599724	LIPG/APOM/APOE/APOA1/APOC3/APOA4/CETP	7
BP	GO:0055093	response to hyperoxia	7/1558	20/18903	0.000756423	0.005325699	0.003599724	SOD2/SLC7A5/PDPN/PDGFRB/MMP2/FAS/COL1A1	7
BP	GO:0060339	negative regulation of type I interferon-mediated signaling pathway	7/1558	20/18903	0.000756423	0.005325699	0.003599724	NLRC5/SAMHD1/MMP12/OAS3/STAT2/ISG15/USP18	7
BP	GO:0098543	detection of other organism	7/1558	20/18903	0.000756423	0.005325699	0.003599724	CLEC7A/TLR2/DMBT1/NOD2/TLR1/TLR4/NLRC4	7
BP	GO:0023061	signal release	59/1558	470/18903	0.000768026	0.005400742	0.003650447	NOS2/IL1B/IL1RN/STX11/JAK2/HCAR2/ADM/PIM3/BAIAP3/FFAR2/LYN/CD38/RAB11FIP5/HIF1A/TCIRG1/GLUL/PPT1/LTBP4/EDN3/PFN2/GRIN3A/PCK2/PTGES/HNF1A/LILRB1/F2R/SMPD3/PCSK5/LRRK2/PPARG/MCTP1/P2RX7/SLC6A4/SPP1/HNF1B/PTGS2/AQP1/SRI/GJA1/HNF4A/ABAT/TBX3/P2RY1/SNPH/SLC38A2/TRPM4/NR0B2/WNK4/ANXA1/NEUROD1/TNF/SPINK1/RAB11FIP1/CHGA/BLK/SCT/NR1H4/PRRT2/FAM3B	59
BP	GO:0019362	pyridine nucleotide metabolic process	15/1558	73/18903	0.000775173	0.005433399	0.00367252	PARP9/NAMPT/IDO1/IDH2/FMO5/KYNU/CD38/PC/NNMT/ALDH1L2/GPD1L/HAAO/QPRT/FMO1/ALDH1L1	15
BP	GO:0046496	nicotinamide nucleotide metabolic process	15/1558	73/18903	0.000775173	0.005433399	0.00367252	PARP9/NAMPT/IDO1/IDH2/FMO5/KYNU/CD38/PC/NNMT/ALDH1L2/GPD1L/HAAO/QPRT/FMO1/ALDH1L1	15
BP	GO:0051346	negative regulation of hydrolase activity	49/1558	373/18903	0.000775521	0.005433399	0.00367252	PLAUR/PI3/CARD16/CTSB/BST2/PLA2R1/SERPING1/PRKCZ/LAMP3/SERPINE1/SPINT1/BIRC3/PEBP1/PPP1R36/LRRK2/RARRES1/SLPI/FABP1/VIL1/HGF/TFPI2/SERPINB9/SLC27A4/ITIH3/PTGS2/SERPINB8/AQP1/APOC1/APOA1/RDX/IFI6/COL6A3/DHCR24/SERPINA5/SPINK4/IFI16/NEIL1/SORL1/CD44/ANXA1/TNF/PI15/APOC3/MMP9/SPINK1/SERPINA3/DPEP1/CST7/CSTA	49
BP	GO:0009111	vitamin catabolic process	6/1558	15/18903	0.000809725	0.005617957	0.003797266	CYP4F12/CYP27B1/CYP3A4/CYP4F2/PDXP/CYP4F3	6
BP	GO:0034116	positive regulation of heterotypic cell-cell adhesion	6/1558	15/18903	0.000809725	0.005617957	0.003797266	IL1B/CEACAM6/GCNT2/CD44/TNF/THY1	6
BP	GO:0034384	high-density lipoprotein particle clearance	6/1558	15/18903	0.000809725	0.005617957	0.003797266	LIPG/APOM/APOE/APOA1/LDLR/APOC3	6
BP	GO:0046007	negative regulation of activated T cell proliferation	6/1558	15/18903	0.000809725	0.005617957	0.003797266	CD274/PDCD1LG2/LILRB4/BTN2A2/LGALS9/LRRC32	6
BP	GO:0070234	positive regulation of T cell apoptotic process	6/1558	15/18903	0.000809725	0.005617957	0.003797266	CD274/IDO1/WNT5A/LGALS9/P2RX7/ADAM8	6
BP	GO:0090280	positive regulation of calcium ion import	6/1558	15/18903	0.000809725	0.005617957	0.003797266	CCL3/CCL2/PDGFRB/TRPV3/PDGFB/STC1	6
BP	GO:1902563	regulation of neutrophil activation	6/1558	15/18903	0.000809725	0.005617957	0.003797266	PTAFR/PLA2G2A/SPI1/ITGB2/CD300A/TNF	6
BP	GO:2000345	regulation of hepatocyte proliferation	6/1558	15/18903	0.000809725	0.005617957	0.003797266	XBP1/PTN/TNFAIP3/TNF/HPN/CEACAM1	6
BP	GO:0097193	intrinsic apoptotic signaling pathway	41/1558	298/18903	0.000816288	0.005656632	0.003823407	S100A8/S100A9/SOD2/CRIP1/GRINA/PLAUR/XBP1/BID/CHAC1/MUC1/JAK2/PDK1/PDK2/PRODH/PML/HIF1A/ELL3/PTPN1/BAK1/GSKIP/BCL2A1/CEBPB/LRRK2/SNAI1/NBN/PTGS2/PMAIP1/ZNF385A/HERPUD1/IFI6/IFI16/HYOU1/PLEKHF1/CD74/CD44/TNF/MMP9/DDIT4/VNN1/EPHA2/RNF186	41
BP	GO:0050854	regulation of antigen receptor-mediated signaling pathway	14/1558	66/18903	0.00082437	0.005705719	0.003856585	GBP1/LYN/NFAM1/LILRB4/CD300A/BTN2A2/GCSAM/EZR/ADA/THY1/STAP1/BLK/FCRL3/CEACAM1	14
BP	GO:0010951	negative regulation of endopeptidase activity	36/1558	252/18903	0.00083335	0.005753937	0.003889177	PLAUR/PI3/CARD16/BST2/SERPING1/LAMP3/SERPINE1/SPINT1/BIRC3/PEBP1/RARRES1/SLPI/FABP1/VIL1/HGF/TFPI2/SERPINB9/ITIH3/PTGS2/SERPINB8/AQP1/IFI6/COL6A3/DHCR24/SERPINA5/SPINK4/IFI16/SORL1/CD44/TNF/MMP9/SPINK1/SERPINA3/DPEP1/CST7/CSTA	36
BP	GO:0048762	mesenchymal cell differentiation	36/1558	252/18903	0.00083335	0.005753937	0.003889177	STAT1/LRG1/SDCBP/IL1B/PDPN/HIF1A/SOX8/WNT5A/ALDH1A2/CORO1C/SEMA4G/ELL3/EDN3/GCNT2/ENG/SEMA5A/EDNRA/OVOL2/VASN/SNAI1/FAM83D/HGF/SEMA6C/RGCC/BAMBI/NRP2/SMAD7/EFNA1/LOXL2/FRZB/TBX3/COL1A1/OSR1/S100A4/HPN/GREM1	36
BP	GO:0010669	epithelial structure maintenance	9/1558	32/18903	0.000840697	0.005783715	0.003909304	SLC22A5/NOD2/TLR4/MUC4/LDB2/CXADR/PBLD/NEUROD1/SERPINA3	9
BP	GO:0033198	response to ATP	9/1558	32/18903	0.000840697	0.005783715	0.003909304	IL1B/P2RY2/PDXP/P2RX7/CIB2/PTGS2/P2RY1/TRPM4/NT5E	9
BP	GO:0043552	positive regulation of phosphatidylinositol 3-kinase activity	9/1558	32/18903	0.000840697	0.005783715	0.003909304	VAV2/FGFR3/FGR/LYN/NOD2/PDGFRB/PDGFB/VAV3/CCL21	9
BP	GO:0046639	negative regulation of alpha-beta T cell differentiation	8/1558	26/18903	0.000847736	0.005790721	0.00391404	ZC3H12A/RUNX1/SOCS1/IHH/SMAD7/HLX/ANXA1/BCL6	8
BP	GO:0060343	trabecula formation	8/1558	26/18903	0.000847736	0.005790721	0.00391404	CHAD/FHL2/SLC40A1/OVOL2/MMP2/COL1A1/ADAMTS1/GREM1	8
BP	GO:1905523	positive regulation of macrophage migration	8/1558	26/18903	0.000847736	0.005790721	0.00391404	MMP14/CCL3/C5AR1/C3AR1/SLAMF1/CSF1R/CX3CL1/CMKLR1	8
BP	GO:0010712	regulation of collagen metabolic process	11/1558	45/18903	0.000847793	0.005790721	0.00391404	RUNX1/ENG/F2R/PDGFRB/RGCC/IHH/ITGA2/ERRFI1/DDR2/EMILIN1/CIITA	11
BP	GO:0062208	positive regulation of pattern recognition receptor signaling pathway	11/1558	45/18903	0.000847793	0.005790721	0.00391404	TLR2/WDFY1/IFI35/TLR1/TLR4/CYBA/SLC15A3/OASL/NINJ1/CD14/RSAD2	11
BP	GO:2000516	positive regulation of CD4-positive, alpha-beta T cell activation	11/1558	45/18903	0.000847793	0.005790721	0.00391404	CD86/RIPK2/CD55/PRKCZ/CD80/SOCS1/IL12RB1/LGALS9/HLX/ANXA1/NLRP3	11
BP	GO:0001508	action potential	24/1558	146/18903	0.000848828	0.00579087	0.00391414	PTPN3/KCNJ3/GNA15/KCNE3/SCN4B/KCNJ8/KCNH6/NEDD4L/DSP/GPR35/GJA5/GPD1L/SRI/DSC2/GNA11/CXADR/GJA1/AKAP9/ANK3/SCN1B/ATP1A1/TRPM4/TNF/KCNJ2	24
BP	GO:0007179	transforming growth factor beta receptor signaling pathway	32/1558	216/18903	0.000851977	0.005805426	0.003923979	LRG1/SDCBP/PML/STAT3/LATS2/ADAM9/SPI1/LTBP4/GCNT2/ENG/NRROS/ITGA8/SAP30/HTRA3/ZYX/CDH5/CHST11/PPARG/VASN/ACVRL1/BAMBI/PEG10/CDKN2B/SMAD7/LRRC32/PBLD/PMEPA1/COL1A2/EMILIN1/FBN1/APPL2/HPGD	32
BP	GO:0007566	embryo implantation	13/1558	59/18903	0.000858967	0.005846086	0.003951462	IL1B/A1CF/IGFBP7/PCSK5/PRLR/SPP1/TPPP3/PTGS2/MMP2/GJA1/STC1/TEAD4/MMP9	13
BP	GO:0007259	receptor signaling pathway via JAK-STAT	27/1558	172/18903	0.000867766	0.005898954	0.003987196	STAT1/PARP9/SOCS3/JAK2/FGFR3/LYN/STAT3/PARP14/STAT5A/NMI/CD40/TNFRSF18/CD300A/CCR2/CCL2/CSF2RB/SOCS1/OCIAD2/F2R/STAT2/PRLR/CSF1R/IFNAR2/IL10RA/NEUROD1/TNF/IL7R	27
BP	GO:1904659	glucose transmembrane transport	20/1558	113/18903	0.00087115	0.005914921	0.003997988	HK2/IL1B/SLC5A11/PEA15/HNF1A/TERT/EDNRA/INSR/SLC27A4/SLC5A9/RHOQ/SLC2A3/OCLN/SLC2A6/APPL2/TNF/ACE/NR4A3/SLC2A2/SLC5A2	20
BP	GO:0110149	regulation of biomineralization	19/1558	105/18903	0.000879495	0.005964501	0.004031501	SRGN/CYP27B1/HIF1A/ACVR2A/CCL3/CCR1/CEBPB/PTN/ANKH/P2RX7/ATP2B1/ISG15/DDR2/TRPM4/OSR1/PKDCC/MGP/OSR2/GREM1	19
BP	GO:0031668	cellular response to extracellular stimulus	37/1558	262/18903	0.000883577	0.00598508	0.00404541	XBP1/CYP27B1/FADS1/ZC3H12A/PDK2/SLC7A5/CTSK/SLC39A5/LYN/WIPI1/PCSK9/AOC1/GLUL/SLC39A4/LPL/AIF1/LRRK2/P2RX7/PCK1/CBS/PMAIP1/CDKN2B/DSC2/ATP2B1/UPP1/IFI16/FAS/ASGR1/COL1A1/SLC38A2/CD68/PLIN2/ATF3/SIK1/NR1H4/KRT20/PDK4	37
BP	GO:0030879	mammary gland development	23/1558	138/18903	0.000887603	0.006002918	0.004057467	HK2/XBP1/IGFBP5/JAK2/PML/HIF1A/STAT5A/WNT5A/CCL11/OAS2/CEBPB/PRLR/TGFA/CSF1R/IRF6/ITGA2/TBX3/FASN/HOXA5/IQGAP3/ROBO1/SOSTDC1/EPHA2	23
BP	GO:0043409	negative regulation of MAPK cascade	28/1558	181/18903	0.000888701	0.006002918	0.004057467	GBP1/IL1B/LYN/PTPN1/RNF149/LAX1/PEBP1/LILRB4/CD300A/WNK2/CNKSR3/BTN2A2/HYAL2/CBLC/TLR4/PPARG/APOE/P2RX7/EZR/MARVELD3/DUSP4/EFNA1/DUSP6/ERRFI1/SORL1/EMILIN1/ATF3/PTPRR	28
BP	GO:0016052	carbohydrate catabolic process	25/1558	155/18903	0.00088936	0.006002918	0.004057467	HK2/HK3/HK1/STAT3/HIF1A/MLXIPL/SORD/SI/TREH/XYLB/NEU4/P2RX7/INSR/GM2A/GBA3/FBP1/ALDOC/PYGL/SLC2A6/GPD1/AOAH/DDIT4/ALDOB/LCT/MGAM	25
BP	GO:0001990	regulation of systemic arterial blood pressure by hormone	10/1558	39/18903	0.000970738	0.00652907	0.004413102	RPS6KA2/EDN3/EDN2/F2R/PCSK5/CYBA/HSD11B2/ENPEP/CPA3/ACE	10
BP	GO:0009595	detection of biotic stimulus	10/1558	39/18903	0.000970738	0.00652907	0.004413102	CLEC7A/TLR2/DMBT1/NOD2/TLR1/TLR4/LY96/NLRC4/CDHR2/NLRP3	10
BP	GO:0071634	regulation of transforming growth factor beta production	10/1558	39/18903	0.000970738	0.00652907	0.004413102	TYROBP/HIF1A/GATA6/LILRB1/LGALS9/LUM/CX3CL1/PTGS2/ITGAV/LRRC32	10
BP	GO:0120162	positive regulation of cold-induced thermogenesis	18/1558	98/18903	0.000992787	0.006669523	0.004508036	LCN2/ACSL1/JAK2/CEBPB/ALPL/CCR2/GATM/PPARGC1A/PRLR/IRF4/CMKLR1/PLAC8/GJA1/SCD/APPL2/G0S2/ELOVL6/YBX2	18
BP	GO:0002886	regulation of myeloid leukocyte mediated immunity	13/1558	60/18903	0.001015123	0.006803587	0.004598652	CXCL6/PTAFR/DNASE1/FGR/LYN/TYROBP/SPI1/ITGB2/CD300A/CCR2/LGALS9/STAP1/BLK	13
BP	GO:2000351	regulation of endothelial cell apoptotic process	13/1558	60/18903	0.001015123	0.006803587	0.004598652	ICAM1/SERPINE1/CD40/SEMA5A/KDR/TERT/CCL2/CDH5/RGCC/ECSCR/TNFAIP3/TNF/SCG2	13
BP	GO:0030336	negative regulation of cell migration	48/1558	368/18903	0.001017806	0.006805614	0.004600022	IFITM1/MMP28/IGFBP5/SLAMF8/DPP4/BST2/STAT3/IGFBP3/CORO1C/SERPINE1/PFN2/ENG/CCL28/SAP30/CD300A/EMILIN2/CCL2/HYAL2/AIF1/PPARG/GCSAM/MCTP1/APOE/CLDN3/ACVRL1/RGCC/MARVELD3/PADI2/CX3CL1/ANGPT2/SMAD7/VASH1/GJA1/ABHD6/CD74/EMILIN1/STC1/ADA/IL33/ROBO1/TNF/THY1/DPEP1/STAP1/CCL21/DCN/PTPRR/GREM1	48
BP	GO:0071692	protein localization to extracellular region	48/1558	368/18903	0.001017806	0.006805614	0.004600022	NOS2/IL1B/IL1RN/TLR2/JAK2/HCAR2/PIM3/BAIAP3/PLEK/CD38/RAB11FIP5/HIF1A/ADAM9/TCIRG1/GLUL/NRROS/PCK2/HNF1A/PDIA4/RHBDF2/F2R/PCSK5/TLR4/PPARG/APOE/P2RX7/EZR/HNF1B/SRI/HNF4A/ABAT/PCSK1/TRPM4/NR0B2/FBN1/ANXA1/NEUROD1/TNF/ADAM8/RCN3/RAB11FIP1/CHGA/BLK/NR1H4/RSAD2/KRT20/SCG2/FAM3B	48
BP	GO:0010632	regulation of epithelial cell migration	40/1558	292/18903	0.001021173	0.006820149	0.004609846	ZC3H12A/EPB41L4B/HIF1A/STAT5A/ADAM9/WNT5A/CORO1C/GLUL/PFN2/CD40/SEMA5A/PRCP/KDR/PTN/PPARG/LGMN/APOE/VIL1/ACVRL1/RGCC/MARVELD3/NRP2/PTGS2/ANGPT2/EFNA1/VASH1/ITGA2/PDGFB/STC1/FGF7/ANXA1/TNF/MMP9/SPARC/ANXA3/DCN/PTPRR/EPHA2/CEACAM1/HBEGF	40
BP	GO:0046596	regulation of viral entry into host cell	11/1558	46/18903	0.001032409	0.006879118	0.004649705	FCN1/IFITM1/IFITM3/IFITM2/TRIM21/TRIM22/LY6E/LGALS9/CD4/CD74/CIITA	11
BP	GO:0097178	ruffle assembly	11/1558	46/18903	0.001032409	0.006879118	0.004649705	ICAM1/SNX10/EPS8L2/CORO1C/PFN2/COBL/AIF1/EPS8L3/RDX/EPS8L1/STAP1	11
BP	GO:0006937	regulation of muscle contraction	27/1558	174/18903	0.001037393	0.006904277	0.00466671	ZC3H12A/PTAFR/TNNC2/EDN2/PDE4B/MYL5/SPHK1/F2R/DOCK4/DSP/GJA5/EHD3/PTGS2/SMAD7/SRI/DSC2/ATP2B1/CALCRL/ITGA2/AKAP9/ABAT/ATP1A1/TRPM4/STC1/ADA/CHGA/KCNJ2	27
BP	GO:0120192	tight junction assembly	15/1558	75/18903	0.001040106	0.006914287	0.004673475	CLDN15/PECAM1/ECT2/CDH5/FZD5/SNAI1/MARVELD2/CLDN3/MARVELD3/OCEL1/GPBAR1/OCLN/CLDN23/TNF/EPHA2	15
BP	GO:0034381	plasma lipoprotein particle clearance	12/1558	53/18903	0.001042025	0.006918997	0.004676659	PCSK9/LIPG/APOM/APOE/APOC1/APOA1/LDLR/APOB/APOC3/VLDLR/MSR1/NR1H4	12
BP	GO:1904754	positive regulation of vascular associated smooth muscle cell migration	7/1558	21/18903	0.001054505	0.006992216	0.004726149	IGFBP5/TERT/DOCK4/PDGFB/DDR2/NR4A3/ADAMTS1	7
BP	GO:0001936	regulation of endothelial cell proliferation	28/1558	183/18903	0.001056721	0.006992216	0.004726149	STAT1/LRG1/STAT3/HIF1A/STAT5A/WNT5A/ALDH1A2/CCL11/SEMA5A/KDR/CCL2/PPARG/APOE/CYBA/ACVRL1/RGCC/NRP2/F3/VASH1/PDGFB/CCR3/CCL24/FGF7/TNF/PGF/SPARC/EGR3/SCG2	28
BP	GO:0097696	receptor signaling pathway via STAT	28/1558	183/18903	0.001056721	0.006992216	0.004726149	STAT1/PARP9/SOCS3/JAK2/FGFR3/LYN/STAT3/PARP14/STAT5A/NMI/CD40/TNFRSF18/CD300A/CCR2/CCL2/CSF2RB/SOCS1/OCIAD2/F2R/PPARG/STAT2/PRLR/CSF1R/IFNAR2/IL10RA/NEUROD1/TNF/IL7R	28
BP	GO:0097237	cellular response to toxic substance	21/1558	123/18903	0.001061837	0.007017947	0.004743541	DUOX2/S100A9/SOD2/GSTA1/ABCG2/AKR1B10/GPX8/GCH1/PTGES/GPX4/APOM/FABP1/APOE/MGST3/PTGS2/GPX2/PXDN/TNF/APOA4/GSTM3/HBB	21
BP	GO:0009101	glycoprotein biosynthetic process	43/1558	321/18903	0.001068442	0.007053444	0.004767534	BACE2/GALNT2/GAL3ST1/TMEM165/MGAT4B/CHST13/TRAK1/TMEM106A/B3GNT9/DSE/GCNT2/DERL3/ENTPD5/CHST15/SLC51B/GMPPB/CHSY1/AQP11/CHST11/ST3GAL5/SLC39A8/PMM1/POMT1/TMTC1/B3GNT6/B4GALT1/PHLDA1/CSGALNACT2/SRD5A3/ABCA2/GAL3ST4/CSGALNACT1/GCNT4/ST3GAL4/ST3GAL1/GALNT15/IL33/B3GNT8/GFPT2/B3GALT5/CCL21/B3GNT7/HBEGF	43
BP	GO:0001782	B cell homeostasis	9/1558	33/18903	0.001072379	0.007054998	0.004768585	LYN/HIF1A/BAK1/TNFSF13B/SPNS2/CD74/ADA/TNFAIP3/IL7R	9
BP	GO:0050901	leukocyte tethering or rolling	9/1558	33/18903	0.001072379	0.007054998	0.004768585	PTAFR/CCL28/SELP/CHST2/SELPLG/ST3GAL4/TNF/CCL21/SELL	9
BP	GO:0090279	regulation of calcium ion import	9/1558	33/18903	0.001072379	0.007054998	0.004768585	CCL3/CCL2/PDGFRB/TRPV3/PDGFB/STC1/SPINK1/ACE/FCRL3	9
BP	GO:1990748	cellular detoxification	20/1558	115/18903	0.00109212	0.007176612	0.004850786	DUOX2/S100A9/SOD2/GSTA1/ABCG2/AKR1B10/GPX8/GCH1/PTGES/GPX4/APOM/FABP1/APOE/MGST3/PTGS2/GPX2/PXDN/APOA4/GSTM3/HBB	20
BP	GO:0060021	roof of mouth development	17/1558	91/18903	0.001114976	0.007307928	0.004939544	CDK20/TSHZ1/WNT5A/MMP25/ASPH/DHRS3/SNAI1/IRF6/LRRC32/TBX3/MSC/OSR1/SATB2/PKDCC/INSIG1/OSR2/PRRX1	17
BP	GO:0032967	positive regulation of collagen biosynthetic process	8/1558	27/18903	0.001118495	0.007307928	0.004939544	RUNX1/ENG/F2R/PDGFRB/RGCC/IHH/ITGA2/DDR2	8
BP	GO:0042403	thyroid hormone metabolic process	8/1558	27/18903	0.001118495	0.007307928	0.004939544	DUOX2/CTSB/CTSK/IYD/CRYM/GCNT4/HPN/SULT2A1	8
BP	GO:0042832	defense response to protozoan	8/1558	27/18903	0.001118495	0.007307928	0.004939544	BATF2/GBP4/CLEC7A/GBP2/SLC11A1/CD40/IRF4/BATF	8
BP	GO:1901623	regulation of lymphocyte chemotaxis	8/1558	27/18903	0.001118495	0.007307928	0.004939544	CXCL10/WNT5A/CCL3/CCR2/CCL4/CCL2/PADI2/CCL21	8
BP	GO:0006002	fructose 6-phosphate metabolic process	5/1558	11/18903	0.001143978	0.007431956	0.005023376	HK2/HK3/HK1/FBP1/GFPT2	5
BP	GO:0071492	cellular response to UV-A	5/1558	11/18903	0.001143978	0.007431956	0.005023376	MMP3/MMP1/MMP2/MMP9/MME	5
BP	GO:1904238	pericyte cell differentiation	5/1558	11/18903	0.001143978	0.007431956	0.005023376	SPI1/GPR4/PDGFB/OSR1/EPHA2	5
BP	GO:2000644	regulation of receptor catabolic process	5/1558	11/18903	0.001143978	0.007431956	0.005023376	DTX3L/PCSK9/PTPN1/APOE/ABCA2	5
BP	GO:2001225	regulation of chloride transport	5/1558	11/18903	0.001143978	0.007431956	0.005023376	ABCB1/PTAFR/PRKG2/CA7/CA2	5
BP	GO:0035725	sodium ion transmembrane transport	28/1558	184/18903	0.001150623	0.007466645	0.005046823	PTPN3/PCSK9/SLC6A19/SLC17A4/SLC9A2/CHP2/SCN4B/WNK2/CNKSR3/SLC4A11/TRPM5/NEDD4L/SLC28A3/SLC23A1/NETO2/SLC6A4/GPD1L/ANK3/STOM/SCN1B/SLC17A8/ATP1A1/TRPM4/OSR1/WNK4/FXYD3/FXYD1/SLC5A2	28
BP	GO:0051222	positive regulation of protein transport	40/1558	294/18903	0.001164704	0.00754945	0.005102792	IL1B/TLR2/ZC3H12A/JAK2/HCAR2/BAIAP3/PRKCZ/CD38/HIF1A/ADAM9/GLUL/ITGB2/GZMB/SLC51B/CHP2/PCK2/ERBB2/HYAL2/PDZK1/ECT2/TLR4/PPARG/BAG3/FZD5/P2RX7/CEMIP/EZR/PTGS2/SRI/ANK3/STOM/ABAT/SORL1/PCSK1/TRPM4/NR0B2/TNF/ADAM8/BLK/NR1H4	40
BP	GO:0060485	mesenchyme development	42/1558	313/18903	0.001172933	0.007594179	0.005133025	STAT1/LRG1/SDCBP/IL1B/PDPN/HIF1A/SOX8/WNT5A/ALDH1A2/CORO1C/SEMA4G/ELL3/EDN3/GCNT2/ENG/SEMA5A/ERBB3/EDNRA/OVOL2/VASN/SNAI1/PDGFRB/FAM83D/HGF/SEMA6C/ACVRL1/RGCC/BAMBI/NRP2/SMAD7/EFNA1/LOXL2/MEOX1/FRZB/TBX3/COL1A1/HOXA5/OSR1/ROBO1/S100A4/HPN/GREM1	42
BP	GO:0007178	transmembrane receptor protein serine/threonine kinase signaling pathway	50/1558	390/18903	0.001184427	0.007659918	0.005177459	LRG1/SDCBP/DACT2/JAK2/PML/SLC39A5/UBE2D1/STAT3/LATS2/ADAM9/WNT5A/GATA6/ACVR2A/SPI1/LTBP4/GCNT2/ENG/NRROS/ITGA8/SAP30/HTRA3/ZYX/KDR/OVOL2/SMPD3/CDH5/CHST11/PPARG/VASN/BMP3/ACVRL1/BAMBI/PEG10/CDKN2B/SMAD7/SFRP5/LRRC32/HNF4A/SORL1/PBLD/PMEPA1/COL1A2/EMILIN1/FBN1/BMP8B/APPL2/SOSTDC1/HPGD/GREM1/EGR1	50
BP	GO:0050708	regulation of protein secretion	36/1558	257/18903	0.001192293	0.00769093	0.005198421	NOS2/IL1B/TLR2/JAK2/HCAR2/PIM3/BAIAP3/CD38/RAB11FIP5/HIF1A/ADAM9/TCIRG1/GLUL/PCK2/RHBDF2/F2R/TLR4/PPARG/APOE/P2RX7/EZR/SRI/HNF4A/ABAT/PCSK1/TRPM4/NR0B2/NEUROD1/TNF/ADAM8/RAB11FIP1/CHGA/BLK/NR1H4/RSAD2/KRT20	36
BP	GO:0030865	cortical cytoskeleton organization	13/1558	61/18903	0.001194314	0.00769093	0.005198421	RND1/PLEK/RTKN/ECT2/VIL1/FMNL2/EZR/RHOQ/RHOD/RHOBTB2/TNF/FMNL1/LCP1	13
BP	GO:0015807	L-amino acid transport	15/1558	76/18903	0.001198902	0.00769093	0.005198421	SLC7A11/SLC7A5/SLC11A1/SLC36A1/SLC1A3/SLC1A7/KCNJ10/SLC1A4/SLC7A1/SLC1A1/SLC3A1/SLC7A9/SLC17A8/SLC38A2/TNF	15
BP	GO:0048568	embryonic organ development	56/1558	449/18903	0.001199602	0.00769093	0.005198421	CXCL8/CDK20/SOCS3/USH1C/ADM/TSHZ1/HIF1A/WNT5A/MMP14/ALDH1A2/SPINT1/ENG/CTHRC1/ITGA8/CEBPB/PRDM1/COBL/KDR/EDNRA/OVOL2/PCSK5/CHST11/FZD5/SNAI1/MDFI/TIFAB/HNF1B/IHH/EFNA1/HOXB7/VASH1/PDGFB/FRZB/FLVCR1/SLITRK6/TBX3/HOXA5/HLX/FBN1/ADA/OSR1/MAFB/NEUROD1/SATB2/TNF/JUNB/SOX18/TEAD4/PKDCC/INSIG1/HPN/PAX5/OSR2/SCT/PRRX1/EPHA2	56
BP	GO:0002478	antigen processing and presentation of exogenous peptide antigen	10/1558	40/18903	0.001199984	0.00769093	0.005198421	TAP1/IFI30/FCER1G/TAP2/CTSS/CTSL/CLEC4A/LGMN/CD74/CTSE	10
BP	GO:0030866	cortical actin cytoskeleton organization	10/1558	40/18903	0.001199984	0.00769093	0.005198421	PLEK/RTKN/ECT2/VIL1/FMNL2/EZR/RHOQ/TNF/FMNL1/LCP1	10
BP	GO:0099622	cardiac muscle cell membrane repolarization	10/1558	40/18903	0.001199984	0.00769093	0.005198421	KCNJ3/KCNE3/SCN4B/KCNJ8/KCNH6/GJA5/AKAP9/SCN1B/ATP1A1/KCNJ2	10
BP	GO:1903115	regulation of actin filament-based movement	10/1558	40/18903	0.001199984	0.00769093	0.005198421	PDPN/PDE4B/DSP/GJA5/SRI/DSC2/AKAP9/TRPM4/STC1/KCNJ2	10
BP	GO:0018146	keratan sulfate biosynthetic process	6/1558	16/18903	0.001205689	0.007701591	0.005205627	CHST2/CHST6/ST3GAL4/ST3GAL1/CHST5/B3GNT7	6
BP	GO:0034112	positive regulation of homotypic cell-cell adhesion	6/1558	16/18903	0.001205689	0.007701591	0.005205627	PLAUR/JAK2/PDPN/EMILIN2/MMRN1/ANK3	6
BP	GO:0034638	phosphatidylcholine catabolic process	6/1558	16/18903	0.001205689	0.007701591	0.005205627	PLA2G7/PLB1/APOC1/PNLIPRP2/LDLR/PNPLA7	6
BP	GO:0051899	membrane depolarization	16/1558	84/18903	0.001244305	0.007939389	0.005366358	PTPN3/PRKCZ/SCN4B/KDR/NEDD4L/LRRK2/P2RX7/GJA5/GPD1L/SMAD7/IFI6/ANK3/SCN1B/TRPM4/KCNJ2/DCN	16
BP	GO:0001890	placenta development	24/1558	150/18903	0.001250023	0.00796698	0.005385008	HSD17B2/CYP27B1/SOCS3/CTSB/ADM/HIF1A/SPINT1/CEBPB/PRDM1/PTN/OVOL2/PPARG/FZD5/SNAI1/MDFI/SPP1/TPPP3/PTGS2/VASH1/PDGFB/STC1/ADA/JUNB/MME	24
BP	GO:0050922	negative regulation of chemotaxis	14/1558	69/18903	0.001304879	0.00830734	0.005615062	MMP28/SLAMF8/DPP4/WNT5A/SEMA4G/SEMA5A/CCL2/AIF1/SEMA6C/PADI2/ANGPT2/ROBO1/STAP1/GREM1	14
BP	GO:0048872	homeostasis of number of cells	40/1558	296/18903	0.001325637	0.008430106	0.005698042	CXCL6/STAT1/JAK2/HCAR2/SLC7A11/LYN/STAT3/HIF1A/PLA2G2A/TCIRG1/DNASE2/ACVR2A/BAK1/SPI1/IL2RA/PDE4B/OCIAD2/SLC40A1/F2R/LGALS9/LGALS2/P2RX7/TNFSF13B/PMAIP1/SPNS2/LRRC19/ISG15/FLVCR1/TNFRSF17/CD74/FAS/GCNT4/HOXA5/ADA/MAFB/TNFAIP3/ANXA1/BCL6/IL7R/ZFP36	40
BP	GO:0006536	glutamate metabolic process	9/1558	34/18903	0.001353096	0.008547676	0.005777509	SLC7A11/PRODH/ALDH18A1/ALDH5A1/GLUL/NAGS/OAT/GGT1/NR1H4	9
BP	GO:0010765	positive regulation of sodium ion transport	9/1558	34/18903	0.001353096	0.008547676	0.005777509	CHP2/SCN4B/WNK2/CNKSR3/GPD1L/ANK3/SCN1B/WNK4/FXYD1	9
BP	GO:0036336	dendritic cell migration	9/1558	34/18903	0.001353096	0.008547676	0.005777509	SLAMF8/SPI1/CCR1/CCR2/LGALS9/SLAMF1/TRPM4/CCR5/CCL21	9
BP	GO:0055094	response to lipoprotein particle	9/1558	34/18903	0.001353096	0.008547676	0.005777509	FCER1G/ITGB2/LPL/SMPD3/TLR4/PPARG/APOE/LDLR/CD68	9
BP	GO:0061081	positive regulation of myeloid leukocyte cytokine production involved in immune response	9/1558	34/18903	0.001353096	0.008547676	0.005777509	RIPK2/MAPKAPK2/NOD2/WNT5A/LILRB1/TLR4/P2RX7/CD74/NR4A3	9
BP	GO:0086004	regulation of cardiac muscle cell contraction	9/1558	34/18903	0.001353096	0.008547676	0.005777509	PDE4B/DSP/GJA5/SRI/DSC2/AKAP9/TRPM4/STC1/KCNJ2	9
BP	GO:0006919	activation of cysteine-type endopeptidase activity involved in apoptotic process	15/1558	77/18903	0.001377602	0.008683295	0.005869176	S100A8/S100A9/BID/CASP10/JAK2/PML/BAK1/F2R/PPARG/SLC1A1/NLRC4/PMAIP1/F3/ROBO1/TNF	15
BP	GO:0043297	apical junction assembly	15/1558	77/18903	0.001377602	0.008683295	0.005869176	CLDN15/PECAM1/ECT2/CDH5/FZD5/SNAI1/MARVELD2/CLDN3/MARVELD3/OCEL1/GPBAR1/OCLN/CLDN23/TNF/EPHA2	15
BP	GO:0034103	regulation of tissue remodeling	16/1558	85/18903	0.001417819	0.008926951	0.006033867	TFRC/CD38/RUNX1/PPARG/P2RX7/SPP1/CSF1R/GPR137B/DDR2/TNFAIP3/ADAM8/TNFRSF11B/GPNMB/CEACAM1/PDK4/GREM1	16
BP	GO:1902476	chloride transmembrane transport	18/1558	101/18903	0.001422816	0.008938723	0.006041824	APOL1/TTYH3/SLC1A3/SLC1A7/ANO10/SLC1A4/CLCA4/SLC1A1/CLCN2/ANO5/CLIC6/SLC17A8/SLC26A3/BEST4/FXYD3/SLC26A2/FXYD1/CLCA1	18
BP	GO:2001243	negative regulation of intrinsic apoptotic signaling pathway	18/1558	101/18903	0.001422816	0.008938723	0.006041824	SOD2/GRINA/PLAUR/XBP1/BID/MUC1/HIF1A/ELL3/PTPN1/LRRK2/SNAI1/PTGS2/ZNF385A/HERPUD1/HYOU1/CD74/CD44/MMP9	18
BP	GO:0006835	dicarboxylic acid transport	17/1558	93/18903	0.001431132	0.008962293	0.006057755	SLC7A11/SLC13A2/SLC1A3/SLC1A7/KCNJ10/SLC1A4/P2RX7/SLC1A1/SLC3A1/ABCC2/GJA1/ABAT/SLC17A8/SLC38A2/TNF/SLC26A3/SLC26A2	17
BP	GO:0044070	regulation of anion transport	17/1558	93/18903	0.001431132	0.008962293	0.006057755	ABCB1/IL1B/PTAFR/PRKG2/PLA2R1/PTGES/CEBPB/CYP4F2/PDZK1/P2RX7/CA7/ABAT/SLC17A8/SLC38A2/STC1/TNF/CA2	17
BP	GO:0010042	response to manganese ion	7/1558	22/18903	0.001437541	0.008962293	0.006057755	SOD2/TFRC/FIBIN/ADAM9/LRRK2/PTGS2/SLC30A10	7
BP	GO:0030277	maintenance of gastrointestinal epithelium	7/1558	22/18903	0.001437541	0.008962293	0.006057755	SLC22A5/NOD2/TLR4/MUC4/PBLD/NEUROD1/SERPINA3	7
BP	GO:0030449	regulation of complement activation	7/1558	22/18903	0.001437541	0.008962293	0.006057755	IL1B/C4BPB/CD55/SERPING1/CD59/C4BPA/CR2	7
BP	GO:0034104	negative regulation of tissue remodeling	7/1558	22/18903	0.001437541	0.008962293	0.006057755	CD38/PPARG/P2RX7/GPR137B/TNFAIP3/TNFRSF11B/GREM1	7
BP	GO:0061042	vascular wound healing	7/1558	22/18903	0.001437541	0.008962293	0.006057755	XBP1/HPSE/SERPINE1/KDR/TNFAIP3/TNF/MCAM	7
BP	GO:0001562	response to protozoan	8/1558	28/18903	0.001454005	0.009008895	0.006089254	BATF2/GBP4/CLEC7A/GBP2/SLC11A1/CD40/IRF4/BATF	8
BP	GO:0010714	positive regulation of collagen metabolic process	8/1558	28/18903	0.001454005	0.009008895	0.006089254	RUNX1/ENG/F2R/PDGFRB/RGCC/IHH/ITGA2/DDR2	8
BP	GO:0010758	regulation of macrophage chemotaxis	8/1558	28/18903	0.001454005	0.009008895	0.006089254	MMP28/SLAMF8/C5AR1/C3AR1/SLAMF1/CSF1R/CMKLR1/STAP1	8
BP	GO:0032703	negative regulation of interleukin-2 production	8/1558	28/18903	0.001454005	0.009008895	0.006089254	GBP1/NOD2/HAVCR2/LILRB4/EZR/TNFAIP3/NR1H4/ZFP36	8
BP	GO:0046165	alcohol biosynthetic process	23/1558	143/18903	0.001454118	0.009008895	0.006089254	CYP27B1/PTAFR/PLEK/CYP3A4/HMGCS2/GCH1/PCK2/SPHK1/APOE/PCK1/ITPKA/CYP27A1/APOA1/CLCN2/LSS/SRD5A3/DHCR24/ABCA2/P2RY6/P2RY1/APOB/INSIG1/APOA4	23
BP	GO:0038127	ERBB signaling pathway	21/1558	126/18903	0.001454471	0.009008895	0.006089254	PLAUR/PTPN3/ERBB2/PIGR/ERBB3/RHBDF2/CBLC/LGMN/TGFA/VIL1/GRB7/PTPN12/IFI6/ERRFI1/SLC30A10/MMP9/PTPRR/AGR2/NCF1/CEACAM1/HBEGF	21
BP	GO:0071385	cellular response to glucocorticoid stimulus	12/1558	55/18903	0.001470038	0.009084908	0.006140633	JAK2/HMGCS2/PCK2/PCK1/AQP1/ATP2B1/ASS1/ERRFI1/STC1/ANXA1/DDIT4/ZFP36	12
BP	GO:0045124	regulation of bone resorption	10/1558	41/18903	0.00147151	0.009084908	0.006140633	TFRC/CD38/P2RX7/SPP1/CSF1R/GPR137B/TNFAIP3/ADAM8/TNFRSF11B/PDK4	10
BP	GO:0060338	regulation of type I interferon-mediated signaling pathway	10/1558	41/18903	0.00147151	0.009084908	0.006140633	ZBP1/NLRC5/SAMHD1/WNT5A/MMP12/PTPN1/OAS3/STAT2/ISG15/USP18	10
BP	GO:1904062	regulation of cation transmembrane transport	50/1558	394/18903	0.001476808	0.009107782	0.006156093	CXCL9/CXCL10/CXCL11/PTPN3/PML/LYN/PCSK9/CTSS/SLC31A2/TCIRG1/BAK1/EDN3/RAMP3/KCNE3/CHP2/AHNAK/SCN4B/CCR2/WNK2/PDE4B/CNKSR3/CCL2/KCNG1/F2R/EDNRA/PDZK1/NEDD4L/NETO2/CYBA/P2RX7/GPR35/CEMIP/EHD3/GPD1L/CX3CL1/SRI/JSRP1/AKAP9/ANK3/STOM/SCN1B/P2RY6/OSR1/WNK4/THY1/MMP9/FXYD3/KCNJ2/FXYD1/MS4A1	50
BP	GO:0046850	regulation of bone remodeling	11/1558	48/18903	0.001501458	0.009249825	0.006252103	TFRC/CD38/P2RX7/SPP1/CSF1R/GPR137B/TNFAIP3/ADAM8/TNFRSF11B/PDK4/GREM1	11
BP	GO:0007043	cell-cell junction assembly	24/1558	152/18903	0.001505603	0.009265375	0.006262613	IL1B/CLDN15/PECAM1/ECT2/CDH5/CDH11/FZD5/SNAI1/MARVELD2/CLDN3/GJA5/MARVELD3/SMAD7/OCEL1/GPBAR1/GJA1/OCLN/CLDN23/FSCN1/GJA4/TNF/ACE/NR1H4/EPHA2	24
BP	GO:0019751	polyol metabolic process	20/1558	118/18903	0.001512739	0.009299276	0.006285528	CYP27B1/PTAFR/PRKG2/PLEK/INPP5J/CYP3A4/DEGS2/SORD/GCH1/PCK2/SPHK1/PCK1/ITPKA/MOGAT3/CYP27A1/NAAA/MOGAT2/ABCA2/P2RY6/P2RY1	20
BP	GO:0042476	odontogenesis	22/1558	135/18903	0.001533955	0.009419569	0.006366835	ADM/SLC7A5/SNX10/TCIRG1/SERPINE1/GATA6/ACVR2A/ALPL/SSUH2/SMPD3/ANKH/FAM20A/APCDD1/AQP1/RELT/COL1A1/COL1A2/OSR1/SP6/SOSTDC1/OSR2/TNFRSF11B	22
BP	GO:0051090	regulation of DNA-binding transcription factor activity	56/1558	454/18903	0.001548035	0.009495833	0.006418383	S100A8/S100A9/IL1B/TFRC/CLEC7A/NLRC5/TLR2/ZC3H12A/CARD16/JAK2/IL18R1/RIPK2/NOD2/CTH/STAT3/NFAM1/PRKCZ/WNT5A/SPI1/HCK/HAVCR2/TNFRSF4/CD40/TRIM21/TRIM22/RIPK4/SPHK1/PPARGC1A/TLR4/PPARG/IL18RAP/LGALS9/MDFI/RGCC/CX3CL1/NLRC4/SMAD7/SRI/CMKLR1/BHLHE40/SFRP5/RHEBL1/DDR2/NR0B2/TNFAIP3/NEUROD1/TNF/ADAM8/AIM2/NLRP3/ANXA3/TRIM40/SIK1/NR1H4/NTS/GREM1	56
BP	GO:2001234	negative regulation of apoptotic signaling pathway	33/1558	233/18903	0.001550856	0.00950294	0.006423187	SOD2/GRINA/PLAUR/XBP1/IL1B/BID/ICAM1/MUC1/CTH/HIF1A/STRADB/SERPINE1/ELL3/PTPN1/BAK1/PEA15/TERT/LRRK2/SNAI1/HGF/CX3CL1/PTGS2/ZNF385A/HERPUD1/ITGAV/IFI6/HYOU1/CD74/TNFAIP3/CD44/TNF/MMP9/SCG2	33
BP	GO:1902475	L-alpha-amino acid transmembrane transport	15/1558	78/18903	0.001578111	0.009659595	0.006529073	SLC7A11/SLC7A5/SLC11A1/SLC36A1/SLC1A3/SLC1A7/KCNJ10/SLC1A4/SLC7A1/SLC1A1/SLC3A1/SLC7A9/SLC17A8/SLC38A2/TNF	15
BP	GO:0050851	antigen receptor-mediated signaling pathway	35/1558	252/18903	0.001605165	0.009814681	0.006633898	GBP1/BTN3A3/MNDA/THEMIS2/ZC3H12A/BTN3A1/RIPK2/LYN/NFAM1/CD38/LCP2/LAX1/LILRB4/IGLL5/CD300A/PDE4B/BTN2A2/CD276/GCSAM/CTLA4/EZR/BTN3A2/ADA/VAV3/THY1/HHLA2/CD8B/STAP1/BLK/FCRL3/CD79B/BTNL8/CEACAM1/BTNL3/MS4A1	35
BP	GO:1900542	regulation of purine nucleotide metabolic process	17/1558	94/18903	0.001615661	0.009868306	0.006670144	NOS2/PDK1/PDK2/STAT3/HIF1A/GUCA2B/GUCA2A/MLXIPL/PPARGC1A/PDZD3/P2RX7/INSR/FBP1/SLC2A6/GPD1/DDIT4/PDK4	17
BP	GO:0046173	polyol biosynthetic process	13/1558	63/18903	0.001632206	0.009948102	0.006724079	CYP27B1/PTAFR/PLEK/CYP3A4/GCH1/PCK2/SPHK1/PCK1/ITPKA/CYP27A1/ABCA2/P2RY6/P2RY1	13
BP	GO:0050994	regulation of lipid catabolic process	13/1558	63/18903	0.001632206	0.009948102	0.006724079	IL1B/HCAR2/FABP1/APOC1/APOA1/AADAC/LDLR/SORL1/TNF/APOC3/APOA4/SCT/HPGD	13
BP	GO:0001893	maternal placenta development	9/1558	35/18903	0.00169005	0.010274655	0.006944801	CYP27B1/CTSB/PRDM1/PTN/SPP1/TPPP3/PTGS2/STC1/JUNB	9
BP	GO:0071398	cellular response to fatty acid	9/1558	35/18903	0.00169005	0.010274655	0.006944801	ZC3H12A/PTAFR/FFAR2/HMGCS2/LPL/ASS1/LDLR/NR1H4/PDK4	9
BP	GO:0030072	peptide hormone secretion	32/1558	225/18903	0.001691175	0.010274655	0.006944801	NOS2/IL1B/IL1RN/JAK2/PIM3/BAIAP3/FFAR2/CD38/RAB11FIP5/HIF1A/TCIRG1/GLUL/EDN3/PCK2/HNF1A/SMPD3/HNF1B/AQP1/SRI/HNF4A/ABAT/TRPM4/NR0B2/ANXA1/NEUROD1/TNF/SPINK1/CHGA/BLK/SCT/NR1H4/FAM3B	32
BP	GO:0034284	response to monosaccharide	30/1558	207/18903	0.00172646	0.010458912	0.007069344	SOD2/XBP1/ICAM1/PIM3/BAIAP3/RAB11FIP5/HIF1A/GLUL/MLXIPL/HMGCS2/PCK2/LPL/CYBA/PCK1/HNF1B/PTGS2/ANGPT2/SRI/KHK/ITGA2/HNF4A/PCSK1/TRPM4/NR0B2/NEUROD1/TNF/ACE/NR1H4/NCF1/EGR1	30
BP	GO:0043551	regulation of phosphatidylinositol 3-kinase activity	12/1558	56/18903	0.001733034	0.010458912	0.007069344	PIK3R3/SOCS3/VAV2/FGFR3/FGR/LYN/NOD2/SOCS1/PDGFRB/PDGFB/VAV3/CCL21	12
BP	GO:0002921	negative regulation of humoral immune response	6/1558	17/18903	0.00173431	0.010458912	0.007069344	C4BPB/CD55/SERPING1/CD59/C4BPA/CR2	6
BP	GO:0009084	glutamine family amino acid biosynthetic process	6/1558	17/18903	0.00173431	0.010458912	0.007069344	PYCR1/ALDH18A1/GLUL/NAGS/OAT/ASS1	6
BP	GO:0070206	protein trimerization	6/1558	17/18903	0.00173431	0.010458912	0.007069344	MLKL/STEAP4/CLYBL/CD74/COL1A2/PXDN	6
BP	GO:0098712	L-glutamate import across plasma membrane	6/1558	17/18903	0.00173431	0.010458912	0.007069344	SLC7A11/SLC1A3/KCNJ10/SLC1A1/SLC17A8/TNF	6
BP	GO:1903236	regulation of leukocyte tethering or rolling	6/1558	17/18903	0.00173431	0.010458912	0.007069344	PTAFR/CCL28/SELP/CHST2/ST3GAL4/CCL21	6
BP	GO:0033344	cholesterol efflux	14/1558	71/18903	0.001740461	0.010481	0.007084274	EEPD1/APOM/PPARG/ABCA8/APOE/APOC1/APOA1/ABCA2/YJEFN3/ABCG5/APOB/APOC3/APOA4/CETP	14
BP	GO:0014066	regulation of phosphatidylinositol 3-kinase signaling	19/1558	111/18903	0.001741639	0.010481	0.007084274	JAK2/FGR/PTPN13/ERBB3/KDR/BTN2A2/F2R/ROR2/PDGFRB/INSR/HGF/SELP/PIK3AP1/PDGFB/CEP55/TNF/DCN/NCF1/CEACAM1	19
BP	GO:0042063	gliogenesis	41/1558	310/18903	0.001756387	0.010547544	0.007129252	S100A8/S100A9/IL1B/TLR2/SLC7A5/LYN/STAT3/ASPA/TPPP/SOX8/MMP14/CCL3/C1QA/SPINT1/MMP24/RRAS2/C5AR1/NRROS/KCNJ10/ERBB2/ERBB3/CCR2/PTN/CCL2/TLR4/TMEM98/ROR2/CSF1R/APCDD1/CX3CL1/CDKN2B/ABCA2/LDLR/P2RY1/IL33/ZNF488/ANXA1/TNF/NDRG1/EGR2/STAP1	41
BP	GO:1904951	positive regulation of establishment of protein localization	41/1558	310/18903	0.001756387	0.010547544	0.007129252	IL1B/TLR2/ZC3H12A/JAK2/HCAR2/BAIAP3/PRKCZ/CD38/HIF1A/ADAM9/GLUL/ITGB2/GZMB/SLC51B/CHP2/PCK2/ERBB2/HYAL2/PDZK1/ECT2/TLR4/PPARG/BAG3/FZD5/PTP4A3/P2RX7/CEMIP/EZR/PTGS2/SRI/ANK3/STOM/ABAT/SORL1/PCSK1/TRPM4/NR0B2/TNF/ADAM8/BLK/NR1H4	41
BP	GO:0019233	sensory perception of pain	18/1558	103/18903	0.001789665	0.010707388	0.007237293	PTAFR/TMEM120A/CCL3/MMP24/PTGES/CCR2/CCL2/F2R/P2RX7/PTGS2/AQP1/HOXD1/ITGA2/P2RY1/IL33/TNF/ACE/MME	18
BP	GO:0032735	positive regulation of interleukin-12 production	10/1558	42/18903	0.001790852	0.010707388	0.007237293	IRF1/IDO1/CLEC7A/TLR2/RIPK2/NOD2/CD40/TLR4/LGALS9/SCIMP	10
BP	GO:0050892	intestinal absorption	10/1558	42/18903	0.001790852	0.010707388	0.007237293	PRAP1/FABP1/VIL1/EZR/APOA1/MOGAT2/LDLR/ABCG5/FABP2/APOA4	10
BP	GO:0086091	regulation of heart rate by cardiac conduction	10/1558	42/18903	0.001790852	0.010707388	0.007237293	KCNJ3/KCNE3/SCN4B/KCNH6/DSP/DSC2/AKAP9/SCN1B/TRPM4/KCNJ2	10
BP	GO:0003044	regulation of systemic arterial blood pressure mediated by a chemical signal	11/1558	49/18903	0.001794241	0.010707388	0.007237293	SOD2/RPS6KA2/EDN3/EDN2/F2R/PCSK5/CYBA/HSD11B2/ENPEP/CPA3/ACE	11
BP	GO:0055081	anion homeostasis	11/1558	49/18903	0.001794241	0.010707388	0.007237293	SLC7A11/KCNE3/ALPL/TBXAS1/ANKH/SLC1A1/SLC17A8/WNK4/ABCC6/CKB/ENPP3	11
BP	GO:1901606	alpha-amino acid catabolic process	17/1558	95/18903	0.001819823	0.010799251	0.007299384	NOS2/IDO1/PRODH/KYNU/ASPA/GLUL/ASRGL1/TDO2/OAT/GPT2/CBS/HYKK/CRYM/HAAO/FAH/DDAH2/THNSL2	17
BP	GO:0009134	nucleoside diphosphate catabolic process	5/1558	12/18903	0.001828525	0.010799251	0.007299384	ENTPD5/ENTPD8/ENTPD1/NT5E/ENTPD2	5
BP	GO:0031650	regulation of heat generation	5/1558	12/18903	0.001828525	0.010799251	0.007299384	IL1B/PTGES/PTGS2/ABAT/TNF	5
BP	GO:0033540	fatty acid beta-oxidation using acyl-CoA oxidase	5/1558	12/18903	0.001828525	0.010799251	0.007299384	ACOX2/ACAA1/ACOX1/CRAT/DECR2	5
BP	GO:0034135	regulation of toll-like receptor 2 signaling pathway	5/1558	12/18903	0.001828525	0.010799251	0.007299384	LYN/NOD2/TLR1/CYBA/TNFAIP3	5
BP	GO:0034154	toll-like receptor 7 signaling pathway	5/1558	12/18903	0.001828525	0.010799251	0.007299384	HAVCR2/SCIMP/PIK3AP1/LILRA4/RSAD2	5
BP	GO:0051549	positive regulation of keratinocyte migration	5/1558	12/18903	0.001828525	0.010799251	0.007299384	EPB41L4B/ADAM9/FGF7/MMP9/HBEGF	5
BP	GO:0060394	negative regulation of pathway-restricted SMAD protein phosphorylation	5/1558	12/18903	0.001828525	0.010799251	0.007299384	PPARG/SMAD7/PMEPA1/EMILIN1/GREM1	5
BP	GO:1904177	regulation of adipose tissue development	5/1558	12/18903	0.001828525	0.010799251	0.007299384	SPI1/PPARG/SORL1/TRPM4/NR1H4	5
BP	GO:2000508	regulation of dendritic cell chemotaxis	5/1558	12/18903	0.001828525	0.010799251	0.007299384	SLAMF8/SPI1/LGALS9/SLAMF1/CCL21	5
BP	GO:0009306	protein secretion	46/1558	359/18903	0.001840281	0.010857471	0.007338736	NOS2/IL1B/IL1RN/TLR2/JAK2/HCAR2/PIM3/BAIAP3/PLEK/CD38/RAB11FIP5/HIF1A/ADAM9/TCIRG1/GLUL/PCK2/HNF1A/PDIA4/RHBDF2/F2R/PCSK5/TLR4/PPARG/APOE/P2RX7/EZR/HNF1B/SRI/HNF4A/ABAT/PCSK1/TRPM4/NR0B2/ANXA1/NEUROD1/TNF/ADAM8/RCN3/RAB11FIP1/CHGA/BLK/NR1H4/RSAD2/KRT20/SCG2/FAM3B	46
BP	GO:0045216	cell-cell junction organization	30/1558	208/18903	0.001862302	0.010933337	0.007390015	IL1B/CLDN15/GRHL1/PECAM1/F2R/ECT2/CDH5/CDH11/FZD5/SNAI1/DSP/MARVELD2/CLDN3/GJA5/CSF1R/MARVELD3/SMAD7/RDX/CXADR/OCEL1/GPBAR1/GJA1/OCLN/CLDN23/FSCN1/GJA4/TNF/ACE/NR1H4/EPHA2	30
BP	GO:0001773	myeloid dendritic cell activation	8/1558	29/18903	0.001864615	0.010933337	0.007390015	BATF2/UBD/SPI1/HAVCR2/SLAMF1/IRF4/BATF/BATF3	8
BP	GO:0010955	negative regulation of protein processing	8/1558	29/18903	0.001864615	0.010933337	0.007390015	CHAC1/CARD16/PLAU/SERPINE1/LRRK2/TMEM98/GAS1/CST7	8
BP	GO:0034123	positive regulation of toll-like receptor signaling pathway	8/1558	29/18903	0.001864615	0.010933337	0.007390015	TLR2/WDFY1/IFI35/TLR1/CYBA/NINJ1/CD14/RSAD2	8
BP	GO:0099625	ventricular cardiac muscle cell membrane repolarization	8/1558	29/18903	0.001864615	0.010933337	0.007390015	KCNJ3/KCNE3/SCN4B/KCNJ8/KCNH6/GJA5/AKAP9/SCN1B	8
BP	GO:1903318	negative regulation of protein maturation	8/1558	29/18903	0.001864615	0.010933337	0.007390015	CHAC1/CARD16/PLAU/SERPINE1/LRRK2/TMEM98/GAS1/CST7	8
BP	GO:0002218	activation of innate immune response	13/1558	64/18903	0.001896548	0.011086469	0.007493519	FCN1/ZBP1/CLEC7A/MNDA/ZNFX1/FFAR2/LYN/TYROBP/HCK/TLR4/NLRC4/IFI16/AIM2	13
BP	GO:0048002	antigen processing and presentation of peptide antigen	13/1558	64/18903	0.001896548	0.011086469	0.007493519	TAP1/IFI30/FCER1G/TAP2/CTSS/SLC11A1/CTSL/MR1/CLEC4A/LGMN/CD74/ACE/CTSE	13
BP	GO:0071384	cellular response to corticosteroid stimulus	13/1558	64/18903	0.001896548	0.011086469	0.007493519	JAK2/HMGCS2/PCK2/PCK1/AQP1/ATP2B1/ASS1/ERRFI1/STC1/ANXA1/ACE/DDIT4/ZFP36	13
BP	GO:0006644	phospholipid metabolic process	49/1558	389/18903	0.001912233	0.011166738	0.007547774	PIK3R3/SOCS3/FADS1/PLEK/PLSCR1/PLA2G7/INPP5J/PCSK9/LIPG/PLA1A/PLA2G2A/GATA6/HMGCS2/CDS1/PLA2G12B/GPX4/PLB1/AGPAT2/LPL/SOCS1/CHPT1/SMPD3/PLCH2/LPCAT2/ABCA8/LPCAT1/PDGFRB/ITPKA/CSF1R/SERINC2/TMEM86B/PGAP3/APOC1/NAAA/GDPD1/APOA1/MTMR11/SRD5A3/PDGFB/ABCA2/PNLIPRP2/ABHD6/LDLR/FITM1/PNPLA7/APOA4/NR1H4/CETP/PLA2G2D	49
BP	GO:0002689	negative regulation of leukocyte chemotaxis	7/1558	23/18903	0.001920952	0.011194782	0.00756673	MMP28/SLAMF8/DPP4/CCL2/PADI2/STAP1/GREM1	7
BP	GO:0050650	chondroitin sulfate proteoglycan biosynthetic process	7/1558	23/18903	0.001920952	0.011194782	0.00756673	CHST13/DSE/CHST15/CHSY1/CHST11/CSGALNACT2/CSGALNACT1	7
BP	GO:0035592	establishment of protein localization to extracellular region	46/1558	360/18903	0.001945878	0.0113285	0.007657112	NOS2/IL1B/IL1RN/TLR2/JAK2/HCAR2/PIM3/BAIAP3/PLEK/CD38/RAB11FIP5/HIF1A/ADAM9/TCIRG1/GLUL/PCK2/HNF1A/PDIA4/RHBDF2/F2R/PCSK5/TLR4/PPARG/APOE/P2RX7/EZR/HNF1B/SRI/HNF4A/ABAT/PCSK1/TRPM4/NR0B2/ANXA1/NEUROD1/TNF/ADAM8/RCN3/RAB11FIP1/CHGA/BLK/NR1H4/RSAD2/KRT20/SCG2/FAM3B	46
BP	GO:0040013	negative regulation of locomotion	52/1558	419/18903	0.001957559	0.011384906	0.007695238	IFITM1/MMP28/IGFBP5/SLAMF8/DPP4/BST2/STAT3/WNT5A/IGFBP3/CORO1C/SEMA4G/SERPINE1/PFN2/ENG/SEMA5A/CCL28/SAP30/CD300A/EMILIN2/CCL2/HYAL2/AIF1/PPARG/GCSAM/MCTP1/APOE/CLDN3/SEMA6C/ACVRL1/RGCC/MARVELD3/PADI2/CX3CL1/ANGPT2/SMAD7/VASH1/GJA1/ABHD6/CD74/EMILIN1/STC1/ADA/IL33/ROBO1/TNF/THY1/DPEP1/STAP1/CCL21/DCN/PTPRR/GREM1	52
BP	GO:0050714	positive regulation of protein secretion	21/1558	129/18903	0.001964768	0.011415224	0.00771573	TLR2/JAK2/HCAR2/BAIAP3/CD38/HIF1A/ADAM9/GLUL/PCK2/TLR4/PPARG/P2RX7/EZR/SRI/ABAT/PCSK1/TRPM4/NR0B2/ADAM8/BLK/NR1H4	21
BP	GO:0003333	amino acid transmembrane transport	18/1558	104/18903	0.002001112	0.011614578	0.007850477	SLC7A11/SLC7A5/SLC6A19/SLC11A1/SLC36A1/SLC22A4/SLC1A3/SLC1A7/KCNJ10/SLC1A4/MFSD12/SLC7A1/SLC1A1/SLC3A1/SLC7A9/SLC17A8/SLC38A2/TNF	18
BP	GO:0006749	glutathione metabolic process	12/1558	57/18903	0.002033472	0.011778243	0.007961101	SOD2/CHAC1/GSTA1/SLC7A11/GPX4/GSTA2/SLC1A1/GGT5/HPGDS/GGT1/GSTM3/DPEP1	12
BP	GO:0061756	leukocyte adhesion to vascular endothelial cell	12/1558	57/18903	0.002033472	0.011778243	0.007961101	LRG1/PTAFR/ITGB2/CCL28/SLC39A8/SELP/CHST2/SELPLG/ST3GAL4/TNF/CCL21/SELL	12
BP	GO:0048017	inositol lipid-mediated signaling	27/1558	182/18903	0.002035491	0.011778243	0.007961101	FCGR3A/JAK2/PTAFR/FGR/PTPN13/ERBB2/ERBB3/KDR/BTN2A2/F2R/PLCH2/ROR2/PDGFRB/INSR/LTK/HGF/EZR/SELP/CSF1R/ADAP2/PIK3AP1/PDGFB/CEP55/TNF/DCN/NCF1/CEACAM1	27
BP	GO:0045807	positive regulation of endocytosis	17/1558	96/18903	0.002045219	0.011822563	0.007991057	RAB31/PCSK9/SGIP1/WNT5A/SERPINE1/PPT1/NEDD4L/LRRK2/APOE/EEF2K/INSR/ITGA2/APPL2/CD14/STAP1/CCL21/GREM1	17
BP	GO:0014068	positive regulation of phosphatidylinositol 3-kinase signaling	15/1558	80/18903	0.002052763	0.011842227	0.008004348	JAK2/FGR/ERBB3/KDR/F2R/ROR2/PDGFRB/INSR/HGF/SELP/PIK3AP1/PDGFB/TNF/DCN/NCF1	15
BP	GO:0071230	cellular response to amino acid stimulus	15/1558	80/18903	0.002052763	0.011842227	0.008004348	XBP1/SLC7A5/HMGCS2/CEBPB/NSMF/SOCS1/COL4A1/CYBA/COL5A2/BCL11A/MMP2/ASS1/COL1A1/COL1A2/TNF	15
BP	GO:0046889	positive regulation of lipid biosynthetic process	16/1558	88/18903	0.002064954	0.011900546	0.008043767	IL1B/ADM/MLXIPL/APOE/PTGS2/APOA1/ABHD6/CD74/LDLR/STARD4/CCDC3/ANXA1/TNF/ELOVL5/APOA4/NR1H4	16
BP	GO:0031646	positive regulation of nervous system process	9/1558	36/18903	0.002090985	0.012002168	0.008112455	PTAFR/TPPP/ITGAX/HGF/ITGA2/ABAT/ZNF488/EGR2/CST7	9
BP	GO:0050869	negative regulation of B cell activation	9/1558	36/18903	0.002090985	0.012002168	0.008112455	MNDA/LYN/TYROBP/CD300A/SAMSN1/CTLA4/TNFAIP3/BLK/BCL6	9
BP	GO:0071711	basement membrane organization	9/1558	36/18903	0.002090985	0.012002168	0.008112455	CTSS/COL4A1/LAMA1/NID1/LAMC1/MMP11/PXDN/NID2/HPN	9
BP	GO:0090218	positive regulation of lipid kinase activity	9/1558	36/18903	0.002090985	0.012002168	0.008112455	VAV2/FGFR3/FGR/LYN/NOD2/PDGFRB/PDGFB/VAV3/CCL21	9
BP	GO:0045598	regulation of fat cell differentiation	23/1558	147/18903	0.002107875	0.012086982	0.008169782	SOD2/XBP1/ZC3H12A/RORC/WNT5A/CDS1/CEBPB/LPL/PPARG/CCDC71L/PTGS2/CMKLR1/ZNF385A/FRZB/MMP11/KLF5/CCDC3/TRPM4/TRIB2/TNF/AAMDC/INSIG1/ZFP36	23
BP	GO:0009063	cellular amino acid catabolic process	19/1558	113/18903	0.002154772	0.012343517	0.008343178	NOS2/IDO1/PRODH/KYNU/ALDH5A1/ASPA/GLUL/ASRGL1/TDO2/OAT/GPT2/CBS/HYKK/CRYM/HAAO/FAH/HDC/ABAT/DDAH2	19
BP	GO:0071548	response to dexamethasone	10/1558	43/18903	0.002163929	0.012367819	0.008359604	JAK2/PTAFR/FIBIN/PCK2/PCK1/AQP1/ASS1/ERRFI1/ACE/DDIT4	10
BP	GO:0097009	energy homeostasis	10/1558	43/18903	0.002163929	0.012367819	0.008359604	STAT3/SGIP1/MRAP2/MLXIPL/EDN2/PRCP/PPARGC1A/FMO4/NR4A3/FMO1	10
BP	GO:0042542	response to hydrogen peroxide	21/1558	130/18903	0.002165504	0.012367819	0.008359604	STAT1/SOD2/PYCR1/ADAM9/BAK1/SPHK1/ECT2/SMPD3/LRRK2/FABP1/PDGFRB/HGF/AQP1/IL18BP/MMP2/DDR2/COL1A1/TNFAIP3/ANXA1/NR4A3/HBB	21
BP	GO:1903829	positive regulation of protein localization	55/1558	451/18903	0.002183705	0.01245932	0.008421451	PARP9/IL1B/TFRC/DTX3L/TLR2/ZC3H12A/JAK2/HCAR2/BAIAP3/TYROBP/PRKCZ/CD38/HIF1A/ADAM9/WNT5A/GLUL/RAMP3/ITGB2/PECAM1/GZMB/SLC51B/CHP2/PCK2/ERBB2/TERT/HYAL2/PDZK1/ECT2/TLR4/PPARG/BAG3/FZD5/PTP4A3/VIL1/P2RX7/CEMIP/EZR/GPR137B/GPD1L/PTGS2/SRI/RDX/ANK3/STOM/ABAT/SORL1/PCSK1/TRPM4/NR0B2/TNF/ADAM8/BLK/NR1H4/AGR2/EPHA2	55
BP	GO:0015800	acidic amino acid transport	13/1558	65/18903	0.002195212	0.012512487	0.008457387	SLC7A11/SLC1A3/SLC1A7/KCNJ10/SLC1A4/P2RX7/SLC1A1/SLC3A1/GJA1/ABAT/SLC17A8/SLC38A2/TNF	13
BP	GO:0055088	lipid homeostasis	26/1558	174/18903	0.002200153	0.012528163	0.008467983	XBP1/ACOX2/PCSK9/LIPG/MLXIPL/TM6SF2/PLA2G12B/CYP7B1/EPHX2/LPL/APOM/PPARG/ACOX1/APOE/APOA1/ABCA2/HNF4A/LDLR/ABCG5/APOB/APOC3/INSIG1/RCN3/APOA4/NR1H4/CETP	26
BP	GO:0050852	T cell receptor signaling pathway	22/1558	139/18903	0.002245515	0.01277374	0.008633973	GBP1/BTN3A3/THEMIS2/ZC3H12A/BTN3A1/RIPK2/LCP2/LILRB4/CD300A/PDE4B/BTN2A2/CD276/CTLA4/EZR/BTN3A2/ADA/THY1/HHLA2/CD8B/BTNL8/CEACAM1/BTNL3	22
BP	GO:0071241	cellular response to inorganic substance	32/1558	229/18903	0.002250561	0.01278972	0.008644774	MMP3/CPNE2/WNT5A/AOC1/KCNJ10/CHP2/SLC40A1/ECT2/SMPD3/LRRK2/LGMN/MT1F/EEF2K/ITPKA/SLC1A1/SLC25A23/PTGS2/AQP1/MT1E/MT1G/MT1M/FBP1/ANK3/MT1H/MT1X/JUNB/SLC30A10/MMP9/DPEP1/NCF1/MT1HL1/MT2A	32
BP	GO:0002761	regulation of myeloid leukocyte differentiation	20/1558	122/18903	0.002281649	0.012953513	0.008755484	LYN/TYROBP/RUNX1/CCL3/CCR1/C1QC/LILRB4/CEBPB/LILRB1/TLR4/ROR2/CD4/GPR137B/CD74/FBN1/MAFB/EVI2B/TNF/TNFRSF11B/CEACAM1	20
BP	GO:0061035	regulation of cartilage development	14/1558	73/18903	0.00229047	0.012990691	0.008780613	PRKG2/CTSK/WNT5A/ZNF219/SMPD3/SCIN/ACVRL1/MAF/IHH/SMAD7/LOXL2/FRZB/PKDCC/GREM1	14
BP	GO:0042593	glucose homeostasis	34/1558	248/18903	0.002305549	0.013063252	0.008829659	BACE2/HK2/HK3/XBP1/ICAM1/IGFBP5/PDK2/PIM3/HK1/BAIAP3/FFAR2/STAT3/RAB11FIP5/HIF1A/MLXIPL/PRCP/PCK2/HNF1A/PPARGC1A/PPARG/CYBA/INSR/PCK1/SRI/HNF4A/TRPM4/PYGL/APPL2/NEUROD1/ACE/NR1H4/NCF1/PDK4/FAM3B	34
BP	GO:0042594	response to starvation	30/1558	211/18903	0.002326445	0.0131686	0.008900865	XBP1/FADS1/ZC3H12A/ADM/SLC7A5/CTSK/SLC39A5/WIPI1/PCSK9/SSTR1/AOC1/GLUL/HMGCS2/PCK2/SLC39A4/PPARGC1A/LRRK2/PCK1/PMAIP1/DSC2/UPP1/IFI16/FAS/SLC38A2/PLIN2/ATF3/SIK1/KRT20/ZFP36/PDK4	30
BP	GO:0120193	tight junction organization	15/1558	81/18903	0.002331299	0.013183021	0.008910612	CLDN15/PECAM1/ECT2/CDH5/FZD5/SNAI1/MARVELD2/CLDN3/MARVELD3/OCEL1/GPBAR1/OCLN/CLDN23/TNF/EPHA2	15
BP	GO:2000146	negative regulation of cell motility	48/1558	383/18903	0.002342699	0.013234397	0.008945338	IFITM1/MMP28/IGFBP5/SLAMF8/DPP4/BST2/STAT3/IGFBP3/CORO1C/SERPINE1/PFN2/ENG/CCL28/SAP30/CD300A/EMILIN2/CCL2/HYAL2/AIF1/PPARG/GCSAM/MCTP1/APOE/CLDN3/ACVRL1/RGCC/MARVELD3/PADI2/CX3CL1/ANGPT2/SMAD7/VASH1/GJA1/ABHD6/CD74/EMILIN1/STC1/ADA/IL33/ROBO1/TNF/THY1/DPEP1/STAP1/CCL21/DCN/PTPRR/GREM1	48
BP	GO:0008209	androgen metabolic process	8/1558	30/18903	0.002361424	0.013274592	0.008972506	HSD17B2/ADM/CYP3A4/HSD17B11/SPP1/SRD5A3/UGT2B7/DHRS9	8
BP	GO:0030204	chondroitin sulfate metabolic process	8/1558	30/18903	0.002361424	0.013274592	0.008972506	CHST13/DSE/CHST15/CHSY1/CHST11/CSGALNACT2/CSGALNACT1/DCN	8
BP	GO:0070293	renal absorption	8/1558	30/18903	0.002361424	0.013274592	0.008972506	AMN/HNF1A/HYAL2/EDNRA/AQP1/WNK4/HBB/SLC5A2	8
BP	GO:0072539	T-helper 17 cell differentiation	8/1558	30/18903	0.002361424	0.013274592	0.008972506	ZC3H12A/STAT3/RORC/IL12RB1/SMAD7/IRF4/BATF/JUNB	8
BP	GO:0090330	regulation of platelet aggregation	8/1558	30/18903	0.002361424	0.013274592	0.008972506	JAK2/PDPN/LYN/EMILIN2/MMRN1/ABAT/BLK/CEACAM1	8
BP	GO:0050732	negative regulation of peptidyl-tyrosine phosphorylation	12/1558	58/18903	0.002375214	0.013338996	0.009016038	SOCS3/PRKCZ/PARP14/LILRB4/CD300A/HYAL2/CBLC/SOCS1/SAMSN1/ERRFI1/THY1/SPINK1	12
BP	GO:0050728	negative regulation of inflammatory response	27/1558	184/18903	0.002386202	0.013387551	0.009048857	SOCS3/SLAMF8/FGR/MEFV/LYN/NOD2/HCK/IL2RA/RHBDF2/CDH5/PPARG/APOE/ACP5/HGF/CX3CL1/APOA1/CALCRL/LDLR/NT5E/ADA/TNFAIP3/AOAH/NLRP3/CST7/NR1H4/ZFP36/ENPP3	27
BP	GO:0002693	positive regulation of cellular extravasation	6/1558	18/18903	0.002421648	0.013493725	0.009120622	ICAM1/PTAFR/IL1R1/CCR2/THY1/ADAM8	6
BP	GO:0019184	nonribosomal peptide biosynthetic process	6/1558	18/18903	0.002421648	0.013493725	0.009120622	CHAC1/SLC7A11/BDH2/SLC1A1/GGT5/GGT1	6
BP	GO:0030730	sequestering of triglyceride	6/1558	18/18903	0.002421648	0.013493725	0.009120622	IL1B/LPL/PPARG/FITM1/TNF/PLIN2	6
BP	GO:0031643	positive regulation of myelination	6/1558	18/18903	0.002421648	0.013493725	0.009120622	TPPP/ITGAX/HGF/ZNF488/EGR2/CST7	6
BP	GO:0043649	dicarboxylic acid catabolic process	6/1558	18/18903	0.002421648	0.013493725	0.009120622	ASPA/GLUL/ALDH1L2/ACOT4/QPRT/ALDH1L1	6
BP	GO:0046851	negative regulation of bone remodeling	6/1558	18/18903	0.002421648	0.013493725	0.009120622	CD38/P2RX7/GPR137B/TNFAIP3/TNFRSF11B/GREM1	6
BP	GO:0070230	positive regulation of lymphocyte apoptotic process	6/1558	18/18903	0.002421648	0.013493725	0.009120622	CD274/IDO1/WNT5A/LGALS9/P2RX7/ADAM8	6
BP	GO:0060048	cardiac muscle contraction	22/1558	140/18903	0.002461735	0.013703739	0.009262573	ZC3H12A/KCNJ3/KCNE3/SCN4B/KCNJ8/PDE4B/NEDD4L/DSP/GJA5/EHD3/GPD1L/SMAD7/SRI/DSC2/GJA1/AKAP9/SCN1B/ATP1A1/TRPM4/STC1/CHGA/KCNJ2	22
BP	GO:0033500	carbohydrate homeostasis	34/1558	249/18903	0.002464232	0.013704295	0.009262949	BACE2/HK2/HK3/XBP1/ICAM1/IGFBP5/PDK2/PIM3/HK1/BAIAP3/FFAR2/STAT3/RAB11FIP5/HIF1A/MLXIPL/PRCP/PCK2/HNF1A/PPARGC1A/PPARG/CYBA/INSR/PCK1/SRI/HNF4A/TRPM4/PYGL/APPL2/NEUROD1/ACE/NR1H4/NCF1/PDK4/FAM3B	34
BP	GO:0035988	chondrocyte proliferation	7/1558	24/18903	0.002521249	0.013994157	0.009458872	FGFR3/PRKG2/MMP14/IHH/SMAD7/DDR2/STC1	7
BP	GO:0050855	regulation of B cell receptor signaling pathway	7/1558	24/18903	0.002521249	0.013994157	0.009458872	LYN/NFAM1/CD300A/GCSAM/STAP1/BLK/FCRL3	7
BP	GO:0010517	regulation of phospholipase activity	13/1558	66/18903	0.002531456	0.014023577	0.009478757	PTAFR/CD86/FGFR3/GNA15/PLA2R1/PRKCZ/PPT1/C5AR1/EDNRA/RASGRP4/PDGFRB/P2RY6/ANXA1	13
BP	GO:0072577	endothelial cell apoptotic process	13/1558	66/18903	0.002531456	0.014023577	0.009478757	ICAM1/SERPINE1/CD40/SEMA5A/KDR/TERT/CCL2/CDH5/RGCC/ECSCR/TNFAIP3/TNF/SCG2	13
BP	GO:0001763	morphogenesis of a branching structure	29/1558	203/18903	0.00253642	0.014037475	0.009488151	TGM2/SOCS3/ADM/PML/SOX8/WNT5A/MMP14/CCL11/SPINT1/ENG/PRDM1/KDR/EDNRA/LRRK2/COL4A1/FZD5/LAMA1/HGF/HNF1B/IHH/BCL11A/HOXB7/PLXND1/TBX3/HOXA5/FGF7/TNF/EPHA2/GREM1	29
BP	GO:0071402	cellular response to lipoprotein particle stimulus	9/1558	37/18903	0.002564149	0.014177217	0.009582605	FCER1G/ITGB2/LPL/SMPD3/TLR4/PPARG/APOE/LDLR/CD68	9
BP	GO:0031669	cellular response to nutrient levels	32/1558	231/18903	0.002585442	0.01428113	0.009652841	XBP1/CYP27B1/FADS1/ZC3H12A/PDK2/SLC7A5/CTSK/SLC39A5/WIPI1/PCSK9/AOC1/GLUL/SLC39A4/LPL/LRRK2/PCK1/PMAIP1/CDKN2B/DSC2/ATP2B1/UPP1/IFI16/FAS/COL1A1/SLC38A2/CD68/PLIN2/ATF3/SIK1/NR1H4/KRT20/PDK4	32
BP	GO:0006956	complement activation	21/1558	132/18903	0.002619323	0.014454312	0.009769897	FCN1/C2/CFB/CFI/IL1B/C4BPB/C1R/C1QB/CD55/C1S/SERPING1/C1QA/C1QC/IGLL5/RGCC/CD59/C4BPA/MASP1/CR2/C7/C8G	21
BP	GO:0071695	anatomical structure maturation	34/1558	250/18903	0.002632214	0.014511445	0.009808515	CLEC7A/RND1/RPS6KA2/FGFR3/SNX10/CDC25B/HIF1A/SOX8/WNT5A/ALDH1A2/C1QA/KDR/EDNRA/CDH5/LRRK2/PPARG/FZD5/ACVRL1/IHH/CX3CL1/BCL11A/SCARF1/MMP2/FLVCR1/REC8/HOXA5/SLC26A3/SOX18/SPINK1/CATSPER2/FEV/CCL21/DEFB1/GREM1	34
BP	GO:0010810	regulation of cell-substrate adhesion	31/1558	222/18903	0.002639635	0.014538334	0.009826689	GBP1/JAK2/CEACAM6/PDPN/FZD7/PRKCZ/OLFM4/PLAU/MMP14/CORO1C/SERPINE1/MMP12/GCNT2/CCL28/KDR/CASS4/ITGA5/ACVRL1/NID1/CX3CL1/ANGPT2/APOA1/PREX1/PDGFB/COL1A1/EMILIN1/THY1/CCL21/BCL6/AGR2/GREM1	31
BP	GO:0001938	positive regulation of endothelial cell proliferation	19/1558	115/18903	0.002647434	0.014567257	0.009846239	LRG1/STAT3/HIF1A/STAT5A/WNT5A/CCL11/SEMA5A/KDR/CYBA/ACVRL1/NRP2/F3/PDGFB/CCR3/CCL24/FGF7/PGF/EGR3/SCG2	19
BP	GO:0000302	response to reactive oxygen species	29/1558	204/18903	0.002729888	0.014992091	0.010133391	STAT1/SOD2/PYCR1/PDK2/HIF1A/ADAM9/BAK1/GCH1/HYAL2/SPHK1/ECT2/SMPD3/LRRK2/FABP1/APOE/PDGFRB/HGF/AQP1/IL18BP/MMP2/DDR2/COL1A1/TNFAIP3/ANXA1/MMP9/NR4A3/APOA4/NCF1/HBB	29
BP	GO:0050864	regulation of B cell activation	29/1558	204/18903	0.002729888	0.014992091	0.010133391	XBP1/TFRC/MNDA/THEMIS2/MZB1/SLAMF8/LYN/NOD2/TYROBP/NFAM1/CD38/MMP14/TNFRSF4/CD40/IGLL5/CD300A/TLR4/SAMSN1/CTLA4/PRLR/TNFSF13B/CD74/ADA/VAV3/TNFAIP3/BLK/BCL6/FCRL3/TNFRSF13C	29
BP	GO:0051785	positive regulation of nuclear division	12/1558	59/18903	0.002762341	0.015044079	0.01016853	IL1B/WNT5A/EDN3/PRAP1/SPHK1/SMPD3/TGFA/PDGFRB/INSR/RGCC/PDGFB/TNF	12
BP	GO:0010717	regulation of epithelial to mesenchymal transition	18/1558	107/18903	0.002765332	0.015044079	0.01016853	LRG1/SDCBP/IL1B/PDPN/ELL3/GCNT2/ENG/OVOL2/VASN/SNAI1/RGCC/BAMBI/SMAD7/EFNA1/LOXL2/COL1A1/HPN/GREM1	18
BP	GO:0002664	regulation of T cell tolerance induction	5/1558	13/18903	0.002770931	0.015044079	0.01016853	IDO1/LILRB2/LILRB4/IL2RA/CLC	5
BP	GO:0032536	regulation of cell projection size	5/1558	13/18903	0.002770931	0.015044079	0.01016853	USH1C/CDHR5/VIL1/EZR/CDHR2	5
BP	GO:0033700	phospholipid efflux	5/1558	13/18903	0.002770931	0.015044079	0.01016853	APOE/APOC1/APOA1/APOC3/APOA4	5
BP	GO:0042362	fat-soluble vitamin biosynthetic process	5/1558	13/18903	0.002770931	0.015044079	0.01016853	CYP27B1/CYP3A4/SNAI1/CYP27A1/TNF	5
BP	GO:0042363	fat-soluble vitamin catabolic process	5/1558	13/18903	0.002770931	0.015044079	0.01016853	CYP4F12/CYP27B1/CYP3A4/CYP4F2/CYP4F3	5
BP	GO:0061430	bone trabecula morphogenesis	5/1558	13/18903	0.002770931	0.015044079	0.01016853	SBNO2/CHAD/MMP2/COL1A1/GREM1	5
BP	GO:0070243	regulation of thymocyte apoptotic process	5/1558	13/18903	0.002770931	0.015044079	0.01016853	HIF1A/WNT5A/EFNA1/ADA/ADAM8	5
BP	GO:0070486	leukocyte aggregation	5/1558	13/18903	0.002770931	0.015044079	0.01016853	S100A8/S100A9/IL1B/CD44/NR4A3	5
BP	GO:0097048	dendritic cell apoptotic process	5/1558	13/18903	0.002770931	0.015044079	0.01016853	LYN/LILRB1/LGALS9/CCL21/BLK	5
BP	GO:2000668	regulation of dendritic cell apoptotic process	5/1558	13/18903	0.002770931	0.015044079	0.01016853	LYN/LILRB1/LGALS9/CCL21/BLK	5
BP	GO:0006140	regulation of nucleotide metabolic process	17/1558	99/18903	0.002866054	0.01554576	0.010507625	NOS2/PDK1/PDK2/STAT3/HIF1A/GUCA2B/GUCA2A/MLXIPL/PPARGC1A/PDZD3/P2RX7/INSR/FBP1/SLC2A6/GPD1/DDIT4/PDK4	17
BP	GO:0045637	regulation of myeloid cell differentiation	30/1558	214/18903	0.002886381	0.015641174	0.010572117	STAT1/CSF3R/LYN/TYROBP/STAT3/HIF1A/RUNX1/ACVR2A/SPI1/CCL3/CCR1/C1QC/LILRB4/CEBPB/LILRB1/TLR4/SCIN/ROR2/CD4/GPR137B/ISG15/CD74/HOXA5/FBN1/MAFB/EVI2B/TNF/TNFRSF11B/CEACAM1/ZFP36	30
BP	GO:0045576	mast cell activation	13/1558	67/18903	0.002908714	0.015747269	0.010643827	FGR/PLSCR1/LYN/LCP2/CD300A/LGALS9/CD300LF/NDRG1/NR4A3/CHGA/PTGDS/BLK/ENPP3	13
BP	GO:0002230	positive regulation of defense response to virus by host	8/1558	31/18903	0.002956216	0.015900974	0.010747719	STAT1/PARP9/DTX3L/ZC3H12A/LILRB1/IL12RB1/APOBEC3G/AIM2	8
BP	GO:0033137	negative regulation of peptidyl-serine phosphorylation	8/1558	31/18903	0.002956216	0.015900974	0.010747719	INPP5J/BAK1/MLXIPL/CNKSR3/HGF/GPD1L/SMAD7/DDIT4	8
BP	GO:0045987	positive regulation of smooth muscle contraction	8/1558	31/18903	0.002956216	0.015900974	0.010747719	PTAFR/EDN2/SPHK1/F2R/PTGS2/ITGA2/ABAT/ADA	8
BP	GO:0072525	pyridine-containing compound biosynthetic process	8/1558	31/18903	0.002956216	0.015900974	0.010747719	PARP9/NAMPT/IDO1/KYNU/PSAT1/NNMT/HAAO/QPRT	8
BP	GO:2000316	regulation of T-helper 17 type immune response	8/1558	31/18903	0.002956216	0.015900974	0.010747719	CLEC7A/ZC3H12A/JAK2/IL12RB1/ARID5A/SMAD7/BATF/JUNB	8
BP	GO:0002762	negative regulation of myeloid leukocyte differentiation	11/1558	52/18903	0.002961776	0.015900974	0.010747719	LYN/CCL3/C1QC/LILRB4/LILRB1/TLR4/GPR137B/FBN1/MAFB/TNFRSF11B/CEACAM1	11
BP	GO:0060612	adipose tissue development	11/1558	52/18903	0.002961776	0.015900974	0.010747719	XBP1/SOX8/RORC/SPI1/HMGCS2/PPARGC1A/PPARG/SORL1/SH3PXD2B/TRPM4/NR1H4	11
BP	GO:0086009	membrane repolarization	11/1558	52/18903	0.002961776	0.015900974	0.010747719	KCNJ3/KCNE3/SCN4B/KCNJ8/KCNH6/NEDD4L/GJA5/AKAP9/SCN1B/ATP1A1/KCNJ2	11
BP	GO:0060348	bone development	32/1558	233/18903	0.002962137	0.015900974	0.010747719	TGM2/FGFR3/SNX10/CHAD/TYROBP/MMP14/ENG/ALPL/LILRB1/KDR/CHSY1/CDX1/SMPD3/DHRS3/SULF2/ACP5/TIFAB/CBS/IHH/ZNF385A/SPNS2/GJA1/PAPSS2/DDR2/SH3PXD2B/COL1A1/STC1/FBN1/INSIG1/OSR2/OGN/GREM1	32
BP	GO:0051017	actin filament bundle assembly	24/1558	160/18903	0.003024225	0.016203837	0.010952429	USH1C/PLEK/BAIAP2L2/LIMK1/PFN2/PDLIM1/ZYX/ACTN1/AIF1/SORBS3/PDXP/VIL1/EZR/RGCC/MYO1B/CX3CL1/ESPN/APOA1/RDX/SPIRE2/FSCN1/RHOD/CALD1/LCP1	24
BP	GO:1990845	adaptive thermogenesis	24/1558	160/18903	0.003024225	0.016203837	0.010952429	LCN2/ACSL1/JAK2/IL18R1/ACOT11/CEBPB/ALPL/CCR2/GATM/PPARGC1A/TLR4/PRLR/IRF4/CMKLR1/PLAC8/GJA1/ABHD6/SCD/SORL1/APPL2/G0S2/ELOVL6/YBX2/SCT	24
BP	GO:0048015	phosphatidylinositol-mediated signaling	26/1558	178/18903	0.003027974	0.016208736	0.01095574	FCGR3A/JAK2/PTAFR/FGR/PTPN13/ERBB2/ERBB3/KDR/BTN2A2/F2R/PLCH2/ROR2/PDGFRB/INSR/LTK/HGF/EZR/SELP/CSF1R/PIK3AP1/PDGFB/CEP55/TNF/DCN/NCF1/CEACAM1	26
BP	GO:0097191	extrinsic apoptotic signaling pathway	31/1558	224/18903	0.003032254	0.016210751	0.010957102	IL1B/BID/ICAM1/JAK2/FGFR3/PML/STRADB/SERPINE1/BAK1/SPI1/IFI27/PEA15/BCL2A1/ERBB3/TERT/HYAL2/BAG3/P2RX7/HGF/CX3CL1/PMAIP1/ITGAV/IFI6/FAS/IL33/TNFAIP3/G0S2/TNF/ATF3/TNFRSF12A/SCG2	31
BP	GO:0001837	epithelial to mesenchymal transition	25/1558	169/18903	0.003034022	0.016210751	0.010957102	LRG1/SDCBP/IL1B/PDPN/HIF1A/WNT5A/ELL3/GCNT2/ENG/EDNRA/OVOL2/VASN/SNAI1/FAM83D/HGF/RGCC/BAMBI/SMAD7/EFNA1/LOXL2/TBX3/COL1A1/S100A4/HPN/GREM1	25
BP	GO:0043280	positive regulation of cysteine-type endopeptidase activity involved in apoptotic process	20/1558	125/18903	0.003054544	0.01630516	0.011020915	S100A8/S100A9/BID/CASP1/CLEC7A/CASP10/JAK2/PML/BAK1/F2R/PPARG/LGALS9/SLC1A1/NLRC4/PMAIP1/F3/FAS/ROBO1/TNF/NLRP3	20
BP	GO:0048545	response to steroid hormone	43/1558	339/18903	0.003069313	0.016368715	0.011063873	IL1RN/TLR2/JAK2/PTAFR/ADM/FIBIN/CD38/ADAM9/HMGCS2/ENG/PCK2/CYP7B1/ALPL/AIF1/IGFBP7/CYBA/PCK1/HSD11B2/SPP1/PADI2/PTGS2/AQP1/ATP2B1/ABCA2/ASS1/ERRFI1/COL1A1/NR3C2/PMEPA1/ATP1A1/PCSK1/STC1/ANXA1/TNF/BCHE/IGFBP2/ACE/NR4A3/PTGDS/DDIT4/ANXA3/SST/ZFP36	43
BP	GO:0046883	regulation of hormone secretion	32/1558	234/18903	0.003167433	0.016876247	0.011406922	NOS2/IL1B/JAK2/HCAR2/PIM3/BAIAP3/FFAR2/CD38/RAB11FIP5/HIF1A/TCIRG1/GLUL/EDN3/PCK2/PPARG/SPP1/SRI/GJA1/HNF4A/ABAT/P2RY1/TRPM4/NR0B2/ANXA1/NEUROD1/TNF/SPINK1/RAB11FIP1/CHGA/BLK/SCT/NR1H4	32
BP	GO:0002532	production of molecular mediator involved in inflammatory response	17/1558	100/18903	0.003194043	0.016986367	0.011481353	GBP5/NOS2/CLEC7A/ZC3H12A/SLAMF8/MEFV/LYN/NOD2/STAT3/HIF1A/SERPINE1/LILRB4/TLR4/APPL2/TNF/NCF1/PLD4	17
BP	GO:0098869	cellular oxidant detoxification	17/1558	100/18903	0.003194043	0.016986367	0.011481353	DUOX2/S100A9/SOD2/GSTA1/GPX8/GCH1/PTGES/GPX4/APOM/FABP1/APOE/MGST3/PTGS2/GPX2/PXDN/APOA4/HBB	17
BP	GO:0051353	positive regulation of oxidoreductase activity	12/1558	60/18903	0.003199145	0.016997689	0.011489006	IL1B/CYP27B1/NOD2/HIF1A/EDN3/GCH1/EDN2/TERT/APOE/CYBA/TNF/FCER2	12
BP	GO:0003081	regulation of systemic arterial blood pressure by renin-angiotensin	7/1558	25/18903	0.00325589	0.017235112	0.011649484	RPS6KA2/F2R/PCSK5/CYBA/ENPEP/CPA3/ACE	7
BP	GO:0018904	ether metabolic process	7/1558	25/18903	0.00325589	0.017235112	0.011649484	PLA2G7/EPHX2/CHPT1/LPCAT2/TMEM86B/AGMO/FASN	7
BP	GO:0032693	negative regulation of interleukin-10 production	7/1558	25/18903	0.00325589	0.017235112	0.011649484	CD274/IDO1/PDCD1LG2/TYROBP/LILRB4/LILRB1/TRIB2	7
BP	GO:0060575	intestinal epithelial cell differentiation	7/1558	25/18903	0.00325589	0.017235112	0.011649484	HIF1A/GATA6/PRDM1/FZD5/KLF5/HOXA5/PYY	7
BP	GO:0019373	epoxygenase P450 pathway	6/1558	19/18903	0.003295135	0.017330531	0.01171398	CYP4F12/CYP2S1/CYP2J2/CYP4F2/CYP2B6/CYP2C18	6
BP	GO:0030889	negative regulation of B cell proliferation	6/1558	19/18903	0.003295135	0.017330531	0.01171398	MNDA/LYN/TYROBP/CD300A/CTLA4/BLK	6
BP	GO:0032026	response to magnesium ion	6/1558	19/18903	0.003295135	0.017330531	0.01171398	SMPD3/FBP1/ANK3/ABCC6/CD14/TNFRSF11B	6
BP	GO:0034162	toll-like receptor 9 signaling pathway	6/1558	19/18903	0.003295135	0.017330531	0.01171398	HAVCR2/PIK3AP1/LILRA4/FCRL3/NR1H4/RSAD2	6
BP	GO:0070242	thymocyte apoptotic process	6/1558	19/18903	0.003295135	0.017330531	0.01171398	HIF1A/WNT5A/BAK1/EFNA1/ADA/ADAM8	6
BP	GO:0097202	activation of cysteine-type endopeptidase activity	6/1558	19/18903	0.003295135	0.017330531	0.01171398	RIPK2/BAK1/ASPH/LGMN/NLRC4/IFI16	6
BP	GO:2001185	regulation of CD8-positive, alpha-beta T cell activation	6/1558	19/18903	0.003295135	0.017330531	0.01171398	IRF1/CD274/RUNX1/LILRB4/LILRB1/SOCS1	6
BP	GO:0033865	nucleoside bisphosphate metabolic process	20/1558	126/18903	0.003356444	0.017604396	0.011899089	ACSL1/PDK1/PDK2/ACOT11/ACSF2/PPT1/HMGCS2/SUCLG1/SULT1A2/TDO2/PANK1/ACOT4/SULT2B1/SULT1A1/PAPSS2/ELOVL6/ELOVL5/SLC26A2/SULT2A1/PDK4	20
BP	GO:0033875	ribonucleoside bisphosphate metabolic process	20/1558	126/18903	0.003356444	0.017604396	0.011899089	ACSL1/PDK1/PDK2/ACOT11/ACSF2/PPT1/HMGCS2/SUCLG1/SULT1A2/TDO2/PANK1/ACOT4/SULT2B1/SULT1A1/PAPSS2/ELOVL6/ELOVL5/SLC26A2/SULT2A1/PDK4	20
BP	GO:0034032	purine nucleoside bisphosphate metabolic process	20/1558	126/18903	0.003356444	0.017604396	0.011899089	ACSL1/PDK1/PDK2/ACOT11/ACSF2/PPT1/HMGCS2/SUCLG1/SULT1A2/TDO2/PANK1/ACOT4/SULT2B1/SULT1A1/PAPSS2/ELOVL6/ELOVL5/SLC26A2/SULT2A1/PDK4	20
BP	GO:0006635	fatty acid beta-oxidation	14/1558	76/18903	0.003377905	0.017700716	0.011964193	ACOX2/ACAA1/BDH2/SLC27A2/ETFDH/ABCD3/ALDH1L2/ECHDC2/FABP1/ACOX1/ACADS/CRAT/ACAT2/DECR2	14
BP	GO:0033209	tumor necrosis factor-mediated signaling pathway	18/1558	109/18903	0.003399272	0.017796374	0.01202885	STAT1/CASP1/CARD16/JAK2/BIRC3/TNFRSF4/TNFRSF18/SPHK1/TNFSF13B/APOA1/TNFRSF17/FAS/CCDC3/TNFAIP3/TNF/AIM2/NR1H4/TNFRSF13C	18
BP	GO:0043588	skin development	39/1558	302/18903	0.003416333	0.017869328	0.01207816	DACT2/CYP27B1/IGFBP5/LATS2/HPSE/COL5A3/ADAM9/WNT5A/EVPL/GATA6/GRHL1/ADAMTS2/FLNB/OVOL1/OVOL2/SNAI1/DSP/COL5A2/FOXQ1/APCDD1/SLC27A4/IRF6/LDB2/DHCR24/ITGA2/ERRFI1/COL1A1/COL1A2/FGF7/MAFB/ANXA1/TNF/SOSTDC1/CNFN/SOX18/EPHA2/CSTA/ZFP36/REG3A	39
BP	GO:0015918	sterol transport	21/1558	135/18903	0.003448478	0.018020976	0.012180662	PCSK9/LIPG/EEPD1/APOM/PPARG/ABCA8/APOE/GRAMD1A/APOC1/APOA1/GRAMD1C/ABCA2/YJEFN3/LDLR/STARD4/ABCG5/APOB/APOC3/APOA4/MSR1/CETP	21
BP	GO:0015804	neutral amino acid transport	11/1558	53/18903	0.003464569	0.018072024	0.012215166	SLC7A5/SLC6A19/SLC36A1/SLC1A3/SLC1A7/SLC1A4/MFSD12/SLC1A1/SLC3A1/SLC7A9/SLC38A2	11
BP	GO:0071622	regulation of granulocyte chemotaxis	11/1558	53/18903	0.003464569	0.018072024	0.012215166	CXCL8/DPP4/NOD2/C5AR1/C3AR1/SLAMF1/CSF1R/CMKLR1/S100A14/CD74/CCL21	11
BP	GO:0061337	cardiac conduction	17/1558	101/18903	0.003552506	0.018513833	0.012513792	KCNJ3/KCNE3/SCN4B/KCNH6/DSP/GJA5/EHD3/SRI/DSC2/ATP2B1/CXADR/GJA1/AKAP9/SCN1B/ATP1A1/TRPM4/KCNJ2	17
BP	GO:0032770	positive regulation of monooxygenase activity	8/1558	32/18903	0.003661388	0.019029234	0.01286216	IL1B/CYP27B1/HIF1A/GCH1/TERT/APOE/TNF/FCER2	8
BP	GO:0045671	negative regulation of osteoclast differentiation	8/1558	32/18903	0.003661388	0.019029234	0.01286216	CCL3/LILRB4/LILRB1/TLR4/GPR137B/FBN1/MAFB/TNFRSF11B	8
BP	GO:1901889	negative regulation of cell junction assembly	8/1558	32/18903	0.003661388	0.019029234	0.01286216	IL1B/TLR2/WNT5A/MMP14/CORO1C/ACVRL1/TNF/ACE	8
BP	GO:0042398	cellular modified amino acid biosynthetic process	10/1558	46/18903	0.003670264	0.019058037	0.012881628	CHAC1/SLC7A11/PLSCR1/CHDH/GCH1/GATM/SLC1A1/GGT5/GGT1/CKB	10
BP	GO:1904705	regulation of vascular associated smooth muscle cell proliferation	16/1558	93/18903	0.003682101	0.019102151	0.012911446	SOD2/IGFBP5/JAK2/TERT/PPARG/CALCRL/MMP2/PDGFB/GJA1/P2RY6/DDR2/TNF/MMP9/NR4A3/ADAMTS1/HPGD	16
BP	GO:0048705	skeletal system morphogenesis	31/1558	227/18903	0.003713997	0.019250156	0.013011484	FGFR3/FGR/CHAD/MMP14/ALPL/CHSY1/HYAL2/CDX1/SMPD3/CHST11/DHRS3/MDFI/ACP5/P2RX7/TIFAB/CBS/IHH/HOXB7/MMP2/FLVCR1/COL1A1/HOXA5/STC1/OSR1/SATB2/MGP/INSIG1/PAX5/OSR2/PRRX1/GREM1	31
BP	GO:0001649	osteoblast differentiation	33/1558	246/18903	0.003743545	0.019385732	0.013103122	IFITM1/IGFBP5/SOX8/IGFBP3/TCIRG1/ACVR2A/CCL3/RRAS2/CTHRC1/CEBPB/ALPL/FHL2/PPARG/BMP3/SNAI1/TPM4/HGF/SPP1/BAMBI/IHH/VCAN/FASN/DDR2/COL1A1/MRC2/TRPM4/PDLIM7/SATB2/TNF/JUNB/CEBPD/EPHA2/GREM1	33
BP	GO:0007173	epidermal growth factor receptor signaling pathway	18/1558	110/18903	0.00375882	0.019413742	0.013122055	PLAUR/PTPN3/ERBB2/PIGR/RHBDF2/CBLC/TGFA/VIL1/GRB7/PTPN12/IFI6/ERRFI1/SLC30A10/MMP9/AGR2/NCF1/CEACAM1/HBEGF	18
BP	GO:0044273	sulfur compound catabolic process	9/1558	39/18903	0.003762537	0.019413742	0.013122055	CHAC1/GNS/SUCLG1/MPST/CBS/TST/GGT5/GGT1/DPEP1	9
BP	GO:0045066	regulatory T cell differentiation	9/1558	39/18903	0.003762537	0.019413742	0.013122055	IRF1/LILRB2/LILRB4/BTN2A2/SOCS1/CTLA4/LGALS9/BCL6/PLA2G2D	9
BP	GO:0045730	respiratory burst	9/1558	39/18903	0.003762537	0.019413742	0.013122055	NCF2/CLEC7A/SLAMF8/CD55/SLC11A1/HCK/CYBA/INSR/NCF1	9
BP	GO:1901292	nucleoside phosphate catabolic process	15/1558	85/18903	0.003776844	0.019469989	0.013160073	SAMHD1/ENTPD5/SUCLG1/PDE4B/DPYD/GDA/UPP1/SMPDL3A/NEIL1/ENTPD8/ENTPD1/NT5E/ADA/ENTPD2/ENPP3	15
BP	GO:0032835	glomerulus development	13/1558	69/18903	0.00380084	0.01955842	0.013219845	PECAM1/EDNRA/PDGFRB/GPR4/SULF2/NID1/AQP1/ANGPT2/PDGFB/NOTCH3/ENPEP/OSR1/EGR1	13
BP	GO:2000401	regulation of lymphocyte migration	13/1558	69/18903	0.00380084	0.01955842	0.013219845	CXCL10/WNT5A/CCL3/CCR2/CCL4/CCL2/AIF1/GCSAM/PADI2/SPNS2/ADAM8/CCL20/CCL21	13
BP	GO:0043491	protein kinase B signaling	30/1558	218/18903	0.003808534	0.019580388	0.013234693	PIK3R3/CHI3L1/IL1B/IGFBP5/HPSE/CCL3/RAMP3/CD40/GCNT2/ENG/SEMA5A/KDR/BTN2A2/CCL2/HYAL2/CASS4/TPBG/SMPD3/F10/INSR/CX3CL1/SFRP5/F3/TNF/ADAM8/RCN3/CCL21/NTS/EPHA2/HBEGF	30
BP	GO:0014065	phosphatidylinositol 3-kinase signaling	22/1558	145/18903	0.003824905	0.019646883	0.013279639	FCGR3A/JAK2/FGR/PTPN13/ERBB2/ERBB3/KDR/BTN2A2/F2R/ROR2/PDGFRB/INSR/LTK/HGF/SELP/PIK3AP1/PDGFB/CEP55/TNF/DCN/NCF1/CEACAM1	22
BP	GO:0030100	regulation of endocytosis	29/1558	209/18903	0.003896761	0.019998007	0.013516969	SDCBP/RAB31/PCSK9/SGIP1/WNT5A/RAB17/SERPINE1/PPT1/PTPN1/CD300A/LILRB1/SPHK1/NEDD4L/LRRK2/MCTP1/APOE/EEF2K/INSR/APOC1/ITGAV/ITGA2/ABCA2/APPL2/CD14/APOC3/STAP1/CCL21/SCAMP5/GREM1	29
BP	GO:0009158	ribonucleoside monophosphate catabolic process	5/1558	14/18903	0.004020273	0.020466519	0.013833643	DPYD/GDA/UPP1/NT5E/ADA	5
BP	GO:0010896	regulation of triglyceride catabolic process	5/1558	14/18903	0.004020273	0.020466519	0.013833643	APOA1/AADAC/SORL1/APOC3/APOA4	5
BP	GO:0015697	quaternary ammonium group transport	5/1558	14/18903	0.004020273	0.020466519	0.013833643	SLC22A5/SLC22A4/SLC16A9/PDZK1/SLC38A2	5
BP	GO:0042117	monocyte activation	5/1558	14/18903	0.004020273	0.020466519	0.013833643	DYSF/ADAM9/LILRB4/HYAL2/MT1G	5
BP	GO:0043301	negative regulation of leukocyte degranulation	5/1558	14/18903	0.004020273	0.020466519	0.013833643	SPI1/CD300A/CCR2/LGALS9/CEACAM1	5
BP	GO:0050667	homocysteine metabolic process	5/1558	14/18903	0.004020273	0.020466519	0.013833643	CTH/MPST/CBS/TST/DPEP1	5
BP	GO:0051547	regulation of keratinocyte migration	5/1558	14/18903	0.004020273	0.020466519	0.013833643	EPB41L4B/ADAM9/FGF7/MMP9/HBEGF	5
BP	GO:0070141	response to UV-A	5/1558	14/18903	0.004020273	0.020466519	0.013833643	MMP3/MMP1/MMP2/MMP9/MME	5
BP	GO:0090715	immunological memory formation process	5/1558	14/18903	0.004020273	0.020466519	0.013833643	IL12RB1/PCK1/FGL2/ST3GAL1/BCL6	5
BP	GO:0050819	negative regulation of coagulation	11/1558	54/18903	0.004033429	0.020506016	0.01386034	PLAUR/SERPING1/PLAU/ANXA5/SERPINE1/KLKB1/APOE/PDGFB/ABAT/THBD/CEACAM1	11
BP	GO:0048706	embryonic skeletal system development	20/1558	128/18903	0.004035205	0.020506016	0.01386034	CDK20/WNT5A/MMP14/ACVR2A/EDNRA/PCSK5/CHST11/SULF2/MDFI/IHH/HOXB7/HOXD1/FLVCR1/COL1A1/HOXA5/OSR1/SATB2/PAX5/OSR2/PRRX1	20
BP	GO:2001233	regulation of apoptotic signaling pathway	46/1558	374/18903	0.004081152	0.020721088	0.01400571	S100A8/S100A9/SOD2/GRINA/PLAUR/XBP1/IL1B/BID/ICAM1/MUC1/JAK2/PML/CTH/HIF1A/STRADB/SERPINE1/ELL3/PTPN1/CTSC/BAK1/PEA15/TERT/HYAL2/LRRK2/SNAI1/HGF/CX3CL1/PTGS2/PMAIP1/ZNF385A/HERPUD1/ITGAV/IFI6/HYOU1/PLEKHF1/CD74/FAS/TNFAIP3/CD44/G0S2/TNF/MMP9/VNN1/ATF3/TNFRSF12A/SCG2	46
BP	GO:0002433	immune response-regulating cell surface receptor signaling pathway involved in phagocytosis	7/1558	26/18903	0.004143104	0.020905671	0.014130473	VAV2/FGR/LYN/LIMK1/HCK/VAV3/APPL2	7
BP	GO:0006706	steroid catabolic process	7/1558	26/18903	0.004143104	0.020905671	0.014130473	CYP27B1/CYP3A4/APOE/HSD17B11/SPP1/CYP27A1/SCARF1	7
BP	GO:0009435	NAD biosynthetic process	7/1558	26/18903	0.004143104	0.020905671	0.014130473	PARP9/NAMPT/IDO1/KYNU/NNMT/HAAO/QPRT	7
BP	GO:0034377	plasma lipoprotein particle assembly	7/1558	26/18903	0.004143104	0.020905671	0.014130473	APOM/APOE/APOC1/APOA1/APOB/APOC3/APOA4	7
BP	GO:0038096	Fc-gamma receptor signaling pathway involved in phagocytosis	7/1558	26/18903	0.004143104	0.020905671	0.014130473	VAV2/FGR/LYN/LIMK1/HCK/VAV3/APPL2	7
BP	GO:0050926	regulation of positive chemotaxis	7/1558	26/18903	0.004143104	0.020905671	0.014130473	CXCL8/KDR/ANGPT2/F3/ITGA2/PGF/SCG2	7
BP	GO:1903901	negative regulation of viral life cycle	7/1558	26/18903	0.004143104	0.020905671	0.014130473	FCN1/IFITM1/IFITM3/BST2/IFITM2/LY6E/CIITA	7
BP	GO:1901214	regulation of neuron death	41/1558	325/18903	0.004156981	0.020957196	0.0141653	SOD2/JAK2/SLC7A11/NCOA7/TYROBP/PCSK9/HIF1A/WNT5A/PPT1/CCL3/C1QA/ITGB2/RRAS2/CEBPB/NSMF/ERBB3/KDR/TERT/CCL2/F2R/PPARGC1A/LRRK2/TLR4/LGMN/APOE/SLC1A1/FOXQ1/CX3CL1/DHCR24/PLXND1/HYOU1/SORL1/DDR2/TNF/SLC30A10/ADAM8/NR4A3/CHGA/DDIT4/GPNMB/EGR1	41
BP	GO:0061572	actin filament bundle organization	24/1558	164/18903	0.004175374	0.021031375	0.014215439	USH1C/PLEK/BAIAP2L2/LIMK1/PFN2/PDLIM1/ZYX/ACTN1/AIF1/SORBS3/PDXP/VIL1/EZR/RGCC/MYO1B/CX3CL1/ESPN/APOA1/RDX/SPIRE2/FSCN1/RHOD/CALD1/LCP1	24
BP	GO:0032368	regulation of lipid transport	23/1558	155/18903	0.004180853	0.021040438	0.014221564	IL1B/ACSL1/PCSK9/PLA2R1/LIPG/EEPD1/PTGES/CYP4F2/PRAP1/PPARG/ABCA8/APOE/P2RX7/SPP1/APOC1/APOA1/ITGAV/ABCA2/YJEFN3/ABCG5/APOC3/APOA4/CETP	23
BP	GO:0071214	cellular response to abiotic stimulus	42/1558	335/18903	0.004197704	0.021088113	0.014253788	IRF1/CRIP1/MMP3/CASP5/IL1B/CASP1/CARD16/PTAFR/MMP1/RAB11FIP5/NMT2/BAK1/CD40/ENG/NSMF/PRAP1/HYAL2/SLC4A11/RGS9/ECT2/TLR4/BAG3/CYBA/PCK1/SLC25A23/PTGS2/AQP1/GNA11/MMP2/ITGA2/ERRFI1/IFI16/FBP1/FAS/COL1A1/SLC38A2/IL33/MMP9/NLRP3/KCNJ2/MME/EGR1	42
BP	GO:0104004	cellular response to environmental stimulus	42/1558	335/18903	0.004197704	0.021088113	0.014253788	IRF1/CRIP1/MMP3/CASP5/IL1B/CASP1/CARD16/PTAFR/MMP1/RAB11FIP5/NMT2/BAK1/CD40/ENG/NSMF/PRAP1/HYAL2/SLC4A11/RGS9/ECT2/TLR4/BAG3/CYBA/PCK1/SLC25A23/PTGS2/AQP1/GNA11/MMP2/ITGA2/ERRFI1/IFI16/FBP1/FAS/COL1A1/SLC38A2/IL33/MMP9/NLRP3/KCNJ2/MME/EGR1	42
BP	GO:0006970	response to osmotic stress	15/1558	86/18903	0.004234364	0.021253608	0.014365649	ABCB1/CASP1/SORD/SLC4A11/SLC25A23/MARVELD3/PTGS2/AQP1/ITGA2/ERRFI1/FBP1/TNF/FMO1/NLRP3/SST	15
BP	GO:0051897	positive regulation of protein kinase B signaling	19/1558	120/18903	0.00430456	0.021555491	0.014569697	CHI3L1/IGFBP5/HPSE/CCL3/RAMP3/GCNT2/ENG/SEMA5A/CASS4/TPBG/F10/INSR/CX3CL1/F3/TNF/ADAM8/CCL21/NTS/HBEGF	19
BP	GO:0070373	negative regulation of ERK1 and ERK2 cascade	14/1558	78/18903	0.004313358	0.021555491	0.014569697	GBP1/LYN/PTPN1/WNK2/CNKSR3/BTN2A2/TLR4/EZR/DUSP4/DUSP6/ERRFI1/EMILIN1/ATF3/PTPRR	14
BP	GO:0140115	export across plasma membrane	14/1558	78/18903	0.004313358	0.021555491	0.014569697	ABCB1/SLC22A5/ABCG2/KCNK5/SLC35G1/SLC22A18/KCNE3/ABCC1/SLC40A1/PDZK1/ATP2B1/GJA1/ATP1A1/FXYD1	14
BP	GO:0051881	regulation of mitochondrial membrane potential	13/1558	70/18903	0.004323397	0.021555491	0.014569697	SOD2/BID/PYCR1/BAK1/KDR/SLC4A11/LRRK2/BCO2/P2RX7/PMAIP1/IFI6/DCN/TCL1A	13
BP	GO:0045646	regulation of erythrocyte differentiation	10/1558	47/18903	0.004324672	0.021555491	0.014569697	STAT1/LYN/STAT3/HIF1A/ACVR2A/SPI1/ISG15/HOXA5/MAFB/ZFP36	10
BP	GO:0050919	negative chemotaxis	10/1558	47/18903	0.004324672	0.021555491	0.014569697	DPP4/WNT5A/SEMA4G/SEMA5A/SEMA6C/NRP2/APOA1/ITGAV/FLRT3/ROBO1	10
BP	GO:0061383	trabecula morphogenesis	10/1558	47/18903	0.004324672	0.021555491	0.014569697	SBNO2/CHAD/ENG/FHL2/SLC40A1/OVOL2/MMP2/COL1A1/ADAMTS1/GREM1	10
BP	GO:1902622	regulation of neutrophil migration	10/1558	47/18903	0.004324672	0.021555491	0.014569697	CXCL8/SLAMF8/DPP4/NOD2/C5AR1/IL1R1/C3AR1/CD74/ADAM8/CCL21	10
BP	GO:0031334	positive regulation of protein-containing complex assembly	27/1558	192/18903	0.004349774	0.021661721	0.014641499	GBP5/MMP3/BID/TFRC/CLEC7A/PLEK/BAIAP2L2/MMP1/TPPP/CCL11/BAK1/HCK/PFN2/CDH5/TLR4/TPPP3/TRABD2A/ISG15/AKAP9/OCLN/CCL24/FSCN1/CDH17/TNF/LCP1/CCL21/TCL1A	27
BP	GO:0006662	glycerol ether metabolic process	6/1558	20/18903	0.004383155	0.0216769	0.014651759	PLA2G7/CHPT1/LPCAT2/TMEM86B/AGMO/FASN	6
BP	GO:0015732	prostaglandin transport	6/1558	20/18903	0.004383155	0.0216769	0.014651759	NOS2/IL1B/PTGES/P2RX7/PTGS2/SLCO2A1	6
BP	GO:0042359	vitamin D metabolic process	6/1558	20/18903	0.004383155	0.0216769	0.014651759	CYP27B1/CYP3A4/LGMN/SNAI1/CYP27A1/TNF	6
BP	GO:0042474	middle ear morphogenesis	6/1558	20/18903	0.004383155	0.0216769	0.014651759	TSHZ1/EDNRA/OSR1/INSIG1/OSR2/PRRX1	6
BP	GO:0043011	myeloid dendritic cell differentiation	6/1558	20/18903	0.004383155	0.0216769	0.014651759	BATF2/UBD/SPI1/IRF4/BATF/BATF3	6
BP	GO:0046485	ether lipid metabolic process	6/1558	20/18903	0.004383155	0.0216769	0.014651759	PLA2G7/CHPT1/LPCAT2/TMEM86B/AGMO/FASN	6
BP	GO:0051546	keratinocyte migration	6/1558	20/18903	0.004383155	0.0216769	0.014651759	LRG1/EPB41L4B/ADAM9/FGF7/MMP9/HBEGF	6
BP	GO:1902236	negative regulation of endoplasmic reticulum stress-induced intrinsic apoptotic signaling pathway	6/1558	20/18903	0.004383155	0.0216769	0.014651759	GRINA/XBP1/PTPN1/LRRK2/HERPUD1/HYOU1	6
BP	GO:0030073	insulin secretion	26/1558	183/18903	0.00442035	0.021841957	0.014763323	NOS2/IL1B/IL1RN/JAK2/PIM3/BAIAP3/CD38/RAB11FIP5/HIF1A/TCIRG1/GLUL/PCK2/HNF1A/HNF1B/SRI/HNF4A/ABAT/TRPM4/NR0B2/ANXA1/NEUROD1/TNF/CHGA/BLK/NR1H4/FAM3B	26
BP	GO:0000096	sulfur amino acid metabolic process	8/1558	33/18903	0.004489871	0.022128098	0.014956731	SLC7A11/CTH/MPST/MSRA/CBS/TST/GGT1/DPEP1	8
BP	GO:0045907	positive regulation of vasoconstriction	8/1558	33/18903	0.004489871	0.022128098	0.014956731	CD38/F2R/TBXAS1/FAAH/GJA5/PTGS2/TRPM4/ACE	8
BP	GO:0050858	negative regulation of antigen receptor-mediated signaling pathway	8/1558	33/18903	0.004489871	0.022128098	0.014956731	GBP1/LILRB4/CD300A/BTN2A2/EZR/THY1/FCRL3/CEACAM1	8
BP	GO:0032941	secretion by tissue	9/1558	40/18903	0.004506504	0.022171847	0.014986301	P2RY2/CYBA/TIFAB/AQP1/ADA/WNK4/SPINK1/SCT/AGR2	9
BP	GO:0045823	positive regulation of heart contraction	9/1558	40/18903	0.004506504	0.022171847	0.014986301	ADM/EDN3/GCH1/EDN2/SLC1A1/ATP1A1/TRPM4/ADA/CHGA	9
BP	GO:0106106	cold-induced thermogenesis	22/1558	147/18903	0.00452358	0.022217617	0.015017238	LCN2/ACSL1/JAK2/IL18R1/ACOT11/CEBPB/ALPL/CCR2/GATM/PPARGC1A/TLR4/PRLR/IRF4/CMKLR1/PLAC8/GJA1/ABHD6/SCD/APPL2/G0S2/ELOVL6/YBX2	22
BP	GO:0120161	regulation of cold-induced thermogenesis	22/1558	147/18903	0.00452358	0.022217617	0.015017238	LCN2/ACSL1/JAK2/IL18R1/ACOT11/CEBPB/ALPL/CCR2/GATM/PPARGC1A/TLR4/PRLR/IRF4/CMKLR1/PLAC8/GJA1/ABHD6/SCD/APPL2/G0S2/ELOVL6/YBX2	22
BP	GO:1903532	positive regulation of secretion by cell	36/1558	278/18903	0.004567406	0.022402238	0.015142026	SDCBP/IL1B/TLR2/JAK2/PTAFR/HCAR2/FGR/BAIAP3/CD38/HIF1A/ADAM9/GLUL/EDN3/ITGB2/PCK2/PTGES/SMPD3/TLR4/PPARG/P2RX7/EZR/SLC6A4/SPP1/RGCC/SRI/ABAT/P2RY1/PCSK1/TRPM4/NR0B2/ADAM8/SPINK1/BLK/SCAMP5/SCT/NR1H4	36
BP	GO:1990874	vascular associated smooth muscle cell proliferation	16/1558	95/18903	0.004569006	0.022402238	0.015142026	SOD2/IGFBP5/JAK2/TERT/PPARG/CALCRL/MMP2/PDGFB/GJA1/P2RY6/DDR2/TNF/MMP9/NR4A3/ADAMTS1/HPGD	16
BP	GO:0071320	cellular response to cAMP	11/1558	55/18903	0.004674277	0.022859574	0.015451147	IGFBP5/PTAFR/EEF2K/EZR/AQP1/ASS1/AKAP9/FBP1/STC1/SLC26A3/GPD1	11
BP	GO:1904645	response to amyloid-beta	11/1558	55/18903	0.004674277	0.022859574	0.015451147	MMP3/ICAM1/MMP12/RAMP3/ABCC1/TLR4/LGMN/MMP2/GJA1/TNF/MMP9	11
BP	GO:2000107	negative regulation of leukocyte apoptotic process	11/1558	55/18903	0.004674277	0.022859574	0.015451147	IDO1/NOD2/HIF1A/LILRB1/EFNA1/CD74/ST3GAL1/ADA/CCL21/BCL6/IL7R	11
BP	GO:0030301	cholesterol transport	19/1558	121/18903	0.004721948	0.02305327	0.015582069	PCSK9/LIPG/EEPD1/APOM/PPARG/ABCA8/APOE/APOC1/APOA1/ABCA2/YJEFN3/LDLR/STARD4/ABCG5/APOB/APOC3/APOA4/MSR1/CETP	19
BP	GO:0032355	response to estradiol	19/1558	121/18903	0.004721948	0.02305327	0.015582069	STAT3/CD38/SSTR1/ALDH1A2/RAMP3/GPX4/PDGFRB/SLC6A4/IHH/PTGS2/MMP2/ITGA2/ASS1/PTGFR/COL1A1/APOB/ANXA1/IGFBP2/HPGD	19
BP	GO:0090087	regulation of peptide transport	26/1558	184/18903	0.004755084	0.023195234	0.015678025	S100A8/NOS2/IL1B/JAK2/PIM3/BAIAP3/FFAR2/CD38/HIF1A/TCIRG1/GLUL/PCK2/SRI/HNF4A/ABAT/CD74/TRPM4/NR0B2/NEUROD1/TNF/SPINK1/CHGA/BLK/SCT/NR1H4/CA2	26
BP	GO:0070059	intrinsic apoptotic signaling pathway in response to endoplasmic reticulum stress	12/1558	63/18903	0.004853563	0.023618113	0.015963855	GRINA/XBP1/CHAC1/PML/PTPN1/BAK1/CEBPB/LRRK2/PMAIP1/HERPUD1/HYOU1/RNF186	12
BP	GO:0008652	cellular amino acid biosynthetic process	14/1558	79/18903	0.004854169	0.023618113	0.015963855	PYCR1/ALDH18A1/CTH/PSAT1/GLUL/SLC1A3/NAGS/DPYD/OAT/CBS/ASS1/ABAT/BCAT1/GGT1	14
BP	GO:0048844	artery morphogenesis	14/1558	79/18903	0.004854169	0.023618113	0.015963855	ENG/PRDM1/EDNRA/APOE/PDGFRB/GJA5/ACVRL1/SMAD7/FKBP10/NOTCH3/LDLR/APOB/PRRX1/HPGD	14
BP	GO:0006939	smooth muscle contraction	18/1558	113/18903	0.005030585	0.024455659	0.016529966	PTAFR/CD38/EDN3/EDN2/SPHK1/F2R/EDNRA/DOCK4/SULF2/TIFAB/HTR1D/PTGS2/ATP2B1/CALCRL/ITGA2/ABAT/TBX3/ADA	18
BP	GO:0031641	regulation of myelination	10/1558	48/18903	0.005067623	0.024614782	0.01663752	TPPP/CTSC/ITGAX/PTN/TMEM98/HGF/ZNF488/TNF/EGR2/CST7	10
BP	GO:0002710	negative regulation of T cell mediated immunity	7/1558	27/18903	0.005201717	0.025053257	0.016933892	NOD2/LILRB4/LILRB1/SLAMF1/SMAD7/IL7R/CEACAM1	7
BP	GO:0009065	glutamine family amino acid catabolic process	7/1558	27/18903	0.005201717	0.025053257	0.016933892	NOS2/PRODH/GLUL/ASRGL1/OAT/FAH/DDAH2	7
BP	GO:0010460	positive regulation of heart rate	7/1558	27/18903	0.005201717	0.025053257	0.016933892	ADM/EDN3/GCH1/EDN2/SLC1A1/TRPM4/ADA	7
BP	GO:0031639	plasminogen activation	7/1558	27/18903	0.005201717	0.025053257	0.016933892	PLAUR/PLAU/RUNX1/SERPINE1/KLKB1/DHCR24/HPN	7
BP	GO:0033081	regulation of T cell differentiation in thymus	7/1558	27/18903	0.005201717	0.025053257	0.016933892	ERBB2/IHH/ADA/ADAM8/VNN1/EGR3/IL7R	7
BP	GO:0034143	regulation of toll-like receptor 4 signaling pathway	7/1558	27/18903	0.005201717	0.025053257	0.016933892	LYN/WDFY1/IFI35/NINJ1/TNFAIP3/APPL2/CD14	7
BP	GO:0036037	CD8-positive, alpha-beta T cell activation	7/1558	27/18903	0.005201717	0.025053257	0.016933892	IRF1/CD274/RUNX1/LILRB4/LILRB1/SOCS1/CLEC4A	7
BP	GO:0036296	response to increased oxygen levels	7/1558	27/18903	0.005201717	0.025053257	0.016933892	SOD2/SLC7A5/PDPN/PDGFRB/MMP2/FAS/COL1A1	7
BP	GO:0070269	pyroptosis	7/1558	27/18903	0.005201717	0.025053257	0.016933892	ZBP1/CASP1/MEFV/GZMB/NLRC4/AIM2/NLRP3	7
BP	GO:0071549	cellular response to dexamethasone stimulus	7/1558	27/18903	0.005201717	0.025053257	0.016933892	JAK2/PCK2/PCK1/AQP1/ASS1/ERRFI1/DDIT4	7
BP	GO:0032370	positive regulation of lipid transport	15/1558	88/18903	0.005284887	0.025432405	0.017190164	IL1B/ACSL1/PLA2R1/LIPG/EEPD1/PTGES/CYP4F2/PRAP1/PPARG/ABCA8/APOE/P2RX7/SPP1/APOA1/CETP	15
BP	GO:0045055	regulated exocytosis	32/1558	242/18903	0.005290478	0.025437898	0.017193876	FCGR3A/RAB31/STX11/PTAFR/FGR/BAIAP3/PLEK/LYN/RAB11FIP5/SPI1/CCL3/HCK/ITGB2/PFN2/GRIN3A/CD300A/CCR2/LRRK2/SCIN/LGALS9/P2RX7/P2RY1/SNPH/NR4A3/RAB11FIP1/CHGA/PTGDS/ANXA3/BLK/SCAMP5/PRRT2/CEACAM1	32
BP	GO:0042157	lipoprotein metabolic process	21/1558	140/18903	0.00531284	0.025523954	0.017252043	APOL1/APOL3/APOL2/APOL6/WIPI1/PCSK9/LIPG/NMT2/GLUL/PPT1/APOL4/APOM/APOE/PGAP3/APOC1/APOA1/ITGAV/LDLR/APOB/APOC3/APOA4	21
BP	GO:0019432	triglyceride biosynthetic process	9/1558	41/18903	0.005360097	0.02568623	0.017361728	ACSL1/PCK2/LPL/PCK1/MOGAT3/AGMO/MOGAT2/LDLR/SIK1	9
BP	GO:0051281	positive regulation of release of sequestered calcium ion into cytosol	9/1558	41/18903	0.005360097	0.02568623	0.017361728	CXCL9/CXCL10/CXCL11/F2R/CEMIP/CX3CL1/SRI/P2RY6/THY1	9
BP	GO:1903524	positive regulation of blood circulation	9/1558	41/18903	0.005360097	0.02568623	0.017361728	ADM/EDN3/GCH1/EDN2/SLC1A1/ATP1A1/TRPM4/ADA/CHGA	9
BP	GO:0034329	cell junction assembly	51/1558	430/18903	0.005386258	0.025789982	0.017431856	SDCBP/IL1B/TLR2/CLDN15/LRRN3/WNT5A/MMP14/RAB17/CORO1C/PECAM1/KDR/ACTN1/TPBG/ECT2/CDH5/ITGA5/CDH11/FZD5/EEF2K/SNAI1/CBLN2/MARVELD2/PCDH17/CLDN3/GJA5/ACVRL1/MARVELD3/TESK2/TRIP6/SMAD7/OCEL1/ITGA2/LAMC1/PLXND1/GPBAR1/HAPLN4/GJA1/SLITRK6/OCLN/CLDN23/FSCN1/RHOD/FLRT3/GJA4/TNF/THY1/ACE/NR1H4/THBS2/EPHA2/GREM1	51
BP	GO:0010718	positive regulation of epithelial to mesenchymal transition	11/1558	56/18903	0.005393248	0.025801838	0.01743987	LRG1/SDCBP/IL1B/PDPN/GCNT2/ENG/SNAI1/RGCC/BAMBI/LOXL2/COL1A1	11
BP	GO:1901184	regulation of ERBB signaling pathway	14/1558	80/18903	0.005448406	0.025988686	0.017566163	PLAUR/PTPN3/RHBDF2/CBLC/LGMN/TGFA/PTPN12/IFI6/ERRFI1/MMP9/AGR2/NCF1/CEACAM1/HBEGF	14
BP	GO:0003382	epithelial cell morphogenesis	8/1558	34/18903	0.005455033	0.025988686	0.017566163	DACT2/FLNB/COL18A1/RILPL2/CLDN3/IHH/STC1/COL15A1	8
BP	GO:0034405	response to fluid shear stress	8/1558	34/18903	0.005455033	0.025988686	0.017566163	PDGFRB/P2RX7/TFPI2/PTGS2/SMAD7/MMP2/ASS1/ACE	8
BP	GO:0035590	purinergic nucleotide receptor signaling pathway	8/1558	34/18903	0.005455033	0.025988686	0.017566163	PTAFR/P2RY13/P2RY14/P2RY2/P2RX7/P2RY6/P2RY1/ADA	8
BP	GO:0090313	regulation of protein targeting to membrane	8/1558	34/18903	0.005455033	0.025988686	0.017566163	ITGB2/SLC51B/ERBB2/PDZK1/CEMIP/SLC1A1/ANK3/STOM	8
BP	GO:0009185	ribonucleoside diphosphate metabolic process	18/1558	114/18903	0.005525607	0.026302993	0.017778608	HK2/HK3/HK1/STAT3/HIF1A/MLXIPL/ENTPD5/P2RX7/INSR/RRM2/FBP1/ALDOC/NT5E/SLC2A6/GPD1/ENTPD2/DDIT4/ALDOB	18
BP	GO:0009311	oligosaccharide metabolic process	12/1558	64/18903	0.00553595	0.026330307	0.01779707	SI/TREH/NEU4/GM2A/GBA3/B4GALT1/GAL3ST4/FBP1/ST3GAL4/B3GALT5/LCT/MGAM	12
BP	GO:1900076	regulation of cellular response to insulin stimulus	13/1558	72/18903	0.005541858	0.026336494	0.017801252	IL1B/SOCS3/PRKCZ/PTPN1/LPL/SOCS1/PPARG/PTPRE/SLC27A4/ATP2B1/SORL1/APPL2/NR1H4	13
BP	GO:0002517	T cell tolerance induction	5/1558	15/18903	0.005625547	0.026491972	0.017906342	IDO1/LILRB2/LILRB4/IL2RA/CLC	5
BP	GO:0007567	parturition	5/1558	15/18903	0.005625547	0.026491972	0.017906342	PTAFR/MAFF/MMP2/PTGFR/HPGD	5
BP	GO:0032905	transforming growth factor beta1 production	5/1558	15/18903	0.005625547	0.026491972	0.017906342	TYROBP/GATA6/NRROS/LUM/CX3CL1	5
BP	GO:0060099	regulation of phagocytosis, engulfment	5/1558	15/18903	0.005625547	0.026491972	0.017906342	RAB31/CD300A/ITGA2/APPL2/STAP1	5
BP	GO:0060330	regulation of response to interferon-gamma	5/1558	15/18903	0.005625547	0.026491972	0.017906342	PARP9/NLRC5/PARP14/SOCS1/PPARG	5
BP	GO:0060334	regulation of interferon-gamma-mediated signaling pathway	5/1558	15/18903	0.005625547	0.026491972	0.017906342	PARP9/NLRC5/PARP14/SOCS1/PPARG	5
BP	GO:0060576	intestinal epithelial cell development	5/1558	15/18903	0.005625547	0.026491972	0.017906342	HIF1A/PRDM1/FZD5/KLF5/HOXA5	5
BP	GO:0071639	positive regulation of monocyte chemotactic protein-1 production	5/1558	15/18903	0.005625547	0.026491972	0.017906342	IL1B/CLEC7A/NOD2/OAS3/LGALS9	5
BP	GO:1900426	positive regulation of defense response to bacterium	5/1558	15/18903	0.005625547	0.026491972	0.017906342	NOD2/HAVCR2/EMILIN2/CYBA/EMILIN1	5
BP	GO:1902166	negative regulation of intrinsic apoptotic signaling pathway in response to DNA damage by p53 class mediator	5/1558	15/18903	0.005625547	0.026491972	0.017906342	MUC1/ELL3/ZNF385A/CD74/CD44	5
BP	GO:1905153	regulation of membrane invagination	5/1558	15/18903	0.005625547	0.026491972	0.017906342	RAB31/CD300A/ITGA2/APPL2/STAP1	5
BP	GO:0046887	positive regulation of hormone secretion	19/1558	123/18903	0.005656892	0.026617656	0.017991294	JAK2/HCAR2/BAIAP3/CD38/HIF1A/GLUL/EDN3/PCK2/PPARG/SPP1/SRI/ABAT/P2RY1/TRPM4/NR0B2/SPINK1/BLK/SCT/NR1H4	19
BP	GO:0030502	negative regulation of bone mineralization	6/1558	21/18903	0.005714615	0.026669757	0.01802651	SRGN/HIF1A/CCL3/CCR1/TRPM4/GREM1	6
BP	GO:0034035	purine ribonucleoside bisphosphate metabolic process	6/1558	21/18903	0.005714615	0.026669757	0.01802651	SULT1A2/SULT2B1/SULT1A1/PAPSS2/SLC26A2/SULT2A1	6
BP	GO:0038083	peptidyl-tyrosine autophosphorylation	6/1558	21/18903	0.005714615	0.026669757	0.01802651	KDR/AATK/INSR/LTK/ACE/GREM1	6
BP	GO:0043651	linoleic acid metabolic process	6/1558	21/18903	0.005714615	0.026669757	0.01802651	FADS1/GSTA1/CYP2J2/FADS2/CYP2C18/ELOVL5	6
BP	GO:0045063	T-helper 1 cell differentiation	6/1558	21/18903	0.005714615	0.026669757	0.01802651	IL18R1/RIPK2/CD80/TMEM98/HLX/ANXA1	6
BP	GO:0050427	3'-phosphoadenosine 5'-phosphosulfate metabolic process	6/1558	21/18903	0.005714615	0.026669757	0.01802651	SULT1A2/SULT2B1/SULT1A1/PAPSS2/SLC26A2/SULT2A1	6
BP	GO:0060445	branching involved in salivary gland morphogenesis	6/1558	21/18903	0.005714615	0.026669757	0.01802651	TGM2/LAMA1/HGF/PLXND1/FGF7/TNF	6
BP	GO:0071605	monocyte chemotactic protein-1 production	6/1558	21/18903	0.005714615	0.026669757	0.01802651	IL1B/CLEC7A/NOD2/OAS3/LGALS9/NR1H4	6
BP	GO:0071637	regulation of monocyte chemotactic protein-1 production	6/1558	21/18903	0.005714615	0.026669757	0.01802651	IL1B/CLEC7A/NOD2/OAS3/LGALS9/NR1H4	6
BP	GO:1902307	positive regulation of sodium ion transmembrane transport	6/1558	21/18903	0.005714615	0.026669757	0.01802651	CHP2/WNK2/CNKSR3/ANK3/WNK4/FXYD1	6
BP	GO:0009132	nucleoside diphosphate metabolic process	20/1558	132/18903	0.005736151	0.02674843	0.018079686	HK2/HK3/HK1/STAT3/HIF1A/MLXIPL/ENTPD5/P2RX7/INSR/RRM2/FBP1/ENTPD8/ENTPD1/ALDOC/NT5E/SLC2A6/GPD1/ENTPD2/DDIT4/ALDOB	20
BP	GO:0007589	body fluid secretion	15/1558	89/18903	0.005884049	0.027344162	0.018482351	HK2/XBP1/HIF1A/STAT5A/OAS2/P2RY2/PRLR/CYBA/TIFAB/AQP1/ADA/WNK4/SPINK1/SCT/AGR2	15
BP	GO:0048678	response to axon injury	15/1558	89/18903	0.005884049	0.027344162	0.018482351	SOD2/JAK2/LYN/TYROBP/PTN/AIF1/PTPRF/SLC1A1/SPP1/SCARF1/MMP2/PCSK1/FLRT3/THY1/APOA4	15
BP	GO:0050829	defense response to Gram-negative bacterium	15/1558	89/18903	0.005884049	0.027344162	0.018482351	NOS2/CXCL6/DMBT1/LYZ/SLC11A1/SERPINE1/MR1/TLR4/SELP/CD4/AQP1/IL22RA1/CHGA/DEFB1/LYPD8	15
BP	GO:0071229	cellular response to acid chemical	15/1558	89/18903	0.005884049	0.027344162	0.018482351	XBP1/SLC7A5/HMGCS2/CEBPB/NSMF/SOCS1/COL4A1/CYBA/COL5A2/BCL11A/MMP2/ASS1/COL1A1/COL1A2/TNF	15
BP	GO:0048469	cell maturation	26/1558	187/18903	0.005888823	0.027344162	0.018482351	CLEC7A/RND1/RPS6KA2/CDC25B/HIF1A/SOX8/C1QA/KDR/EDNRA/LRRK2/PPARG/FZD5/IHH/CX3CL1/BCL11A/SCARF1/FLVCR1/REC8/HOXA5/SLC26A3/SOX18/SPINK1/CATSPER2/FEV/CCL21/DEFB1	26
BP	GO:0033628	regulation of cell adhesion mediated by integrin	10/1558	49/18903	0.005906951	0.027344162	0.018482351	MUC1/DPP4/LYN/PLAU/ADAM9/SERPINE1/EFNA1/ADA/CCL21/EPHA2	10
BP	GO:0035987	endodermal cell differentiation	10/1558	49/18903	0.005906951	0.027344162	0.018482351	MMP14/GATA6/ITGB2/ITGA5/COL5A2/HNF1B/ITGAV/MMP2/COL4A2/MMP9	10
BP	GO:0043300	regulation of leukocyte degranulation	10/1558	49/18903	0.005906951	0.027344162	0.018482351	PTAFR/FGR/LYN/SPI1/ITGB2/CD300A/CCR2/LGALS9/BLK/CEACAM1	10
BP	GO:0045933	positive regulation of muscle contraction	10/1558	49/18903	0.005906951	0.027344162	0.018482351	PTAFR/EDN2/SPHK1/F2R/PTGS2/ITGA2/ABAT/ATP1A1/ADA/CHGA	10
BP	GO:0032371	regulation of sterol transport	14/1558	81/18903	0.006099742	0.028190967	0.01905472	PCSK9/LIPG/EEPD1/PPARG/ABCA8/APOE/APOC1/APOA1/ABCA2/YJEFN3/ABCG5/APOC3/APOA4/CETP	14
BP	GO:0032374	regulation of cholesterol transport	14/1558	81/18903	0.006099742	0.028190967	0.01905472	PCSK9/LIPG/EEPD1/PPARG/ABCA8/APOE/APOC1/APOA1/ABCA2/YJEFN3/ABCG5/APOC3/APOA4/CETP	14
BP	GO:0032768	regulation of monooxygenase activity	11/1558	57/18903	0.006196672	0.028592716	0.019326268	IL1B/CYP27B1/HIF1A/ACVR2A/GCH1/TERT/HM13/APOE/DDAH2/TNF/FCER2	11
BP	GO:1903053	regulation of extracellular matrix organization	11/1558	57/18903	0.006196672	0.028592716	0.019326268	DPP4/PDPN/RUNX1/LAMA1/RGCC/NID1/LAMC1/DDR2/FSCN1/EMILIN1/AEBP1	11
BP	GO:0072678	T cell migration	13/1558	73/18903	0.006246325	0.028798582	0.019465416	CXCL10/CXCL11/ICAM1/CXCL16/WNT5A/CCL3/CCR2/CCL2/AIF1/SPNS2/ADAM8/CCL20/CCL21	13
BP	GO:0061138	morphogenesis of a branching epithelium	26/1558	188/18903	0.006313289	0.029016606	0.019612782	TGM2/SOCS3/ADM/PML/SOX8/WNT5A/MMP14/CCL11/SPINT1/ENG/KDR/EDNRA/COL4A1/FZD5/LAMA1/HGF/HNF1B/IHH/HOXB7/PLXND1/TBX3/HOXA5/FGF7/TNF/EPHA2/GREM1	26
BP	GO:0014002	astrocyte development	9/1558	42/18903	0.006333527	0.029016606	0.019612782	S100A8/S100A9/IL1B/C1QA/C5AR1/TLR4/ROR2/LDLR/TNF	9
BP	GO:0043029	T cell homeostasis	9/1558	42/18903	0.006333527	0.029016606	0.019612782	TCIRG1/IL2RA/LGALS9/LGALS2/P2RX7/PMAIP1/SPNS2/FAS/IL7R	9
BP	GO:0050999	regulation of nitric-oxide synthase activity	9/1558	42/18903	0.006333527	0.029016606	0.019612782	IL1B/HIF1A/ACVR2A/GCH1/TERT/APOE/DDAH2/TNF/FCER2	9
BP	GO:1900077	negative regulation of cellular response to insulin stimulus	9/1558	42/18903	0.006333527	0.029016606	0.019612782	IL1B/SOCS3/PRKCZ/PTPN1/LPL/SOCS1/PTPRE/SLC27A4/APPL2	9
BP	GO:2000403	positive regulation of lymphocyte migration	9/1558	42/18903	0.006333527	0.029016606	0.019612782	CXCL10/WNT5A/CCL3/CCR2/CCL4/AIF1/ADAM8/CCL20/CCL21	9
BP	GO:0046777	protein autophosphorylation	30/1558	226/18903	0.006412022	0.029016606	0.019612782	JAK2/FGFR3/PIM3/FGR/PRKG2/MAPKAPK2/LYN/HCK/ENG/ERBB2/WNK2/KDR/AATK/LRRK2/PRLR/EEF2K/PDGFRB/INSR/LTK/ULK3/CSF1R/NBN/PDGFB/ERRFI1/DDR2/THY1/ACE/SIK1/GPNMB/GREM1	30
BP	GO:0003093	regulation of glomerular filtration	4/1558	10/18903	0.006439824	0.029016606	0.019612782	F2R/CYBA/GJA5/PDGFB	4
BP	GO:0006560	proline metabolic process	4/1558	10/18903	0.006439824	0.029016606	0.019612782	PYCR1/PRODH/ALDH18A1/OAT	4
BP	GO:0010572	positive regulation of platelet activation	4/1558	10/18903	0.006439824	0.029016606	0.019612782	JAK2/PLEK/TLR4/SELP	4
BP	GO:0030450	regulation of complement activation, classical pathway	4/1558	10/18903	0.006439824	0.029016606	0.019612782	C4BPB/CD55/C4BPA/CR2	4
BP	GO:0036109	alpha-linolenic acid metabolic process	4/1558	10/18903	0.006439824	0.029016606	0.019612782	FADS1/ACAA1/FADS2/ELOVL5	4
BP	GO:0042939	tripeptide transport	4/1558	10/18903	0.006439824	0.029016606	0.019612782	SLC7A11/ABCC1/GJA1/SLC15A1	4
BP	GO:0045625	regulation of T-helper 1 cell differentiation	4/1558	10/18903	0.006439824	0.029016606	0.019612782	RIPK2/CD80/HLX/ANXA1	4
BP	GO:0060054	positive regulation of epithelial cell proliferation involved in wound healing	4/1558	10/18903	0.006439824	0.029016606	0.019612782	LRG1/FZD7/MMP12/B4GALT1	4
BP	GO:0060346	bone trabecula formation	4/1558	10/18903	0.006439824	0.029016606	0.019612782	CHAD/MMP2/COL1A1/GREM1	4
BP	GO:0070391	response to lipoteichoic acid	4/1558	10/18903	0.006439824	0.029016606	0.019612782	TLR2/RIPK2/TLR4/CD14	4
BP	GO:0071223	cellular response to lipoteichoic acid	4/1558	10/18903	0.006439824	0.029016606	0.019612782	TLR2/RIPK2/TLR4/CD14	4
BP	GO:0071421	manganese ion transmembrane transport	4/1558	10/18903	0.006439824	0.029016606	0.019612782	TMEM165/SLC11A1/SLC39A8/SLC30A10	4
BP	GO:0072203	cell proliferation involved in metanephros development	4/1558	10/18903	0.006439824	0.029016606	0.019612782	STAT1/PDGFRB/OSR1/EGR1	4
BP	GO:1902946	protein localization to early endosome	4/1558	10/18903	0.006439824	0.029016606	0.019612782	DTX3L/EZR/RDX/SORL1	4
BP	GO:1903980	positive regulation of microglial cell activation	4/1558	10/18903	0.006439824	0.029016606	0.019612782	CTSC/CCL3/LRRK2/STAP1	4
BP	GO:2000425	regulation of apoptotic cell clearance	4/1558	10/18903	0.006439824	0.029016606	0.019612782	C2/TGM2/CCL2/CD300LF	4
BP	GO:2000510	positive regulation of dendritic cell chemotaxis	4/1558	10/18903	0.006439824	0.029016606	0.019612782	SPI1/LGALS9/SLAMF1/CCL21	4
BP	GO:0010818	T cell chemotaxis	7/1558	28/18903	0.006450954	0.029016606	0.019612782	CXCL10/CXCL11/CXCL16/WNT5A/CCL3/CCR2/CCL21	7
BP	GO:0019359	nicotinamide nucleotide biosynthetic process	7/1558	28/18903	0.006450954	0.029016606	0.019612782	PARP9/NAMPT/IDO1/KYNU/NNMT/HAAO/QPRT	7
BP	GO:0019363	pyridine nucleotide biosynthetic process	7/1558	28/18903	0.006450954	0.029016606	0.019612782	PARP9/NAMPT/IDO1/KYNU/NNMT/HAAO/QPRT	7
BP	GO:0031664	regulation of lipopolysaccharide-mediated signaling pathway	7/1558	28/18903	0.006450954	0.029016606	0.019612782	CARD16/CD55/LY96/SCIMP/CX3CL1/TNFAIP3/CD14	7
BP	GO:0090314	positive regulation of protein targeting to membrane	7/1558	28/18903	0.006450954	0.029016606	0.019612782	ITGB2/SLC51B/ERBB2/PDZK1/CEMIP/ANK3/STOM	7
BP	GO:1900017	positive regulation of cytokine production involved in inflammatory response	7/1558	28/18903	0.006450954	0.029016606	0.019612782	GBP5/CLEC7A/NOD2/STAT3/HIF1A/TLR4/TNF	7
BP	GO:1902883	negative regulation of response to oxidative stress	7/1558	28/18903	0.006450954	0.029016606	0.019612782	PYCR1/NCOA7/LRRK2/MCTP1/HGF/DDR2/NR4A3	7
BP	GO:0060840	artery development	17/1558	107/18903	0.006465783	0.029060441	0.019642411	ENG/PRDM1/EDNRA/APOE/PDGFRB/GJA5/ACVRL1/SMAD7/FKBP10/PLXND1/NOTCH3/LDLR/APOB/ROBO1/EGR2/PRRX1/HPGD	17
BP	GO:0035633	maintenance of blood-brain barrier	8/1558	35/18903	0.006570583	0.029415838	0.019882629	PECAM1/CDH5/CLDN3/SLC1A1/PTGS2/LAMC1/GJA1/OCLN	8
BP	GO:0050654	chondroitin sulfate proteoglycan metabolic process	8/1558	35/18903	0.006570583	0.029415838	0.019882629	CHST13/DSE/CHST15/CHSY1/CHST11/CSGALNACT2/CSGALNACT1/DCN	8
BP	GO:0070528	protein kinase C signaling	8/1558	35/18903	0.006570583	0.029415838	0.019882629	PLEK/FIBIN/PRKCZ/WNT5A/CD40/GPD1L/PDGFB/WNK4	8
BP	GO:2000352	negative regulation of endothelial cell apoptotic process	8/1558	35/18903	0.006570583	0.029415838	0.019882629	ICAM1/SERPINE1/SEMA5A/KDR/TERT/CDH5/TNFAIP3/SCG2	8
BP	GO:2000515	negative regulation of CD4-positive, alpha-beta T cell activation	8/1558	35/18903	0.006570583	0.029415838	0.019882629	CD274/ZC3H12A/RUNX1/LGALS9/SMAD7/HLX/ANXA1/BCL6	8
BP	GO:0030195	negative regulation of blood coagulation	10/1558	50/18903	0.006850711	0.030645941	0.020714075	PLAUR/SERPING1/PLAU/SERPINE1/KLKB1/APOE/PDGFB/ABAT/THBD/CEACAM1	10
BP	GO:0090257	regulation of muscle system process	33/1558	256/18903	0.006869286	0.030705009	0.020754	ZC3H12A/IGFBP5/PTAFR/TNNC2/EDN2/PDE4B/MYL5/SPHK1/AIF1/F2R/PPARG/DOCK4/DSP/TIFAB/GJA5/EHD3/PTGS2/SMAD7/SRI/DSC2/ATP2B1/CALCRL/ITGA2/ERRFI1/AKAP9/ABAT/ATP1A1/TRPM4/STC1/ADA/NR4A3/CHGA/KCNJ2	33
BP	GO:0035924	cellular response to vascular endothelial growth factor stimulus	13/1558	74/18903	0.007020204	0.031306168	0.021160333	MAPKAPK2/KDR/SPHK1/PTP4A3/PDGFRB/NRP2/MT1G/ANXA1/ROBO1/PGF/GAS1/DCN/EGR3	13
BP	GO:0042058	regulation of epidermal growth factor receptor signaling pathway	13/1558	74/18903	0.007020204	0.031306168	0.021160333	PLAUR/PTPN3/RHBDF2/CBLC/TGFA/PTPN12/IFI6/ERRFI1/MMP9/AGR2/NCF1/CEACAM1/HBEGF	13
BP	GO:0050688	regulation of defense response to virus	13/1558	74/18903	0.007020204	0.031306168	0.021160333	STAT1/PARP9/IL1B/DTX3L/ZC3H12A/MMP12/LILRB1/IL12RB1/APOBEC3G/MICB/FGL2/TNFAIP3/AIM2	13
BP	GO:0009746	response to hexose	27/1558	199/18903	0.007042843	0.031382643	0.021212023	XBP1/ICAM1/PIM3/BAIAP3/RAB11FIP5/HIF1A/GLUL/MLXIPL/PCK2/LPL/CYBA/PCK1/HNF1B/PTGS2/ANGPT2/SRI/KHK/HNF4A/PCSK1/TRPM4/NR0B2/NEUROD1/TNF/ACE/NR1H4/NCF1/EGR1	27
BP	GO:0001706	endoderm formation	11/1558	58/18903	0.007091056	0.031565309	0.02133549	MMP14/GATA6/ITGB2/ITGA5/COL5A2/HNF1B/DUSP4/ITGAV/MMP2/COL4A2/MMP9	11
BP	GO:0051341	regulation of oxidoreductase activity	17/1558	108/18903	0.0071004	0.031565309	0.02133549	IL1B/CYP27B1/SLAMF8/NOD2/HIF1A/ACVR2A/EDN3/GCH1/EDN2/TERT/HM13/LRRK2/APOE/CYBA/DDAH2/TNF/FCER2	17
BP	GO:0062014	negative regulation of small molecule metabolic process	17/1558	108/18903	0.0071004	0.031565309	0.02133549	CYP27B1/PLEK/STAT3/APOE/PDZD3/SNAI1/FMO4/SLC27A4/APOC1/FBP1/APPL2/APOC3/INSIG1/FMO1/DDIT4/SIK1/CEACAM1	17
BP	GO:0010812	negative regulation of cell-substrate adhesion	12/1558	66/18903	0.007128097	0.031639232	0.021385456	GBP1/FZD7/MMP14/CORO1C/SERPINE1/MMP12/GCNT2/ACVRL1/CX3CL1/ANGPT2/COL1A1/BCL6	12
BP	GO:0031343	positive regulation of cell killing	12/1558	66/18903	0.007128097	0.031639232	0.021385456	NOS2/CLEC7A/TAP2/TYROBP/SPI1/MR1/IL12RB1/P2RX7/CD1C/CADM1/FCER2/STAP1	12
BP	GO:0021782	glial cell development	18/1558	117/18903	0.00725398	0.032173005	0.021746242	S100A8/S100A9/IL1B/TLR2/LYN/ASPA/TPPP/C1QA/C5AR1/NRROS/KCNJ10/TLR4/ROR2/ABCA2/LDLR/ZNF488/TNF/NDRG1	18
BP	GO:0007620	copulation	6/1558	22/18903	0.007318517	0.032308852	0.021838063	PI3/ACVR2A/SLC6A4/ABAT/P2RY1/ADA	6
BP	GO:0032928	regulation of superoxide anion generation	6/1558	22/18903	0.007318517	0.032308852	0.021838063	CLEC7A/TYROBP/ITGB2/PON3/ACP5/CYBA	6
BP	GO:0043371	negative regulation of CD4-positive, alpha-beta T cell differentiation	6/1558	22/18903	0.007318517	0.032308852	0.021838063	ZC3H12A/RUNX1/SMAD7/HLX/ANXA1/BCL6	6
BP	GO:0046597	negative regulation of viral entry into host cell	6/1558	22/18903	0.007318517	0.032308852	0.021838063	FCN1/IFITM1/IFITM3/IFITM2/LY6E/CIITA	6
BP	GO:0051000	positive regulation of nitric-oxide synthase activity	6/1558	22/18903	0.007318517	0.032308852	0.021838063	HIF1A/GCH1/TERT/APOE/TNF/FCER2	6
BP	GO:2000810	regulation of bicellular tight junction assembly	6/1558	22/18903	0.007318517	0.032308852	0.021838063	FZD5/SNAI1/CLDN3/GPBAR1/TNF/EPHA2	6
BP	GO:0006941	striated muscle contraction	25/1558	181/18903	0.00742148	0.032738119	0.022128211	ZC3H12A/KCNJ3/TNNC2/KCNE3/SCN4B/KCNJ8/PDE4B/NEDD4L/DSP/GJA5/EHD3/GPD1L/SMAD7/SRI/DSC2/JSRP1/GJA1/AKAP9/SCN1B/ATP1A1/TRPM4/STC1/TNF/CHGA/KCNJ2	25
BP	GO:0031952	regulation of protein autophosphorylation	9/1558	43/18903	0.007437244	0.032782362	0.022158116	ENG/PRLR/EEF2K/NBN/PDGFB/ERRFI1/ACE/GPNMB/GREM1	9
BP	GO:0005996	monosaccharide metabolic process	32/1558	248/18903	0.00757574	0.033267422	0.022485976	HK2/HK3/PDK1/PDK2/HK1/RORC/IGFBP3/PC/NNMT/SORD/CHST15/PCK2/PFKFB3/PPARGC1A/SLC23A1/PMM1/XYLB/INSR/PCK1/SLC37A4/B4GALT1/PMAIP1/KHK/SLC2A3/FBP1/ALDOC/TNF/GPD1/ATF3/SIK1/ALDOB/PDK4	32
BP	GO:0006096	glycolytic process	14/1558	83/18903	0.007588915	0.033267422	0.022485976	HK2/HK3/HK1/STAT3/HIF1A/MLXIPL/P2RX7/INSR/FBP1/ALDOC/SLC2A6/GPD1/DDIT4/ALDOB	14
BP	GO:0050848	regulation of calcium-mediated signaling	14/1558	83/18903	0.007588915	0.033267422	0.022485976	GBP1/CLEC7A/PDK2/PLEK/CCL3/CHP2/FHL2/ERBB3/CCL4/LRRK2/CD4/CMKLR1/ADA/TNF	14
BP	GO:0002730	regulation of dendritic cell cytokine production	5/1558	16/18903	0.007634574	0.033267422	0.022485976	CLEC7A/BST2/NOD2/TLR4/SCIMP	5
BP	GO:0006750	glutathione biosynthetic process	5/1558	16/18903	0.007634574	0.033267422	0.022485976	CHAC1/SLC7A11/SLC1A1/GGT5/GGT1	5
BP	GO:0009074	aromatic amino acid family catabolic process	5/1558	16/18903	0.007634574	0.033267422	0.022485976	IDO1/KYNU/TDO2/HAAO/FAH	5
BP	GO:0023035	CD40 signaling pathway	5/1558	16/18903	0.007634574	0.033267422	0.022485976	CD86/CD40/ITGA5/SLAMF1/TNFAIP3	5
BP	GO:0030033	microvillus assembly	5/1558	16/18903	0.007634574	0.033267422	0.022485976	MYO1A/EZR/ESPN/KLF5/FSCN1	5
BP	GO:0034374	low-density lipoprotein particle remodeling	5/1558	16/18903	0.007634574	0.033267422	0.022485976	PLA2G7/PLA2G2A/APOE/APOB/CETP	5
BP	GO:0045779	negative regulation of bone resorption	5/1558	16/18903	0.007634574	0.033267422	0.022485976	CD38/P2RX7/GPR137B/TNFAIP3/TNFRSF11B	5
BP	GO:0051044	positive regulation of membrane protein ectodomain proteolysis	5/1558	16/18903	0.007634574	0.033267422	0.022485976	IL1B/ADAM9/APOE/TNF/ADAM8	5
BP	GO:0055091	phospholipid homeostasis	5/1558	16/18903	0.007634574	0.033267422	0.022485976	LIPG/APOA1/HNF4A/RCN3/CETP	5
BP	GO:0060456	positive regulation of digestive system process	5/1558	16/18903	0.007634574	0.033267422	0.022485976	SLC22A5/PRAP1/AQP1/SPINK1/SCT	5
BP	GO:0070431	nucleotide-binding oligomerization domain containing 2 signaling pathway	5/1558	16/18903	0.007634574	0.033267422	0.022485976	RIPK2/NOD2/TLR4/SLC15A3/TNFAIP3	5
BP	GO:1902285	semaphorin-plexin signaling pathway involved in neuron projection guidance	5/1558	16/18903	0.007634574	0.033267422	0.022485976	PLXNA2/EDNRA/PLXNC1/NRP2/PLXND1	5
BP	GO:0018149	peptide cross-linking	8/1558	36/18903	0.007850469	0.034130137	0.023069098	TGM2/PI3/EVPL/DSP/ANXA1/DCN/F13A1/CSTA	8
BP	GO:0045589	regulation of regulatory T cell differentiation	8/1558	36/18903	0.007850469	0.034130137	0.023069098	IRF1/LILRB2/LILRB4/BTN2A2/SOCS1/CTLA4/LGALS9/BCL6	8
BP	GO:0086005	ventricular cardiac muscle cell action potential	8/1558	36/18903	0.007850469	0.034130137	0.023069098	KCNJ3/KCNE3/KCNJ8/NEDD4L/DSP/GPD1L/DSC2/TRPM4	8
BP	GO:0046323	glucose import	13/1558	75/18903	0.007868076	0.034130466	0.02306932	HK2/PEA15/HNF1A/TERT/INSR/SLC27A4/RHOQ/SLC2A3/OCLN/APPL2/TNF/ACE/SLC2A2	13
BP	GO:0050810	regulation of steroid biosynthetic process	13/1558	75/18903	0.007868076	0.034130466	0.02306932	CYP27B1/ADM/IGFBP7/APOE/SNAI1/CLCN2/STARD4/ATP1A1/APOB/TNF/INSIG1/NR1H4/EGR1	13
BP	GO:1900047	negative regulation of hemostasis	10/1558	51/18903	0.007907135	0.034130466	0.02306932	PLAUR/SERPING1/PLAU/SERPINE1/KLKB1/APOE/PDGFB/ABAT/THBD/CEACAM1	10
BP	GO:1903793	positive regulation of anion transport	10/1558	51/18903	0.007907135	0.034130466	0.02306932	ABCB1/IL1B/PTAFR/PLA2R1/PTGES/CEBPB/CYP4F2/P2RX7/ABAT/SLC17A8	10
BP	GO:0007263	nitric oxide mediated signal transduction	7/1558	29/18903	0.007910244	0.034130466	0.02306932	NOS2/FPR1/APOE/CBS/DDAH2/NEUROD1/SPINK1	7
BP	GO:0010575	positive regulation of vascular endothelial growth factor production	7/1558	29/18903	0.007910244	0.034130466	0.02306932	IL1B/HPSE/HIF1A/C5AR1/C3AR1/SULF2/PTGS2	7
BP	GO:0032607	interferon-alpha production	7/1558	29/18903	0.007910244	0.034130466	0.02306932	STAT1/RIPK2/MMP12/HAVCR2/NMI/TLR4/LILRA4	7
BP	GO:0032647	regulation of interferon-alpha production	7/1558	29/18903	0.007910244	0.034130466	0.02306932	STAT1/RIPK2/MMP12/HAVCR2/NMI/TLR4/LILRA4	7
BP	GO:0065005	protein-lipid complex assembly	7/1558	29/18903	0.007910244	0.034130466	0.02306932	APOM/APOE/APOC1/APOA1/APOB/APOC3/APOA4	7
BP	GO:0097066	response to thyroid hormone	7/1558	29/18903	0.007910244	0.034130466	0.02306932	CTSB/CTSS/CTSL/THRB/RDX/ACE/HPN	7
BP	GO:0002791	regulation of peptide secretion	25/1558	182/18903	0.007949489	0.034273927	0.023166288	S100A8/NOS2/IL1B/JAK2/PIM3/BAIAP3/FFAR2/CD38/HIF1A/TCIRG1/GLUL/PCK2/SRI/HNF4A/ABAT/CD74/TRPM4/NR0B2/NEUROD1/TNF/SPINK1/CHGA/BLK/SCT/NR1H4	25
BP	GO:0001704	formation of primary germ layer	19/1558	127/18903	0.007981807	0.034387333	0.023242941	FZD7/WNT5A/MMP14/GATA6/ITGB2/ITGA8/ITGA5/SNAI1/COL5A2/HNF1B/DUSP4/ITGAV/MMP2/ITGA2/ETS2/COL4A2/GJA1/MMP9/EPHA2	19
BP	GO:0046031	ADP metabolic process	15/1558	92/18903	0.008016039	0.034508804	0.023325046	HK2/HK3/HK1/STAT3/HIF1A/MLXIPL/P2RX7/INSR/FBP1/ALDOC/NT5E/SLC2A6/GPD1/DDIT4/ALDOB	15
BP	GO:0009620	response to fungus	12/1558	67/18903	0.00804869	0.034610711	0.023393926	S100A8/S100A9/ZBP1/CLEC4E/CLEC7A/BAK1/SPI1/CLEC4A/TLR4/SCIMP/GNLY/CHGA	12
BP	GO:0070997	neuron death	44/1558	368/18903	0.008051818	0.034610711	0.023393926	SOD2/BID/JAK2/SLC7A11/NCOA7/TYROBP/PCSK9/HIF1A/WNT5A/PPT1/CCL3/C1QA/ITGB2/RRAS2/CEBPB/NSMF/ERBB3/KDR/TERT/CCL2/F2R/PPARGC1A/LRRK2/TLR4/LGMN/APOE/THRB/SLC1A1/FOXQ1/CX3CL1/DHCR24/PLXND1/HYOU1/FAS/SORL1/DDR2/TNF/SLC30A10/ADAM8/NR4A3/CHGA/DDIT4/GPNMB/EGR1	44
BP	GO:0006757	ATP generation from ADP	14/1558	84/18903	0.008434588	0.036228807	0.024487622	HK2/HK3/HK1/STAT3/HIF1A/MLXIPL/P2RX7/INSR/FBP1/ALDOC/SLC2A6/GPD1/DDIT4/ALDOB	14
BP	GO:1904035	regulation of epithelial cell apoptotic process	17/1558	110/18903	0.008520145	0.036568822	0.024717444	ICAM1/JAK2/PLA2R1/SERPINE1/CD40/SEMA5A/KDR/TERT/CCL2/CDH5/RGCC/ECSCR/TNFAIP3/NEUROD1/TNF/SCG2/ZFP36	17
BP	GO:0002455	humoral immune response mediated by circulating immunoglobulin	18/1558	119/18903	0.008631725	0.037019935	0.025022359	C2/CFI/C4BPB/C1R/C1QB/CD55/NOD2/C1S/SERPING1/C1QA/C1QC/IGLL5/C4BPA/TNF/FCER2/CR2/C7/C8G	18
BP	GO:0046640	regulation of alpha-beta T cell proliferation	9/1558	44/18903	0.008681869	0.037179212	0.025130016	IRF1/CD274/JAK2/RIPK2/CD55/IL2RA/CCR2/LGALS9/EBI3	9
BP	GO:0071526	semaphorin-plexin signaling pathway	9/1558	44/18903	0.008681869	0.037179212	0.025130016	PLXNA2/SEMA4G/SEMA5A/KDR/EDNRA/SEMA6C/PLXNC1/NRP2/PLXND1	9
BP	GO:0032024	positive regulation of insulin secretion	12/1558	68/18903	0.009059712	0.038623694	0.026106364	JAK2/BAIAP3/CD38/HIF1A/GLUL/PCK2/SRI/ABAT/TRPM4/NR0B2/BLK/NR1H4	12
BP	GO:0038034	signal transduction in absence of ligand	12/1558	68/18903	0.009059712	0.038623694	0.026106364	IL1B/STRADB/BAK1/BCL2A1/ERBB3/TERT/BAG3/CX3CL1/ITGAV/IFI6/FAS/TNF	12
BP	GO:0043550	regulation of lipid kinase activity	12/1558	68/18903	0.009059712	0.038623694	0.026106364	PIK3R3/SOCS3/VAV2/FGFR3/FGR/LYN/NOD2/SOCS1/PDGFRB/PDGFB/VAV3/CCL21	12
BP	GO:0045670	regulation of osteoclast differentiation	12/1558	68/18903	0.009059712	0.038623694	0.026106364	TYROBP/CCL3/CCR1/LILRB4/CEBPB/LILRB1/TLR4/GPR137B/FBN1/MAFB/TNF/TNFRSF11B	12
BP	GO:0060193	positive regulation of lipase activity	12/1558	68/18903	0.009059712	0.038623694	0.026106364	PTAFR/CD86/FGFR3/GNA15/PRKCZ/C5AR1/EDNRA/RASGRP4/PDGFRB/APOA1/P2RY6/APOA4	12
BP	GO:0097192	extrinsic apoptotic signaling pathway in absence of ligand	12/1558	68/18903	0.009059712	0.038623694	0.026106364	IL1B/STRADB/BAK1/BCL2A1/ERBB3/TERT/BAG3/CX3CL1/ITGAV/IFI6/FAS/TNF	12
BP	GO:0008630	intrinsic apoptotic signaling pathway in response to DNA damage	16/1558	102/18903	0.009134718	0.038914442	0.026302886	SOD2/CRIP1/BID/MUC1/PML/ELL3/BAK1/BCL2A1/SNAI1/ZNF385A/IFI16/CD74/CD44/TNF/DDIT4/EPHA2	16
BP	GO:0002011	morphogenesis of an epithelial sheet	11/1558	60/18903	0.009179441	0.039046773	0.02639233	LRG1/PDPN/WNT5A/MMP12/ITGA5/LAMA1/ACVRL1/FLRT3/CD44/CEACAM1/HBEGF	11
BP	GO:0019748	secondary metabolic process	11/1558	60/18903	0.009179441	0.039046773	0.02639233	DDC/SLC7A11/AKR1B10/CYP3A4/BDH2/WNT5A/CYP3A5/MFSD12/PON3/AKR7A3/FMO1	11
BP	GO:0044241	lipid digestion	6/1558	23/18903	0.009223541	0.039146979	0.026460061	AQP1/APOA1/PNLIPRP2/LDLR/ABCG5/APOA4	6
BP	GO:0045591	positive regulation of regulatory T cell differentiation	6/1558	23/18903	0.009223541	0.039146979	0.026460061	LILRB2/LILRB4/BTN2A2/SOCS1/LGALS9/BCL6	6
BP	GO:0098856	intestinal lipid absorption	6/1558	23/18903	0.009223541	0.039146979	0.026460061	PRAP1/APOA1/LDLR/ABCG5/FABP2/APOA4	6
BP	GO:0006865	amino acid transport	21/1558	147/18903	0.009249162	0.039226601	0.026513879	SLC7A11/SLC7A5/SLC6A19/SLC11A1/SLC36A1/SLC22A4/SLC1A3/SLC1A7/KCNJ10/SLC1A4/MFSD12/SLC7A1/P2RX7/SLC1A1/SLC3A1/GJA1/SLC7A9/ABAT/SLC17A8/SLC38A2/TNF	21
BP	GO:0044319	wound healing, spreading of cells	8/1558	37/18903	0.009308764	0.039333483	0.026586122	LRG1/PDPN/MMP12/ITGA5/ACVRL1/CD44/CEACAM1/HBEGF	8
BP	GO:0046466	membrane lipid catabolic process	8/1558	37/18903	0.009308764	0.039333483	0.026586122	PPT1/SPHK1/SMPD3/NEU4/GM2A/GBA3/PNLIPRP2/LCT	8
BP	GO:0060416	response to growth hormone	8/1558	37/18903	0.009308764	0.039333483	0.026586122	IGFBP5/JAK2/LYN/STAT3/STAT5A/PTPN1/HMGCS2/ASS1	8
BP	GO:0070229	negative regulation of lymphocyte apoptotic process	8/1558	37/18903	0.009308764	0.039333483	0.026586122	IDO1/HIF1A/EFNA1/CD74/ST3GAL1/ADA/BCL6/IL7R	8
BP	GO:0090505	epiboly involved in wound healing	8/1558	37/18903	0.009308764	0.039333483	0.026586122	LRG1/PDPN/MMP12/ITGA5/ACVRL1/CD44/CEACAM1/HBEGF	8
BP	GO:0009267	cellular response to starvation	24/1558	175/18903	0.009349208	0.039357999	0.026602693	XBP1/FADS1/ZC3H12A/SLC7A5/CTSK/SLC39A5/WIPI1/PCSK9/AOC1/GLUL/SLC39A4/LRRK2/PCK1/PMAIP1/DSC2/UPP1/IFI16/FAS/SLC38A2/PLIN2/ATF3/SIK1/KRT20/PDK4	24
BP	GO:0001660	fever generation	4/1558	11/18903	0.009466022	0.039357999	0.026602693	IL1B/PTGES/PTGS2/TNF	4
BP	GO:0002158	osteoclast proliferation	4/1558	11/18903	0.009466022	0.039357999	0.026602693	TCIRG1/TNFAIP3/JUNB/GREM1	4
BP	GO:0002765	immune response-inhibiting signal transduction	4/1558	11/18903	0.009466022	0.039357999	0.026602693	LILRB2/LYN/LILRB4/LILRB1	4
BP	GO:0006527	arginine catabolic process	4/1558	11/18903	0.009466022	0.039357999	0.026602693	NOS2/OAT/FAH/DDAH2	4
BP	GO:0006568	tryptophan metabolic process	4/1558	11/18903	0.009466022	0.039357999	0.026602693	IDO1/KYNU/TDO2/HAAO	4
BP	GO:0006751	glutathione catabolic process	4/1558	11/18903	0.009466022	0.039357999	0.026602693	CHAC1/GGT5/GGT1/DPEP1	4
BP	GO:0007494	midgut development	4/1558	11/18903	0.009466022	0.039357999	0.026602693	WNT5A/ALDH1A2/HMGCS2/ASS1	4
BP	GO:0009120	deoxyribonucleoside metabolic process	4/1558	11/18903	0.009466022	0.039357999	0.026602693	DPYD/GDA/ADA/TK1	4
BP	GO:0030320	cellular monovalent inorganic anion homeostasis	4/1558	11/18903	0.009466022	0.039357999	0.026602693	KCNE3/TBXAS1/WNK4/CKB	4
BP	GO:0030644	cellular chloride ion homeostasis	4/1558	11/18903	0.009466022	0.039357999	0.026602693	KCNE3/TBXAS1/WNK4/CKB	4
BP	GO:0032493	response to bacterial lipoprotein	4/1558	11/18903	0.009466022	0.039357999	0.026602693	TLR2/DMBT1/TLR1/CD14	4
BP	GO:0036363	transforming growth factor beta activation	4/1558	11/18903	0.009466022	0.039357999	0.026602693	GATA6/NRROS/ITGAV/LRRC32	4
BP	GO:0042762	regulation of sulfur metabolic process	4/1558	11/18903	0.009466022	0.039357999	0.026602693	PDK1/PDK2/SLC7A11/PDK4	4
BP	GO:0070673	response to interleukin-18	4/1558	11/18903	0.009466022	0.039357999	0.026602693	IL18R1/RIPK2/IL18RAP/PDGFB	4
BP	GO:0086016	AV node cell action potential	4/1558	11/18903	0.009466022	0.039357999	0.026602693	SCN4B/GJA5/CXADR/TRPM4	4
BP	GO:0086027	AV node cell to bundle of His cell signaling	4/1558	11/18903	0.009466022	0.039357999	0.026602693	SCN4B/GJA5/CXADR/TRPM4	4
BP	GO:0098883	synapse pruning	4/1558	11/18903	0.009466022	0.039357999	0.026602693	C1QB/C1QA/C1QC/CX3CL1	4
BP	GO:1901731	positive regulation of platelet aggregation	4/1558	11/18903	0.009466022	0.039357999	0.026602693	JAK2/PDPN/EMILIN2/MMRN1	4
BP	GO:1904729	regulation of intestinal lipid absorption	4/1558	11/18903	0.009466022	0.039357999	0.026602693	PRAP1/APOA1/ABCG5/APOA4	4
BP	GO:1905668	positive regulation of protein localization to endosome	4/1558	11/18903	0.009466022	0.039357999	0.026602693	DTX3L/EZR/RDX/SORL1	4
BP	GO:2000392	regulation of lamellipodium morphogenesis	4/1558	11/18903	0.009466022	0.039357999	0.026602693	PDPN/CORO1C/VIL1/CD44	4
BP	GO:0002474	antigen processing and presentation of peptide antigen via MHC class I	7/1558	30/18903	0.009599016	0.039795195	0.0268982	TAP1/IFI30/FCER1G/TAP2/MR1/CLEC4A/ACE	7
BP	GO:0019886	antigen processing and presentation of exogenous peptide antigen via MHC class II	7/1558	30/18903	0.009599016	0.039795195	0.0268982	IFI30/FCER1G/CTSS/CTSL/LGMN/CD74/CTSE	7
BP	GO:0045940	positive regulation of steroid metabolic process	7/1558	30/18903	0.009599016	0.039795195	0.0268982	ADM/APOE/APOC1/APOA1/STARD4/TNF/APOA4	7
BP	GO:1902230	negative regulation of intrinsic apoptotic signaling pathway in response to DNA damage	7/1558	30/18903	0.009599016	0.039795195	0.0268982	BID/MUC1/ELL3/SNAI1/ZNF385A/CD74/CD44	7
BP	GO:0002793	positive regulation of peptide secretion	15/1558	94/18903	0.009750153	0.040392482	0.027301916	S100A8/JAK2/BAIAP3/CD38/HIF1A/GLUL/PCK2/SRI/ABAT/TRPM4/NR0B2/SPINK1/BLK/SCT/NR1H4	15
BP	GO:0002534	cytokine production involved in inflammatory response	13/1558	77/18903	0.009804598	0.040559251	0.027414638	GBP5/NOS2/CLEC7A/ZC3H12A/MEFV/NOD2/STAT3/HIF1A/LILRB4/TLR4/APPL2/TNF/PLD4	13
BP	GO:1900015	regulation of cytokine production involved in inflammatory response	13/1558	77/18903	0.009804598	0.040559251	0.027414638	GBP5/NOS2/CLEC7A/ZC3H12A/MEFV/NOD2/STAT3/HIF1A/LILRB4/TLR4/APPL2/TNF/PLD4	13
BP	GO:0033003	regulation of mast cell activation	9/1558	45/18903	0.010078132	0.041186137	0.02783836	FGR/PLSCR1/LYN/CD300A/LGALS9/CD300LF/NR4A3/BLK/ENPP3	9
BP	GO:0046427	positive regulation of receptor signaling pathway via JAK-STAT	9/1558	45/18903	0.010078132	0.041186137	0.02783836	JAK2/CD300A/SOCS1/OCIAD2/F2R/PRLR/IL10RA/TNF/IL7R	9
BP	GO:0001991	regulation of systemic arterial blood pressure by circulatory renin-angiotensin	5/1558	17/18903	0.010093017	0.041186137	0.02783836	F2R/PCSK5/ENPEP/CPA3/ACE	5
BP	GO:0002371	dendritic cell cytokine production	5/1558	17/18903	0.010093017	0.041186137	0.02783836	CLEC7A/BST2/NOD2/TLR4/SCIMP	5
BP	GO:0002713	negative regulation of B cell mediated immunity	5/1558	17/18903	0.010093017	0.041186137	0.02783836	C4BPB/CD55/C4BPA/CR2/BCL6	5
BP	GO:0002890	negative regulation of immunoglobulin mediated immune response	5/1558	17/18903	0.010093017	0.041186137	0.02783836	C4BPB/CD55/C4BPA/CR2/BCL6	5
BP	GO:0009404	toxin metabolic process	5/1558	17/18903	0.010093017	0.041186137	0.02783836	DDC/CYP3A4/CYP3A5/AKR7A3/FMO1	5
BP	GO:0016045	detection of bacterium	5/1558	17/18903	0.010093017	0.041186137	0.02783836	TLR2/DMBT1/NOD2/TLR1/NLRC4	5
BP	GO:0016114	terpenoid biosynthetic process	5/1558	17/18903	0.010093017	0.041186137	0.02783836	ALDH1A2/HMGCS2/LSS/DHRS9/CRABP2	5
BP	GO:0017014	protein nitrosylation	5/1558	17/18903	0.010093017	0.041186137	0.02783836	S100A8/S100A9/NOS2/NCOA7/ACE	5
BP	GO:0018119	peptidyl-cysteine S-nitrosylation	5/1558	17/18903	0.010093017	0.041186137	0.02783836	S100A8/S100A9/NOS2/NCOA7/ACE	5
BP	GO:0019377	glycolipid catabolic process	5/1558	17/18903	0.010093017	0.041186137	0.02783836	NEU4/GM2A/GBA3/PNLIPRP2/LCT	5
BP	GO:0031649	heat generation	5/1558	17/18903	0.010093017	0.041186137	0.02783836	IL1B/PTGES/PTGS2/ABAT/TNF	5
BP	GO:0072224	metanephric glomerulus development	5/1558	17/18903	0.010093017	0.041186137	0.02783836	PDGFRB/AQP1/PDGFB/OSR1/EGR1	5
BP	GO:0090594	inflammatory response to wounding	5/1558	17/18903	0.010093017	0.041186137	0.02783836	HIF1A/CCR2/F2R/TLR4/PPARG	5
BP	GO:0090713	immunological memory process	5/1558	17/18903	0.010093017	0.041186137	0.02783836	IL12RB1/PCK1/FGL2/ST3GAL1/BCL6	5
BP	GO:1902165	regulation of intrinsic apoptotic signaling pathway in response to DNA damage by p53 class mediator	5/1558	17/18903	0.010093017	0.041186137	0.02783836	MUC1/ELL3/ZNF385A/CD74/CD44	5
BP	GO:2000651	positive regulation of sodium ion transmembrane transporter activity	5/1558	17/18903	0.010093017	0.041186137	0.02783836	CHP2/WNK2/CNKSR3/ANK3/WNK4	5
BP	GO:2001267	regulation of cysteine-type endopeptidase activity involved in apoptotic signaling pathway	5/1558	17/18903	0.010093017	0.041186137	0.02783836	PLAUR/JAK2/LGALS9/FAS/MMP9	5
BP	GO:0014015	positive regulation of gliogenesis	12/1558	69/18903	0.010166843	0.041457804	0.028021984	IL1B/TLR2/SLC7A5/LYN/ASPA/SOX8/SPINT1/PTN/IL33/ZNF488/TNF/EGR2	12
BP	GO:0019319	hexose biosynthetic process	14/1558	86/18903	0.01034831	0.042077732	0.028441003	PDK2/PC/NNMT/SORD/CHST15/PCK2/PPARGC1A/PCK1/SLC37A4/FBP1/ALDOC/GPD1/ATF3/SIK1	14
BP	GO:0032092	positive regulation of protein binding	14/1558	86/18903	0.01034831	0.042077732	0.028441003	DTX3L/RIPK2/WNT5A/TRIM21/CTHRC1/TERT/LRRK2/APOE/BAMBI/PLXND1/SPON1/MMP9/ACE/BLK	14
BP	GO:0033077	T cell differentiation in thymus	14/1558	86/18903	0.01034831	0.042077732	0.028441003	IL1B/RIPK2/FZD7/ERBB2/MR1/FZD5/IHH/CD74/ADA/MAFB/ADAM8/VNN1/EGR3/IL7R	14
BP	GO:0033273	response to vitamin	14/1558	86/18903	0.01034831	0.042077732	0.028441003	SOD2/CXCL10/CYP27B1/KYNU/ALDH1A2/ALPL/CBS/SPP1/PTGS2/ATP2B1/ITGA2/COL1A1/STC1/BCHE	14
BP	GO:0006109	regulation of carbohydrate metabolic process	25/1558	186/18903	0.010378207	0.0421156	0.028466599	PTAFR/PDK1/PDK2/PLEK/STAT3/HIF1A/RORC/IGFBP3/MLXIPL/NNMT/PPARGC1A/SMPD3/P2RX7/INSR/PMAIP1/KHK/PDGFB/FBP1/P2RY6/P2RY1/SLC2A6/GPD1/DDIT4/SIK1/PDK4	25
BP	GO:0086065	cell communication involved in cardiac conduction	11/1558	61/18903	0.01038709	0.0421156	0.028466599	KCNJ3/SCN4B/DSP/GJA5/SRI/DSC2/CXADR/GJA1/SCN1B/ATP1A1/TRPM4	11
BP	GO:0090497	mesenchymal cell migration	11/1558	61/18903	0.01038709	0.0421156	0.028466599	HIF1A/SOX8/CORO1C/SEMA4G/EDN3/SEMA5A/EDNRA/TPBG/OVOL2/SEMA6C/NRP2	11
BP	GO:1902893	regulation of miRNA transcription	11/1558	61/18903	0.01038709	0.0421156	0.028466599	STAT3/HIF1A/GATA6/SPI1/LILRB4/TERT/PPARG/PDGFB/KLF5/TNF/EGR1	11
BP	GO:0016064	immunoglobulin mediated immune response	28/1558	215/18903	0.010577941	0.042859026	0.028969092	FCGR3A/C2/CFI/TFRC/C4BPB/FCER1G/C1R/C1QB/CD55/NOD2/C1S/SERPING1/TCIRG1/C1QA/C1QC/CD40/IGLL5/CSF2RB/NBN/C4BPA/BATF/CD74/TNF/FCER2/CR2/BCL6/C7/C8G	28
BP	GO:0043534	blood vessel endothelial cell migration	24/1558	177/18903	0.010697812	0.043309283	0.029273428	PIK3R3/HIF1A/STAT5A/CD40/PRCP/KDR/CDH5/PPARG/APOE/ACVRL1/RGCC/PTGS2/ANGPT2/APOA1/EFNA1/VASH1/PDGFB/ANXA1/ROBO1/TNF/SOX18/EGR3/EPHA2/GREM1	24
BP	GO:0007369	gastrulation	26/1558	196/18903	0.010704218	0.043309283	0.029273428	IL1RN/FZD7/WNT5A/MMP14/GATA6/ACVR2A/ITGB2/NAT8B/ITGA8/ITGA5/SNAI1/COL5A2/HNF1B/DUSP4/APOA1/ITGAV/MMP2/ITGA2/ETS2/COL4A2/GJA1/HNF4A/OSR1/MMP9/NR4A3/EPHA2	26
BP	GO:0016525	negative regulation of angiogenesis	21/1558	149/18903	0.010728	0.043344152	0.029296996	STAT1/CXCL10/PML/SERPINE1/CCR2/PPARG/GPR4/RGCC/ANGPT2/VASH1/COL4A2/YJEFN3/ECSCR/EMILIN1/HOXA5/TNF/SPARC/DCN/THBS2/ADAMTS1/EPHA2	21
BP	GO:2000377	regulation of reactive oxygen species metabolic process	21/1558	149/18903	0.010728	0.043344152	0.029296996	HK2/SOD2/MMP3/CLEC7A/ZC3H12A/TYROBP/HIF1A/ITGB2/GCH1/PRCP/PON3/TLR4/PDGFRB/BCO2/ACP5/CYBA/DHRS4/PDGFB/TNF/SLC30A10/CBR1	21
BP	GO:0044089	positive regulation of cellular component biogenesis	56/1558	498/18903	0.010748961	0.043398172	0.029333509	GBP5/MMP3/SDCBP/BID/TFRC/CLEC7A/LRRN3/PLEK/BAIAP2L2/MMP1/WIPI1/LIMK1/TPPP/CCL11/EPS8L2/BAK1/HCK/PFN2/COBL/KDR/TPBG/SMPD3/CDH5/TLR4/SORBS3/EPS8L3/EEF2K/CBLN2/VIL1/P2RX7/CLDN3/RGCC/TPPP3/CX3CL1/APOA1/TRABD2A/LDB2/RHOQ/ISG15/AKAP9/SLITRK6/OCLN/CCL24/FSCN1/CDH17/EMILIN1/FLRT3/TNF/THY1/EPS8L1/CHGA/LCP1/CCL21/THBS2/TCL1A/EPHA2	56
BP	GO:0006486	protein glycosylation	29/1558	225/18903	0.010786823	0.043489609	0.029395313	GALNT2/GAL3ST1/TMEM165/MGAT4B/TRAK1/B3GNT9/GCNT2/DERL3/ENTPD5/SLC51B/GMPPB/AQP11/ST3GAL5/SLC39A8/PMM1/POMT1/TMTC1/B3GNT6/B4GALT1/SRD5A3/ABCA2/GCNT4/ST3GAL4/ST3GAL1/GALNT15/B3GNT8/GFPT2/B3GALT5/B3GNT7	29
BP	GO:0043413	macromolecule glycosylation	29/1558	225/18903	0.010786823	0.043489609	0.029395313	GALNT2/GAL3ST1/TMEM165/MGAT4B/TRAK1/B3GNT9/GCNT2/DERL3/ENTPD5/SLC51B/GMPPB/AQP11/ST3GAL5/SLC39A8/PMM1/POMT1/TMTC1/B3GNT6/B4GALT1/SRD5A3/ABCA2/GCNT4/ST3GAL4/ST3GAL1/GALNT15/B3GNT8/GFPT2/B3GALT5/B3GNT7	29
BP	GO:0048562	embryonic organ morphogenesis	36/1558	294/18903	0.010877188	0.043802929	0.029607091	USH1C/TSHZ1/HIF1A/WNT5A/MMP14/ENG/CTHRC1/ITGA8/EDNRA/OVOL2/CHST11/FZD5/MDFI/TIFAB/HNF1B/IHH/EFNA1/HOXB7/FRZB/FLVCR1/SLITRK6/TBX3/HOXA5/HLX/FBN1/OSR1/MAFB/NEUROD1/SATB2/SOX18/INSIG1/HPN/PAX5/OSR2/PRRX1/EPHA2	36
BP	GO:0055117	regulation of cardiac muscle contraction	13/1558	78/18903	0.010902845	0.043802929	0.029607091	ZC3H12A/PDE4B/DSP/GJA5/EHD3/SMAD7/SRI/DSC2/AKAP9/TRPM4/STC1/CHGA/KCNJ2	13
BP	GO:0061045	negative regulation of wound healing	13/1558	78/18903	0.010902845	0.043802929	0.029607091	PLAUR/SERPING1/PLAU/SERPINE1/KLKB1/APOE/CLDN3/MMRN1/PDGFB/ABAT/THBD/TNF/CEACAM1	13
BP	GO:1901264	carbohydrate derivative transport	13/1558	78/18903	0.010902845	0.043802929	0.029607091	SLC28A2/SLC50A1/SLC28A3/SLC37A1/PSAP/SLC25A23/SLC37A4/SLC17A9/SLC15A3/SLC28A1/ABCC6/VLDLR/SLC5A2	13
BP	GO:1901568	fatty acid derivative metabolic process	13/1558	78/18903	0.010902845	0.043802929	0.029607091	ACSL1/CYP4F12/PTGR1/PPT1/HMGCS2/CYP4F2/CYP4F3/GGT5/ELOVL6/ELOVL5/GGT1/DPEP1/HPGD	13
BP	GO:0009135	purine nucleoside diphosphate metabolic process	16/1558	104/18903	0.010952765	0.043845911	0.029636143	HK2/HK3/HK1/STAT3/HIF1A/MLXIPL/P2RX7/INSR/FBP1/ALDOC/NT5E/SLC2A6/GPD1/ENTPD2/DDIT4/ALDOB	16
BP	GO:0009179	purine ribonucleoside diphosphate metabolic process	16/1558	104/18903	0.010952765	0.043845911	0.029636143	HK2/HK3/HK1/STAT3/HIF1A/MLXIPL/P2RX7/INSR/FBP1/ALDOC/NT5E/SLC2A6/GPD1/ENTPD2/DDIT4/ALDOB	16
BP	GO:1902882	regulation of response to oxidative stress	16/1558	104/18903	0.010952765	0.043845911	0.029636143	SOD2/MMP3/PYCR1/ACOX2/SLC7A11/NCOA7/HIF1A/GCH1/LRRK2/TLR4/MCTP1/HGF/DDR2/TNF/NR4A3/VNN1	16
BP	GO:0010742	macrophage derived foam cell differentiation	8/1558	38/18903	0.01095956	0.043845911	0.029636143	STAT1/PLA2G2A/LPL/PPARG/ITGAV/APOB/MSR1/CETP	8
BP	GO:0060306	regulation of membrane repolarization	8/1558	38/18903	0.01095956	0.043845911	0.029636143	KCNE3/SCN4B/KCNH6/NEDD4L/GJA5/AKAP9/SCN1B/KCNJ2	8
BP	GO:0090504	epiboly	8/1558	38/18903	0.01095956	0.043845911	0.029636143	LRG1/PDPN/MMP12/ITGA5/ACVRL1/CD44/CEACAM1/HBEGF	8
BP	GO:0014823	response to activity	12/1558	70/18903	0.011375832	0.045447679	0.030718804	SOD2/SLC7A5/HIF1A/PPARGC1A/CYBA/ANGPT2/MMP2/ITGA2/COL4A2/ABCG5/SLC38A2/TNF	12
BP	GO:0043627	response to estrogen	12/1558	70/18903	0.011375832	0.045447679	0.030718804	CYP27B1/HAPLN3/MMP14/GATA6/PDGFRB/ARID5A/SERPINB9/MMP2/IGFBP2/GSTM3/MME/TNFRSF11B	12
BP	GO:0002755	MyD88-dependent toll-like receptor signaling pathway	6/1558	24/18903	0.011457638	0.045488413	0.030746336	IRF1/TLR2/CD300A/TLR1/TLR4/CD300LF	6
BP	GO:0006925	inflammatory cell apoptotic process	6/1558	24/18903	0.011457638	0.045488413	0.030746336	HCAR2/SLC7A11/PLEKHO2/NOD2/CTSL/ANXA1	6
BP	GO:0014850	response to muscle activity	6/1558	24/18903	0.011457638	0.045488413	0.030746336	SLC7A5/HIF1A/PPARGC1A/ITGA2/ABCG5/SLC38A2	6
BP	GO:0035458	cellular response to interferon-beta	6/1558	24/18903	0.011457638	0.045488413	0.030746336	IRF1/STAT1/MNDA/IFITM2/IFI16/AIM2	6
BP	GO:0038095	Fc-epsilon receptor signaling pathway	6/1558	24/18903	0.011457638	0.045488413	0.030746336	FCER1G/VAV2/LYN/VAV3/NR4A3/LILRA4	6
BP	GO:0051043	regulation of membrane protein ectodomain proteolysis	6/1558	24/18903	0.011457638	0.045488413	0.030746336	IL1B/PTPN3/ADAM9/APOE/TNF/ADAM8	6
BP	GO:0051923	sulfation	6/1558	24/18903	0.011457638	0.045488413	0.030746336	CHSY1/SULT1A2/SULT2B1/SULT1A1/CHST5/SULT2A1	6
BP	GO:0060307	regulation of ventricular cardiac muscle cell membrane repolarization	6/1558	24/18903	0.011457638	0.045488413	0.030746336	KCNE3/SCN4B/KCNH6/GJA5/AKAP9/SCN1B	6
BP	GO:0070233	negative regulation of T cell apoptotic process	6/1558	24/18903	0.011457638	0.045488413	0.030746336	IDO1/HIF1A/EFNA1/ST3GAL1/ADA/IL7R	6
BP	GO:0015721	bile acid and bile salt transport	7/1558	31/18903	0.011536499	0.045737979	0.030915022	SLC51B/ABCD3/SLC51A/ABCC2/SLC10A2/NR0B2/CEACAM1	7
BP	GO:0060603	mammary gland duct morphogenesis	7/1558	31/18903	0.011536499	0.045737979	0.030915022	PML/WNT5A/CCL11/CSF1R/TBX3/SOSTDC1/EPHA2	7
BP	GO:0035272	exocrine system development	9/1558	46/18903	0.011636803	0.046103675	0.031162202	TGM2/IGSF3/INSR/LAMA1/HGF/CLCN2/PLXND1/FGF7/TNF	9
BP	GO:0031102	neuron projection regeneration	11/1558	62/18903	0.01171294	0.046309043	0.031301013	JAK2/ADM/PTN/PTPRF/HGF/SPP1/SCARF1/MMP2/THY1/APOA4/PRRX1	11
BP	GO:0060393	regulation of pathway-restricted SMAD protein phosphorylation	11/1558	62/18903	0.01171294	0.046309043	0.031301013	SDCBP/ACVR2A/ENG/PPARG/BMP3/ACVRL1/SMAD7/PMEPA1/EMILIN1/BMP8B/GREM1	11
BP	GO:0061614	miRNA transcription	11/1558	62/18903	0.01171294	0.046309043	0.031301013	STAT3/HIF1A/GATA6/SPI1/LILRB4/TERT/PPARG/PDGFB/KLF5/TNF/EGR1	11
BP	GO:0009395	phospholipid catabolic process	10/1558	54/18903	0.011836622	0.04670115	0.031566044	PLA2G7/LIPG/PLB1/SMPD3/APOC1/GDPD1/PNLIPRP2/ABHD6/LDLR/PNPLA7	10
BP	GO:0032330	regulation of chondrocyte differentiation	10/1558	54/18903	0.011836622	0.04670115	0.031566044	PRKG2/ZNF219/SCIN/ACVRL1/MAF/IHH/SMAD7/LOXL2/PKDCC/GREM1	10
BP	GO:0046164	alcohol catabolic process	10/1558	54/18903	0.011836622	0.04670115	0.031566044	AKR1B10/INPP5J/SORD/SULT1A2/APOE/CYP27A1/SCARF1/SRD5A3/SULT1A1/SULT2A1	10
BP	GO:0007200	phospholipase C-activating G protein-coupled receptor signaling pathway	16/1558	105/18903	0.011962862	0.047166677	0.031880701	FPR1/TGM2/GNA15/C5AR1/F2RL2/F2R/P2RY2/C3AR1/GPR4/GPR35/FPR3/CMKLR1/GNA11/P2RY6/P2RY1/CHGA	16
BP	GO:2000181	negative regulation of blood vessel morphogenesis	21/1558	151/18903	0.012390764	0.048820124	0.032998292	STAT1/CXCL10/PML/SERPINE1/CCR2/PPARG/GPR4/RGCC/ANGPT2/VASH1/COL4A2/YJEFN3/ECSCR/EMILIN1/HOXA5/TNF/SPARC/DCN/THBS2/ADAMTS1/EPHA2	21
BP	GO:0055072	iron ion homeostasis	14/1558	88/18903	0.012586212	0.049556042	0.033495711	LCN2/SOD2/TFRC/BDH2/HIF1A/SLC11A1/STEAP4/HYAL2/SLC40A1/SLC39A8/SLC25A37/SRI/FLVCR1/STEAP1	14
BP	GO:0019724	B cell mediated immunity	28/1558	218/18903	0.012623649	0.049669236	0.033572221	FCGR3A/C2/CFI/TFRC/C4BPB/FCER1G/C1R/C1QB/CD55/NOD2/C1S/SERPING1/TCIRG1/C1QA/C1QC/CD40/IGLL5/CSF2RB/NBN/C4BPA/BATF/CD74/TNF/FCER2/CR2/BCL6/C7/C8G	28
BP	GO:0042552	myelination	20/1558	142/18903	0.0126488	0.049733968	0.033615974	GAL3ST1/TLR2/ASPA/TPPP/CTSC/ITGAX/KCNJ10/ERBB2/PTN/TMEM98/HGF/PMP22/ABCA2/PLLP/QKI/ZNF488/TNF/NDRG1/EGR2/CST7	20
BP	GO:0002385	mucosal immune response	8/1558	39/18903	0.012816857	0.050222049	0.033945875	NOS2/FFAR2/NOD2/RAB17/PIGR/GP2/APOA4/DEFB1	8
BP	GO:0030279	negative regulation of ossification	8/1558	39/18903	0.012816857	0.050222049	0.033945875	SRGN/HIF1A/CCL3/CCR1/CHSY1/SMAD7/TRPM4/GREM1	8
BP	GO:0090077	foam cell differentiation	8/1558	39/18903	0.012816857	0.050222049	0.033945875	STAT1/PLA2G2A/LPL/PPARG/ITGAV/APOB/MSR1/CETP	8
BP	GO:0090181	regulation of cholesterol metabolic process	8/1558	39/18903	0.012816857	0.050222049	0.033945875	FMO5/EPHX2/APOE/APOA1/LDLR/STARD4/APOB/NR1H4	8
BP	GO:0097242	amyloid-beta clearance	8/1558	39/18903	0.012816857	0.050222049	0.033945875	ITGB2/C5AR1/APOE/INSR/LDLR/TNF/MSR1/MME	8
BP	GO:0001946	lymphangiogenesis	5/1558	18/18903	0.013043544	0.050521639	0.034148373	PDPN/ACVRL1/VASH1/SOX18/EPHA2	5
BP	GO:0006595	polyamine metabolic process	5/1558	18/18903	0.013043544	0.050521639	0.034148373	AOC1/NNMT/SAT2/SRM/SMOX	5
BP	GO:0009125	nucleoside monophosphate catabolic process	5/1558	18/18903	0.013043544	0.050521639	0.034148373	DPYD/GDA/UPP1/NT5E/ADA	5
BP	GO:0010755	regulation of plasminogen activation	5/1558	18/18903	0.013043544	0.050521639	0.034148373	PLAUR/PLAU/RUNX1/SERPINE1/HPN	5
BP	GO:0032310	prostaglandin secretion	5/1558	18/18903	0.013043544	0.050521639	0.034148373	NOS2/IL1B/PTGES/P2RX7/PTGS2	5
BP	GO:0034138	toll-like receptor 3 signaling pathway	5/1558	18/18903	0.013043544	0.050521639	0.034148373	WDFY1/HAVCR2/SCIMP/TNFAIP3/TNF	5
BP	GO:0038128	ERBB2 signaling pathway	5/1558	18/18903	0.013043544	0.050521639	0.034148373	ERBB2/ERBB3/TGFA/PTPRR/HBEGF	5
BP	GO:0045623	negative regulation of T-helper cell differentiation	5/1558	18/18903	0.013043544	0.050521639	0.034148373	ZC3H12A/SMAD7/HLX/ANXA1/BCL6	5
BP	GO:0048569	post-embryonic animal organ development	5/1558	18/18903	0.013043544	0.050521639	0.034148373	JAK2/BAK1/KDR/FZD5/FBN1	5
BP	GO:0051900	regulation of mitochondrial depolarization	5/1558	18/18903	0.013043544	0.050521639	0.034148373	KDR/LRRK2/P2RX7/IFI6/DCN	5
BP	GO:0051917	regulation of fibrinolysis	5/1558	18/18903	0.013043544	0.050521639	0.034148373	PLAUR/PLAU/SERPINE1/KLKB1/THBD	5
BP	GO:0060644	mammary gland epithelial cell differentiation	5/1558	18/18903	0.013043544	0.050521639	0.034148373	HIF1A/CEBPB/PRLR/IRF6/HOXA5	5
BP	GO:0072567	chemokine (C-X-C motif) ligand 2 production	5/1558	18/18903	0.013043544	0.050521639	0.034148373	OAS3/LPL/TLR4/CD74/TNF	5
BP	GO:0072673	lamellipodium morphogenesis	5/1558	18/18903	0.013043544	0.050521639	0.034148373	PDPN/CORO1C/VIL1/PLEKHO1/CD44	5
BP	GO:0097067	cellular response to thyroid hormone stimulus	5/1558	18/18903	0.013043544	0.050521639	0.034148373	CTSB/CTSS/CTSL/THRB/RDX	5
BP	GO:2000341	regulation of chemokine (C-X-C motif) ligand 2 production	5/1558	18/18903	0.013043544	0.050521639	0.034148373	OAS3/LPL/TLR4/CD74/TNF	5
BP	GO:2000811	negative regulation of anoikis	5/1558	18/18903	0.013043544	0.050521639	0.034148373	PIK3R3/CEACAM5/CEACAM6/ITGA5/PDK4	5
BP	GO:0002645	positive regulation of tolerance induction	4/1558	12/18903	0.013284771	0.05070029	0.034269126	CD274/IDO1/LILRB2/LILRB4	4
BP	GO:0002887	negative regulation of myeloid leukocyte mediated immunity	4/1558	12/18903	0.013284771	0.05070029	0.034269126	SPI1/CD300A/CCR2/LGALS9	4
BP	GO:0002924	negative regulation of humoral immune response mediated by circulating immunoglobulin	4/1558	12/18903	0.013284771	0.05070029	0.034269126	C4BPB/CD55/C4BPA/CR2	4
BP	GO:0015791	polyol transmembrane transport	4/1558	12/18903	0.013284771	0.05070029	0.034269126	SLC5A11/AQP7/AQP11/AQP1	4
BP	GO:0030656	regulation of vitamin metabolic process	4/1558	12/18903	0.013284771	0.05070029	0.034269126	CYP27B1/SNAI1/CLYBL/TNF	4
BP	GO:0032908	regulation of transforming growth factor beta1 production	4/1558	12/18903	0.013284771	0.05070029	0.034269126	TYROBP/GATA6/LUM/CX3CL1	4
BP	GO:0033083	regulation of immature T cell proliferation	4/1558	12/18903	0.013284771	0.05070029	0.034269126	IL1B/RIPK2/ERBB2/IHH	4
BP	GO:0033084	regulation of immature T cell proliferation in thymus	4/1558	12/18903	0.013284771	0.05070029	0.034269126	IL1B/RIPK2/ERBB2/IHH	4
BP	GO:0034145	positive regulation of toll-like receptor 4 signaling pathway	4/1558	12/18903	0.013284771	0.05070029	0.034269126	WDFY1/IFI35/NINJ1/CD14	4
BP	GO:0038063	collagen-activated tyrosine kinase receptor signaling pathway	4/1558	12/18903	0.013284771	0.05070029	0.034269126	COL4A1/COL4A2/DDR2/COL1A1	4
BP	GO:0042447	hormone catabolic process	4/1558	12/18903	0.013284771	0.05070029	0.034269126	HSD17B11/SPP1/ACE/MME	4
BP	GO:0043312	neutrophil degranulation	4/1558	12/18903	0.013284771	0.05070029	0.034269126	PTAFR/SPI1/ITGB2/ANXA3	4
BP	GO:0043380	regulation of memory T cell differentiation	4/1558	12/18903	0.013284771	0.05070029	0.034269126	IL12RB1/PCK1/FGL2/BCL6	4
BP	GO:0043589	skin morphogenesis	4/1558	12/18903	0.013284771	0.05070029	0.034269126	ITGA2/ERRFI1/COL1A1/COL1A2	4
BP	GO:0045117	azole transmembrane transport	4/1558	12/18903	0.013284771	0.05070029	0.034269126	SLC19A3/SLC28A2/SLC7A1/SLC28A1	4
BP	GO:0051639	actin filament network formation	4/1558	12/18903	0.013284771	0.05070029	0.034269126	COBL/ACTN1/SPIRE2/LCP1	4
BP	GO:0070493	thrombin-activated receptor signaling pathway	4/1558	12/18903	0.013284771	0.05070029	0.034269126	PLEK/F2RL2/F2R/HPGD	4
BP	GO:0086067	AV node cell to bundle of His cell communication	4/1558	12/18903	0.013284771	0.05070029	0.034269126	SCN4B/GJA5/CXADR/TRPM4	4
BP	GO:0090209	negative regulation of triglyceride metabolic process	4/1558	12/18903	0.013284771	0.05070029	0.034269126	APOE/SORL1/APOC3/SIK1	4
BP	GO:1903238	positive regulation of leukocyte tethering or rolling	4/1558	12/18903	0.013284771	0.05070029	0.034269126	PTAFR/SELP/CHST2/ST3GAL4	4
BP	GO:1903977	positive regulation of glial cell migration	4/1558	12/18903	0.013284771	0.05070029	0.034269126	CCL3/RRAS2/CCR2/CX3CL1	4
BP	GO:1905666	regulation of protein localization to endosome	4/1558	12/18903	0.013284771	0.05070029	0.034269126	DTX3L/EZR/RDX/SORL1	4
BP	GO:1901343	negative regulation of vasculature development	21/1558	152/18903	0.013295852	0.050708729	0.03427483	STAT1/CXCL10/PML/SERPINE1/CCR2/PPARG/GPR4/RGCC/ANGPT2/VASH1/COL4A2/YJEFN3/ECSCR/EMILIN1/HOXA5/TNF/SPARC/DCN/THBS2/ADAMTS1/EPHA2	21
BP	GO:0006110	regulation of glycolytic process	9/1558	47/18903	0.013368624	0.050884435	0.034393593	STAT3/HIF1A/MLXIPL/P2RX7/INSR/FBP1/SLC2A6/GPD1/DDIT4	9
BP	GO:0046633	alpha-beta T cell proliferation	9/1558	47/18903	0.013368624	0.050884435	0.034393593	IRF1/CD274/JAK2/RIPK2/CD55/IL2RA/CCR2/LGALS9/EBI3	9
BP	GO:1902895	positive regulation of miRNA transcription	9/1558	47/18903	0.013368624	0.050884435	0.034393593	STAT3/HIF1A/SPI1/TERT/PPARG/PDGFB/KLF5/TNF/EGR1	9
BP	GO:1903201	regulation of oxidative stress-induced cell death	13/1558	80/18903	0.013383744	0.050908093	0.034409583	SOD2/MMP3/PYCR1/SLC7A11/NCOA7/HIF1A/LRRK2/TLR4/HGF/DDR2/TNF/NR4A3/VNN1	13
BP	GO:0010518	positive regulation of phospholipase activity	10/1558	55/18903	0.013428254	0.051043436	0.034501064	PTAFR/CD86/FGFR3/GNA15/PRKCZ/C5AR1/EDNRA/RASGRP4/PDGFRB/P2RY6	10
BP	GO:0042391	regulation of membrane potential	49/1558	431/18903	0.013441181	0.051058627	0.034511332	SOD2/BID/PYCR1/PTPN3/KCNJ3/GNA15/PRKCZ/KCNK5/TMEM25/BAK1/GRIN3A/KCNE3/SLC1A7/KCNJ10/SCN4B/KCNJ8/KCNH6/KDR/SLC4A11/NEDD4L/LRRK2/SLC39A8/DSP/BCO2/P2RX7/GPR35/GJA5/EHD3/GPD1L/PMAIP1/SMAD7/SRI/DSC2/GNA11/CXADR/IFI6/GJA1/AKAP9/ANK3/SCN1B/ABAT/ATP1A1/TRPM4/TNF/SLC26A3/KCNJ2/DCN/FXYD1/TCL1A	49
BP	GO:0019318	hexose metabolic process	29/1558	229/18903	0.013552379	0.051446845	0.034773734	HK2/HK3/PDK1/PDK2/HK1/RORC/IGFBP3/PC/NNMT/SORD/CHST15/PCK2/PFKFB3/PPARGC1A/PMM1/INSR/PCK1/SLC37A4/B4GALT1/PMAIP1/KHK/FBP1/ALDOC/TNF/GPD1/ATF3/SIK1/ALDOB/PDK4	29
BP	GO:0010743	regulation of macrophage derived foam cell differentiation	7/1558	32/18903	0.01374153	0.052061185	0.035188977	PLA2G2A/LPL/PPARG/ITGAV/APOB/MSR1/CETP	7
BP	GO:0030149	sphingolipid catabolic process	7/1558	32/18903	0.01374153	0.052061185	0.035188977	PPT1/SPHK1/SMPD3/NEU4/GM2A/GBA3/LCT	7
BP	GO:1902235	regulation of endoplasmic reticulum stress-induced intrinsic apoptotic signaling pathway	7/1558	32/18903	0.01374153	0.052061185	0.035188977	GRINA/XBP1/PTPN1/LRRK2/PMAIP1/HERPUD1/HYOU1	7
BP	GO:0051962	positive regulation of nervous system development	34/1558	279/18903	0.01394543	0.05276642	0.035665656	TGM2/IL1B/TLR2/LRRN3/SLC7A5/PLXNA2/LYN/LIMK1/ASPA/HIF1A/SOX8/ELL3/SPINT1/SEMA5A/PTN/TPBG/EEF2K/CBLN2/CHODL/ITPKA/PLXNC1/CX3CL1/PLXND1/SLITRK6/FLRT3/IL33/ZNF488/ROBO1/TNF/ACE/EGR2/THBS2/MME/CRABP2	34
BP	GO:0001911	negative regulation of leukocyte mediated cytotoxicity	6/1558	25/18903	0.014047663	0.05276642	0.035665656	HAVCR2/LILRB1/LGALS9/SERPINB9/IL7R/CEACAM1	6
BP	GO:0006833	water transport	6/1558	25/18903	0.014047663	0.05276642	0.035665656	AQP7/HYAL2/SLC4A11/AQP11/PDZD3/AQP1	6
BP	GO:0046641	positive regulation of alpha-beta T cell proliferation	6/1558	25/18903	0.014047663	0.05276642	0.035665656	JAK2/RIPK2/CD55/CCR2/LGALS9/EBI3	6
BP	GO:0046835	carbohydrate phosphorylation	6/1558	25/18903	0.014047663	0.05276642	0.035665656	HK2/HK3/HK1/PFKFB3/XYLB/KHK	6
BP	GO:0046885	regulation of hormone biosynthetic process	6/1558	25/18903	0.014047663	0.05276642	0.035665656	CYP27B1/ADM/HIF1A/CLCN2/ATP1A1/EGR1	6
BP	GO:0050860	negative regulation of T cell receptor signaling pathway	6/1558	25/18903	0.014047663	0.05276642	0.035665656	GBP1/LILRB4/BTN2A2/EZR/THY1/CEACAM1	6
BP	GO:0050927	positive regulation of positive chemotaxis	6/1558	25/18903	0.014047663	0.05276642	0.035665656	CXCL8/KDR/F3/ITGA2/PGF/SCG2	6
BP	GO:0070423	nucleotide-binding oligomerization domain containing signaling pathway	6/1558	25/18903	0.014047663	0.05276642	0.035665656	RIPK2/NOD2/BIRC3/TLR4/SLC15A3/TNFAIP3	6
BP	GO:0071577	zinc ion transmembrane transport	6/1558	25/18903	0.014047663	0.05276642	0.035665656	SLC39A5/SLC30A4/SLC39A4/SLC39A8/SLC1A1/SLC30A10	6
BP	GO:1904996	positive regulation of leukocyte adhesion to vascular endothelial cell	6/1558	25/18903	0.014047663	0.05276642	0.035665656	PTAFR/ITGB2/SELP/CHST2/ST3GAL4/TNF	6
BP	GO:2000193	positive regulation of fatty acid transport	6/1558	25/18903	0.014047663	0.05276642	0.035665656	IL1B/ACSL1/PLA2R1/PTGES/CYP4F2/P2RX7	6
BP	GO:2000209	regulation of anoikis	6/1558	25/18903	0.014047663	0.05276642	0.035665656	PIK3R3/CEACAM5/CEACAM6/ITGA5/SIK1/PDK4	6
BP	GO:0060349	bone morphogenesis	15/1558	98/18903	0.014097344	0.052918263	0.035768289	FGFR3/MMP14/ALPL/CHSY1/CDX1/SMPD3/DHRS3/ACP5/TIFAB/CBS/IHH/COL1A1/STC1/INSIG1/OSR2	15
BP	GO:0010594	regulation of endothelial cell migration	29/1558	230/18903	0.01432624	0.053742202	0.036325203	ZC3H12A/HIF1A/STAT5A/WNT5A/GLUL/CD40/SEMA5A/PRCP/KDR/PTN/PPARG/LGMN/APOE/ACVRL1/RGCC/NRP2/PTGS2/ANGPT2/EFNA1/VASH1/PDGFB/STC1/ANXA1/TNF/SPARC/ANXA3/DCN/EPHA2/CEACAM1	29
BP	GO:2001242	regulation of intrinsic apoptotic signaling pathway	23/1558	172/18903	0.014347615	0.053787092	0.036355544	S100A8/S100A9/SOD2/GRINA/PLAUR/XBP1/BID/MUC1/HIF1A/ELL3/PTPN1/LRRK2/SNAI1/PTGS2/PMAIP1/ZNF385A/HERPUD1/HYOU1/PLEKHF1/CD74/CD44/MMP9/VNN1	23
BP	GO:0007272	ensheathment of neurons	20/1558	144/18903	0.014611799	0.054705734	0.036976469	GAL3ST1/TLR2/ASPA/TPPP/CTSC/ITGAX/KCNJ10/ERBB2/PTN/TMEM98/HGF/PMP22/ABCA2/PLLP/QKI/ZNF488/TNF/NDRG1/EGR2/CST7	20
BP	GO:0008366	axon ensheathment	20/1558	144/18903	0.014611799	0.054705734	0.036976469	GAL3ST1/TLR2/ASPA/TPPP/CTSC/ITGAX/KCNJ10/ERBB2/PTN/TMEM98/HGF/PMP22/ABCA2/PLLP/QKI/ZNF488/TNF/NDRG1/EGR2/CST7	20
BP	GO:0090092	regulation of transmembrane receptor protein serine/threonine kinase signaling pathway	35/1558	290/18903	0.014640847	0.054778613	0.037025729	LRG1/SDCBP/DACT2/JAK2/UBE2D1/LATS2/WNT5A/GATA6/ACVR2A/LTBP4/ENG/NRROS/ITGA8/SAP30/HTRA3/KDR/CDH5/CHST11/PPARG/VASN/BMP3/ACVRL1/BAMBI/PEG10/CDKN2B/SMAD7/SFRP5/SORL1/PBLD/PMEPA1/EMILIN1/FBN1/BMP8B/SOSTDC1/GREM1	35
BP	GO:0010863	positive regulation of phospholipase C activity	8/1558	40/18903	0.014894445	0.05561825	0.037593253	PTAFR/CD86/GNA15/C5AR1/EDNRA/RASGRP4/PDGFRB/P2RY6	8
BP	GO:0035886	vascular associated smooth muscle cell differentiation	8/1558	40/18903	0.014894445	0.05561825	0.037593253	SOD2/ADM/CTH/GATA6/ENG/EDNRA/PDGFB/QKI	8
BP	GO:1904994	regulation of leukocyte adhesion to vascular endothelial cell	8/1558	40/18903	0.014894445	0.05561825	0.037593253	PTAFR/ITGB2/CCL28/SELP/CHST2/ST3GAL4/TNF/CCL21	8
BP	GO:0045806	negative regulation of endocytosis	10/1558	56/18903	0.015174994	0.056471158	0.038169747	SDCBP/PCSK9/CD300A/LILRB1/MCTP1/APOC1/ITGAV/ABCA2/APOC3/SCAMP5	10
BP	GO:0060986	endocrine hormone secretion	10/1558	56/18903	0.015174994	0.056471158	0.038169747	IL1B/HCAR2/RAB11FIP5/PPARG/SPP1/AQP1/GJA1/TBX3/WNK4/RAB11FIP1	10
BP	GO:2000630	positive regulation of miRNA metabolic process	10/1558	56/18903	0.015174994	0.056471158	0.038169747	ZC3H12A/STAT3/HIF1A/SPI1/TERT/PPARG/PDGFB/KLF5/TNF/EGR1	10
BP	GO:0098659	inorganic cation import across plasma membrane	18/1558	126/18903	0.015180532	0.056471158	0.038169747	KCNJ3/SLC39A5/KCNK5/RAMP3/SLC9A2/KCNJ10/KCNJ8/SLC39A4/WNK2/SLC39A8/TRPV3/ATP1A1/TRPM4/WNK4/KCNJ13/KCNJ2/MS4A1/SLC5A2	18
BP	GO:0099587	inorganic ion import across plasma membrane	18/1558	126/18903	0.015180532	0.056471158	0.038169747	KCNJ3/SLC39A5/KCNK5/RAMP3/SLC9A2/KCNJ10/KCNJ8/SLC39A4/WNK2/SLC39A8/TRPV3/ATP1A1/TRPM4/WNK4/KCNJ13/KCNJ2/MS4A1/SLC5A2	18
BP	GO:0046364	monosaccharide biosynthetic process	14/1558	90/18903	0.015182118	0.056471158	0.038169747	PDK2/PC/NNMT/SORD/CHST15/PCK2/PPARGC1A/PCK1/SLC37A4/FBP1/ALDOC/GPD1/ATF3/SIK1	14
BP	GO:0032892	positive regulation of organic acid transport	9/1558	48/18903	0.015284239	0.056682759	0.038312771	IL1B/ACSL1/SLC7A5/PLA2R1/PTGES/CYP4F2/P2RX7/ABAT/SLC17A8	9
BP	GO:0045776	negative regulation of blood pressure	9/1558	48/18903	0.015284239	0.056682759	0.038312771	NOS2/SOD2/PTAFR/GCH1/PRCP/SCPEP1/GJA5/ABAT/TNF	9
BP	GO:0045981	positive regulation of nucleotide metabolic process	9/1558	48/18903	0.015284239	0.056682759	0.038312771	NOS2/HIF1A/GUCA2B/GUCA2A/MLXIPL/PPARGC1A/P2RX7/INSR/GPD1	9
BP	GO:1900544	positive regulation of purine nucleotide metabolic process	9/1558	48/18903	0.015284239	0.056682759	0.038312771	NOS2/HIF1A/GUCA2B/GUCA2A/MLXIPL/PPARGC1A/P2RX7/INSR/GPD1	9
BP	GO:0006163	purine nucleotide metabolic process	53/1558	476/18903	0.01528858	0.056682759	0.038312771	NOS2/HK2/HK3/ACSL1/PDK1/PDK2/SAMHD1/HK1/ACOT11/STAT3/HIF1A/ACSF2/GUCA2B/PPT1/GUCA2A/MLXIPL/HMGCS2/SUCLG1/IMPDH1/GUCY2C/PDE4B/SULT1A2/PPARGC1A/LRRK2/ADCY9/PDZD3/TDO2/P2RX7/INSR/PANK1/GDA/ACOT4/SULT2B1/RHOQ/GMPR/FBP1/SULT1A1/PAPSS2/ALDOC/NT5E/ADA/SLC2A6/ABCC6/GPD1/ELOVL6/ELOVL5/SLC26A2/DDIT4/SULT2A1/ALDOB/EPHA2/ENPP3/PDK4	53
BP	GO:0032412	regulation of ion transmembrane transporter activity	34/1558	281/18903	0.015397689	0.057050285	0.038561188	ABCB1/PTAFR/PTPN3/PCSK9/CTSS/KCNE3/CHP2/AHNAK/SCN4B/CCR2/WNK2/PDE4B/CNKSR3/CCL2/KCNG1/EDNRA/PDZK1/NEDD4L/NETO2/GPR35/EHD3/GPD1L/SRI/JSRP1/AKAP9/ANK3/STOM/SCN1B/P2RY6/OSR1/WNK4/MMP9/FXYD3/FXYD1	34
BP	GO:0031644	regulation of nervous system process	20/1558	145/18903	0.015679372	0.058056327	0.039241187	PTAFR/PRKCZ/TPPP/TMEM25/CTSC/CCL3/ITGAX/F2R/LRRK2/TMEM98/HGF/GPR35/ITGA2/AKAP9/ABAT/IL33/ZNF488/TNF/EGR2/CST7	20
BP	GO:0030856	regulation of epithelial cell differentiation	22/1558	164/18903	0.015823278	0.058478608	0.039526614	STAT1/IL1B/CYP27B1/SERPINE1/GRHL1/CEBPB/MAFF/OVOL2/CDH5/PRLR/ACVRL1/CDKN2B/SULT2B1/ERRFI1/FRZB/TBX3/OSR1/TNF/MMP9/CEACAM1/ZFP36/REG3A	22
BP	GO:0055067	monovalent inorganic cation homeostasis	22/1558	164/18903	0.015823278	0.058478608	0.039526614	CYP4F12/TMEM165/PDK2/SLAMF8/SLC11A1/TCIRG1/PPT1/SLC1A3/SLC9A2/KCNJ10/CYP4F2/EDNRA/LRRK2/AQP11/TMPRSS3/CA7/ATP1A1/SLC26A3/ACE/KCNJ2/PDK4/CA2	22
BP	GO:0051960	regulation of nervous system development	51/1558	456/18903	0.015824105	0.058478608	0.039526614	TGM2/IL1B/TLR2/LRRN3/SLC7A5/PLXNA2/LYN/LIMK1/ASPA/HIF1A/TPPP/SOX8/WNT5A/CCL11/SEMA4G/ELL3/CTSC/SPINT1/ITGAX/SEMA5A/PTN/TPBG/TMEM98/EEF2K/CBLN2/CHODL/HGF/ITPKA/SEMA6C/SPP1/PLXNC1/CX3CL1/CDKN2B/BHLHE40/PLXND1/LDLR/SLITRK6/SORL1/FLRT3/IL33/ZNF488/APPL2/ROBO1/TNF/THY1/ACE/EGR2/CST7/THBS2/MME/CRABP2	51
BP	GO:0098742	cell-cell adhesion via plasma-membrane adhesion molecules	34/1558	282/18903	0.016168223	0.059711714	0.04036009	ICAM1/CDHR1/CEACAM5/IL1RN/CLDN15/CEACAM6/IGSF9/CEACAM19/ITGB2/PECAM1/MMP24/CDHR5/CDH5/ITGA5/PTPRF/CDH11/ROBO4/PCDH17/CLDN3/SELP/CX3CL1/APOA1/DSC2/CXADR/CDHR2/CLDN23/CADM1/CDH17/PCDH18/FLRT3/ROBO1/SELL/CEACAM1/REG3A	34
BP	GO:0036314	response to sterol	7/1558	33/18903	0.016232361	0.059832631	0.040441819	RORC/CCL3/GRAMD1A/GRAMD1C/ABCA2/CCR5/INSIG1	7
BP	GO:0036475	neuron death in response to oxidative stress	7/1558	33/18903	0.016232361	0.059832631	0.040441819	SLC7A11/NCOA7/HIF1A/TLR4/SLC1A1/TNF/NR4A3	7
BP	GO:0042219	cellular modified amino acid catabolic process	7/1558	33/18903	0.016232361	0.059832631	0.040441819	CHAC1/PRODH/ALDH1L2/GGT5/GGT1/DPEP1/ALDH1L1	7
BP	GO:0031016	pancreas development	13/1558	82/18903	0.016276798	0.059957765	0.0405264	WNT5A/ALDH1A2/GATA6/BAK1/HNF1A/INSR/HNF1B/MNX1/IHH/HNF4A/PCSK1/ANXA1/NEUROD1	13
BP	GO:0006940	regulation of smooth muscle contraction	11/1558	65/18903	0.016469406	0.060482778	0.040881264	PTAFR/EDN2/SPHK1/F2R/DOCK4/PTGS2/ATP2B1/CALCRL/ITGA2/ABAT/ADA	11
BP	GO:0009226	nucleotide-sugar biosynthetic process	5/1558	19/18903	0.016525118	0.060482778	0.040881264	GMPPB/PMM1/GMDS/GNPNAT1/GFPT2	5
BP	GO:0010544	negative regulation of platelet activation	5/1558	19/18903	0.016525118	0.060482778	0.040881264	APOE/PDGFB/ABAT/THBD/CEACAM1	5
BP	GO:0010759	positive regulation of macrophage chemotaxis	5/1558	19/18903	0.016525118	0.060482778	0.040881264	C5AR1/C3AR1/SLAMF1/CSF1R/CMKLR1	5
BP	GO:0036003	positive regulation of transcription from RNA polymerase II promoter in response to stress	5/1558	19/18903	0.016525118	0.060482778	0.040881264	MUC1/HIF1A/CEBPB/CREB3L3/ATF3	5
BP	GO:0042574	retinal metabolic process	5/1558	19/18903	0.016525118	0.060482778	0.040881264	ALDH1A2/BCO2/DHRS4/DHRS4L2/SDR16C5	5
BP	GO:0045953	negative regulation of natural killer cell mediated cytotoxicity	5/1558	19/18903	0.016525118	0.060482778	0.040881264	HAVCR2/LILRB1/LGALS9/SERPINB9/CEACAM1	5
BP	GO:0061298	retina vasculature development in camera-type eye	5/1558	19/18903	0.016525118	0.060482778	0.040881264	HIF1A/COL4A1/PDGFRB/LAMA1/ACVRL1	5
BP	GO:0071800	podosome assembly	5/1558	19/18903	0.016525118	0.060482778	0.040881264	HCK/SH3PXD2B/FSCN1/TNF/LCP1	5
BP	GO:1901569	fatty acid derivative catabolic process	5/1558	19/18903	0.016525118	0.060482778	0.040881264	CYP4F12/CYP4F2/CYP4F3/DPEP1/HPGD	5
BP	GO:0043200	response to amino acid	17/1558	118/18903	0.016610101	0.060754925	0.041065212	XBP1/SLC7A5/LYN/HMGCS2/CEBPB/NSMF/SOCS1/COL4A1/CYBA/COL5A2/BCL11A/MMP2/ASS1/COL1A1/COL1A2/TNF/SST	17
BP	GO:0010954	positive regulation of protein processing	6/1558	26/18903	0.017019031	0.062091768	0.041968806	MMP14/KLKB1/NLRC4/SPON1/ADAM8/HPN	6
BP	GO:0033598	mammary gland epithelial cell proliferation	6/1558	26/18903	0.017019031	0.062091768	0.041968806	WNT5A/CEBPB/HOXA5/IQGAP3/ROBO1/EPHA2	6
BP	GO:0035872	nucleotide-binding domain, leucine rich repeat containing receptor signaling pathway	6/1558	26/18903	0.017019031	0.062091768	0.041968806	RIPK2/NOD2/BIRC3/TLR4/SLC15A3/TNFAIP3	6
BP	GO:0050995	negative regulation of lipid catabolic process	6/1558	26/18903	0.017019031	0.062091768	0.041968806	IL1B/HCAR2/APOC1/SORL1/TNF/APOC3	6
BP	GO:0009749	response to glucose	25/1558	194/18903	0.017031322	0.062096981	0.04197233	XBP1/ICAM1/PIM3/BAIAP3/RAB11FIP5/HIF1A/GLUL/MLXIPL/PCK2/LPL/CYBA/PCK1/HNF1B/ANGPT2/SRI/KHK/HNF4A/PCSK1/TRPM4/NR0B2/NEUROD1/ACE/NR1H4/NCF1/EGR1	25
BP	GO:0038066	p38MAPK cascade	10/1558	57/18903	0.017085276	0.062253997	0.042078459	IL1B/ZC3H12A/MAPKAPK2/SPI1/SPHK1/LGALS9/HGF/EZR/NCF1/ZFP36	10
BP	GO:0001914	regulation of T cell mediated cytotoxicity	8/1558	41/18903	0.017205802	0.062494008	0.042240686	TAP2/LILRB1/MR1/IL12RB1/P2RX7/CD1C/IL7R/CEACAM1	8
BP	GO:0009069	serine family amino acid metabolic process	8/1558	41/18903	0.017205802	0.062494008	0.042240686	SLC7A11/CTH/PSAT1/MPST/CBS/TST/GGT1/THNSL2	8
BP	GO:0050850	positive regulation of calcium-mediated signaling	8/1558	41/18903	0.017205802	0.062494008	0.042240686	CLEC7A/CCL3/CHP2/ERBB3/CCL4/CD4/ADA/TNF	8
BP	GO:0070050	neuron cellular homeostasis	8/1558	41/18903	0.017205802	0.062494008	0.042240686	NELL2/CX3CL1/ATP2B1/HAAO/CA7/P2RY1/SCGN/CA2	8
BP	GO:0072210	metanephric nephron development	8/1558	41/18903	0.017205802	0.062494008	0.042240686	STAT1/SOX8/PDGFRB/AQP1/PDGFB/OSR1/GREM1/EGR1	8
BP	GO:1904019	epithelial cell apoptotic process	19/1558	137/18903	0.017245512	0.062598472	0.042311295	BID/ICAM1/JAK2/PLA2R1/SERPINE1/CD40/SEMA5A/KDR/TERT/CCL2/EDNRA/CDH5/RGCC/ECSCR/TNFAIP3/NEUROD1/TNF/SCG2/ZFP36	19
BP	GO:0030330	DNA damage response, signal transduction by p53 class mediator	12/1558	74/18903	0.017346577	0.062818848	0.042460251	MUC1/PML/PLA2R1/PRAP1/SNAI1/NBN/PMAIP1/ZNF385A/BATF/CD74/CD44/NDRG1	12
BP	GO:2000628	regulation of miRNA metabolic process	12/1558	74/18903	0.017346577	0.062818848	0.042460251	ZC3H12A/STAT3/HIF1A/GATA6/SPI1/LILRB4/TERT/PPARG/PDGFB/KLF5/TNF/EGR1	12
BP	GO:0010469	regulation of signaling receptor activity	23/1558	175/18903	0.01735167	0.062818848	0.042460251	JAK2/PCSK9/PLAU/HIF1A/SERPINE1/RAMP3/LILRB4/CCR2/CCL2/CBLC/LY6E/PPARG/NETO2/MUC4/TGFA/IL18BP/ERRFI1/AKAP9/P2RY1/TNF/NCF1/GREM1/HBEGF	23
BP	GO:0043114	regulation of vascular permeability	9/1558	49/18903	0.017394129	0.062818848	0.042460251	C2CD4A/ADM/CDH5/APOE/PTP4A3/GPR4/C2CD4B/OCLN/CEACAM1	9
BP	GO:0046460	neutral lipid biosynthetic process	9/1558	49/18903	0.017394129	0.062818848	0.042460251	ACSL1/PCK2/LPL/PCK1/MOGAT3/AGMO/MOGAT2/LDLR/SIK1	9
BP	GO:0046463	acylglycerol biosynthetic process	9/1558	49/18903	0.017394129	0.062818848	0.042460251	ACSL1/PCK2/LPL/PCK1/MOGAT3/AGMO/MOGAT2/LDLR/SIK1	9
BP	GO:0070509	calcium ion import	9/1558	49/18903	0.017394129	0.062818848	0.042460251	CCL3/CCL2/PDGFRB/TRPV3/PDGFB/STC1/SPINK1/ACE/FCRL3	9
BP	GO:1904894	positive regulation of receptor signaling pathway via STAT	9/1558	49/18903	0.017394129	0.062818848	0.042460251	JAK2/CD300A/SOCS1/OCIAD2/F2R/PRLR/IL10RA/TNF/IL7R	9
BP	GO:0021700	developmental maturation	36/1558	304/18903	0.017617551	0.063585566	0.042978488	CLEC7A/RND1/RPS6KA2/FGFR3/BAIAP3/SNX10/CDC25B/HIF1A/SOX8/WNT5A/ALDH1A2/C1QA/KDR/EDNRA/CDH5/LRRK2/PPARG/FZD5/ACVRL1/IHH/CX3CL1/BCL11A/SCARF1/MMP2/BCAN/FLVCR1/REC8/HOXA5/SLC26A3/SOX18/SPINK1/CATSPER2/FEV/CCL21/DEFB1/GREM1	36
BP	GO:0006586	indolalkylamine metabolic process	4/1558	13/18903	0.017957588	0.06388521	0.043181022	IDO1/KYNU/TDO2/HAAO	4
BP	GO:0009143	nucleoside triphosphate catabolic process	4/1558	13/18903	0.017957588	0.06388521	0.043181022	SAMHD1/SMPDL3A/ADA/ENPP3	4
BP	GO:0009235	cobalamin metabolic process	4/1558	13/18903	0.017957588	0.06388521	0.043181022	AMN/ABCC1/CLYBL/CUBN	4
BP	GO:0030157	pancreatic juice secretion	4/1558	13/18903	0.017957588	0.06388521	0.043181022	AQP1/WNK4/SPINK1/SCT	4
BP	GO:0030836	positive regulation of actin filament depolymerization	4/1558	13/18903	0.017957588	0.06388521	0.043181022	PLEK/SEMA5A/PDXP/VIL1	4
BP	GO:0031392	regulation of prostaglandin biosynthetic process	4/1558	13/18903	0.017957588	0.06388521	0.043181022	IL1B/PTGS2/CD74/ANXA1	4
BP	GO:0032621	interleukin-18 production	4/1558	13/18903	0.017957588	0.06388521	0.043181022	GBP5/TLR2/NOD2/TNF	4
BP	GO:0032661	regulation of interleukin-18 production	4/1558	13/18903	0.017957588	0.06388521	0.043181022	GBP5/TLR2/NOD2/TNF	4
BP	GO:0033079	immature T cell proliferation	4/1558	13/18903	0.017957588	0.06388521	0.043181022	IL1B/RIPK2/ERBB2/IHH	4
BP	GO:0033080	immature T cell proliferation in thymus	4/1558	13/18903	0.017957588	0.06388521	0.043181022	IL1B/RIPK2/ERBB2/IHH	4
BP	GO:0033690	positive regulation of osteoblast proliferation	4/1558	13/18903	0.017957588	0.06388521	0.043181022	HPSE/SOX8/CTHRC1/ITGAV	4
BP	GO:0036006	cellular response to macrophage colony-stimulating factor stimulus	4/1558	13/18903	0.017957588	0.06388521	0.043181022	TLR2/TLR4/CSF1R/STAP1	4
BP	GO:0043379	memory T cell differentiation	4/1558	13/18903	0.017957588	0.06388521	0.043181022	IL12RB1/PCK1/FGL2/BCL6	4
BP	GO:0060100	positive regulation of phagocytosis, engulfment	4/1558	13/18903	0.017957588	0.06388521	0.043181022	RAB31/ITGA2/APPL2/STAP1	4
BP	GO:0060670	branching involved in labyrinthine layer morphogenesis	4/1558	13/18903	0.017957588	0.06388521	0.043181022	SOCS3/ADM/SPINT1/FZD5	4
BP	GO:0070254	mucus secretion	4/1558	13/18903	0.017957588	0.06388521	0.043181022	P2RY2/CYBA/ADA/AGR2	4
BP	GO:0070424	regulation of nucleotide-binding oligomerization domain containing signaling pathway	4/1558	13/18903	0.017957588	0.06388521	0.043181022	BIRC3/TLR4/SLC15A3/TNFAIP3	4
BP	GO:0072537	fibroblast activation	4/1558	13/18903	0.017957588	0.06388521	0.043181022	PDGFRB/ULK3/RGCC/DDR2	4
BP	GO:0140042	lipid droplet formation	4/1558	13/18903	0.017957588	0.06388521	0.043181022	CDS1/RNF213/FITM1/SQLE	4
BP	GO:1900103	positive regulation of endoplasmic reticulum unfolded protein response	4/1558	13/18903	0.017957588	0.06388521	0.043181022	XBP1/PTPN1/BAK1/AGR2	4
BP	GO:1904478	regulation of intestinal absorption	4/1558	13/18903	0.017957588	0.06388521	0.043181022	PRAP1/APOA1/ABCG5/APOA4	4
BP	GO:1905155	positive regulation of membrane invagination	4/1558	13/18903	0.017957588	0.06388521	0.043181022	RAB31/ITGA2/APPL2/STAP1	4
BP	GO:2001198	regulation of dendritic cell differentiation	4/1558	13/18903	0.017957588	0.06388521	0.043181022	LILRB2/CEBPB/LILRB1/LGALS9	4
BP	GO:0017015	regulation of transforming growth factor beta receptor signaling pathway	20/1558	147/18903	0.017997438	0.063987159	0.04324993	LRG1/SDCBP/LATS2/LTBP4/ENG/NRROS/ITGA8/SAP30/HTRA3/CHST11/PPARG/VASN/BAMBI/PEG10/CDKN2B/SMAD7/PBLD/PMEPA1/EMILIN1/FBN1	20
BP	GO:0090277	positive regulation of peptide hormone secretion	14/1558	92/18903	0.018170196	0.064561225	0.043637951	JAK2/BAIAP3/CD38/HIF1A/GLUL/PCK2/SRI/ABAT/TRPM4/NR0B2/SPINK1/BLK/SCT/NR1H4	14
BP	GO:0060389	pathway-restricted SMAD protein phosphorylation	11/1558	66/18903	0.018337668	0.065075386	0.043985481	SDCBP/ACVR2A/ENG/PPARG/BMP3/ACVRL1/SMAD7/PMEPA1/EMILIN1/BMP8B/GREM1	11
BP	GO:0071300	cellular response to retinoic acid	11/1558	66/18903	0.018337668	0.065075386	0.043985481	LYN/FZD7/WNT5A/ALDH1A2/LTK/SLC6A4/AQP1/COL1A1/OSR1/TNF/BRINP3	11
BP	GO:0002021	response to dietary excess	7/1558	34/18903	0.019026484	0.067144696	0.045384159	SGIP1/PPARGC1A/APOE/SORL1/WNK4/APPL2/SCT	7
BP	GO:0002495	antigen processing and presentation of peptide antigen via MHC class II	7/1558	34/18903	0.019026484	0.067144696	0.045384159	IFI30/FCER1G/CTSS/CTSL/LGMN/CD74/CTSE	7
BP	GO:0007431	salivary gland development	7/1558	34/18903	0.019026484	0.067144696	0.045384159	TGM2/LAMA1/HGF/CLCN2/PLXND1/FGF7/TNF	7
BP	GO:0035025	positive regulation of Rho protein signal transduction	7/1558	34/18903	0.019026484	0.067144696	0.045384159	F2RL2/F2R/PDGFRB/GPR4/GPR35/APOA1/ROBO1	7
BP	GO:0046475	glycerophospholipid catabolic process	7/1558	34/18903	0.019026484	0.067144696	0.045384159	PLA2G7/PLB1/APOC1/GDPD1/PNLIPRP2/LDLR/PNPLA7	7
BP	GO:0070570	regulation of neuron projection regeneration	7/1558	34/18903	0.019026484	0.067144696	0.045384159	PTN/PTPRF/HGF/SPP1/SCARF1/THY1/PRRX1	7
BP	GO:0090022	regulation of neutrophil chemotaxis	7/1558	34/18903	0.019026484	0.067144696	0.045384159	CXCL8/DPP4/NOD2/C5AR1/C3AR1/CD74/CCL21	7
BP	GO:0090322	regulation of superoxide metabolic process	7/1558	34/18903	0.019026484	0.067144696	0.045384159	CLEC7A/TYROBP/ITGB2/GCH1/PON3/ACP5/CYBA	7
BP	GO:1902624	positive regulation of neutrophil migration	7/1558	34/18903	0.019026484	0.067144696	0.045384159	CXCL8/C5AR1/IL1R1/C3AR1/CD74/ADAM8/CCL21	7
BP	GO:0043271	negative regulation of ion transport	22/1558	167/18903	0.01917181	0.067615817	0.045702598	LILRB2/PRKG2/PCSK9/PLA2R1/KCNE3/LILRB1/CYP4F2/WNK2/NEDD4L/GPR35/PTGS2/SRI/ANK3/ABAT/P2RY1/STC1/OSR1/WNK4/TNF/MMP9/SPINK1/ACE	22
BP	GO:0016049	cell growth	54/1558	493/18903	0.019336105	0.068153214	0.046065833	S100A8/S100A9/SDCBP/CYP27B1/IGFBP5/PML/CXCL16/BST2/LIMK1/PRKCZ/CD38/WNT5A/MMP14/IGFBP3/SEMA4G/PPT1/LTBP4/EDN3/SEMA5A/EDN2/OSGIN1/ERBB2/COBL/HYAL2/SPHK1/EDNRA/NEDD4L/CHPT1/IGFBP7/APOE/CYBA/SEMA6C/ACVRL1/SPP1/NRP2/BCL11A/SMAD7/IL17RB/KAZALD1/GNG4/FRZB/GJA1/CDHR2/HNF4A/FBP1/SGK2/FLRT3/HPN/TRIM40/BCL6/CRABP2/CEACAM1/GREM1/HBEGF	54
BP	GO:0051851	modulation by host of symbiont process	13/1558	84/18903	0.019621582	0.069116811	0.046717143	ZC3H12A/CCL3/PC/IFI27/SAP30/CCL4/APOE/CSF1R/LRRC19/STOM/FASN/HPN/CCL8	13
BP	GO:0030510	regulation of BMP signaling pathway	16/1558	111/18903	0.019643512	0.069151451	0.046740557	UBE2D1/WNT5A/GATA6/ENG/HTRA3/KDR/CDH5/PPARG/ACVRL1/BAMBI/SMAD7/SFRP5/SORL1/FBN1/SOSTDC1/GREM1	16
BP	GO:0120009	intermembrane lipid transfer	9/1558	50/18903	0.019708538	0.069252436	0.046808814	APOE/GRAMD1A/APOA1/GRAMD1C/STARD4/ABCG5/APOB/APOA4/CETP	9
BP	GO:1990573	potassium ion import across plasma membrane	9/1558	50/18903	0.019708538	0.069252436	0.046808814	KCNJ3/KCNK5/KCNJ10/KCNJ8/WNK2/ATP1A1/WNK4/KCNJ13/KCNJ2	9
BP	GO:2001238	positive regulation of extrinsic apoptotic signaling pathway	9/1558	50/18903	0.019708538	0.069252436	0.046808814	BID/PML/PEA15/HYAL2/PMAIP1/G0S2/TNF/ATF3/TNFRSF12A	9
BP	GO:0031670	cellular response to nutrient	8/1558	42/18903	0.019763984	0.069361999	0.04688287	XBP1/CYP27B1/PDK2/LPL/CDKN2B/ATP2B1/COL1A1/NR1H4	8
BP	GO:1900274	regulation of phospholipase C activity	8/1558	42/18903	0.019763984	0.069361999	0.04688287	PTAFR/CD86/GNA15/C5AR1/EDNRA/RASGRP4/PDGFRB/P2RY6	8
BP	GO:0045185	maintenance of protein location	14/1558	93/18903	0.019821967	0.069480188	0.046962755	HK2/SRGN/HK1/PML/NRROS/SCIN/MDFI/CD4/SRI/ANK3/SORL1/FBN1/INSIG1/PDIA2	14
BP	GO:1904427	positive regulation of calcium ion transmembrane transport	14/1558	93/18903	0.019821967	0.069480188	0.046962755	CXCL9/CXCL10/CXCL11/BAK1/RAMP3/F2R/P2RX7/CEMIP/EHD3/CX3CL1/SRI/P2RY6/THY1/MS4A1	14
BP	GO:0010720	positive regulation of cell development	36/1558	307/18903	0.020190578	0.070728882	0.047806767	TGM2/IL1B/CLEC7A/TLR2/SLC7A5/PLXNA2/LYN/TYROBP/LIMK1/ASPA/OLFM4/HIF1A/SOX8/ELL3/SPINT1/SEMA5A/PTN/CASS4/CDH5/EEF2K/CHODL/ITPKA/PLXNC1/CX3CL1/SMAD7/APOA1/PREX1/PLXND1/IL33/ZNF488/ROBO1/TNF/ACE/EGR2/MME/CRABP2	36
BP	GO:0001783	B cell apoptotic process	6/1558	27/18903	0.020395407	0.071054564	0.048026901	LYN/BAK1/CD74/ADA/BLK/BCL6	6
BP	GO:0010884	positive regulation of lipid storage	6/1558	27/18903	0.020395407	0.071054564	0.048026901	ZC3H12A/LPL/FITM1/APOB/PLIN2/MSR1	6
BP	GO:0014829	vascular associated smooth muscle contraction	6/1558	27/18903	0.020395407	0.071054564	0.048026901	CD38/EDN3/EDN2/EDNRA/DOCK4/ATP2B1	6
BP	GO:0016540	protein autoprocessing	6/1558	27/18903	0.020395407	0.071054564	0.048026901	CASP1/PCSK9/CTSL/IHH/PCSK1/CTSE	6
BP	GO:0031954	positive regulation of protein autophosphorylation	6/1558	27/18903	0.020395407	0.071054564	0.048026901	PRLR/NBN/PDGFB/ACE/GPNMB/GREM1	6
BP	GO:0032682	negative regulation of chemokine production	6/1558	27/18903	0.020395407	0.071054564	0.048026901	MEFV/OAS3/LILRB4/LGALS9/NR1H4/EPHA2	6
BP	GO:0032740	positive regulation of interleukin-17 production	6/1558	27/18903	0.020395407	0.071054564	0.048026901	JAK2/SLC7A5/NOD2/SPHK1/ARID5A/NR1H4	6
BP	GO:0042730	fibrinolysis	6/1558	27/18903	0.020395407	0.071054564	0.048026901	PLAUR/SERPING1/PLAU/SERPINE1/KLKB1/THBD	6
BP	GO:1903055	positive regulation of extracellular matrix organization	6/1558	27/18903	0.020395407	0.071054564	0.048026901	PDPN/RUNX1/RGCC/DDR2/FSCN1/EMILIN1	6
BP	GO:0001780	neutrophil homeostasis	5/1558	20/18903	0.020572439	0.071155933	0.048095418	HCAR2/SLC7A11/PDE4B/GCNT4/ANXA1	5
BP	GO:0002716	negative regulation of natural killer cell mediated immunity	5/1558	20/18903	0.020572439	0.071155933	0.048095418	HAVCR2/LILRB1/LGALS9/SERPINB9/CEACAM1	5
BP	GO:0002888	positive regulation of myeloid leukocyte mediated immunity	5/1558	20/18903	0.020572439	0.071155933	0.048095418	PTAFR/TYROBP/SPI1/ITGB2/STAP1	5
BP	GO:0030002	cellular anion homeostasis	5/1558	20/18903	0.020572439	0.071155933	0.048095418	KCNE3/TBXAS1/WNK4/ABCC6/CKB	5
BP	GO:0032332	positive regulation of chondrocyte differentiation	5/1558	20/18903	0.020572439	0.071155933	0.048095418	ZNF219/ACVRL1/SMAD7/LOXL2/PKDCC	5
BP	GO:0036498	IRE1-mediated unfolded protein response	5/1558	20/18903	0.020572439	0.071155933	0.048095418	XBP1/PTPN1/BAK1/DNAJB9/AGR2	5
BP	GO:0051004	regulation of lipoprotein lipase activity	5/1558	20/18903	0.020572439	0.071155933	0.048095418	PCSK5/APOC1/APOA1/APOC3/APOA4	5
BP	GO:0051882	mitochondrial depolarization	5/1558	20/18903	0.020572439	0.071155933	0.048095418	KDR/LRRK2/P2RX7/IFI6/DCN	5
BP	GO:0055062	phosphate ion homeostasis	5/1558	20/18903	0.020572439	0.071155933	0.048095418	ALPL/ANKH/SLC17A8/ABCC6/ENPP3	5
BP	GO:0072506	trivalent inorganic anion homeostasis	5/1558	20/18903	0.020572439	0.071155933	0.048095418	ALPL/ANKH/SLC17A8/ABCC6/ENPP3	5
BP	GO:1903975	regulation of glial cell migration	5/1558	20/18903	0.020572439	0.071155933	0.048095418	CCL3/RRAS2/CCR2/CX3CL1/STAP1	5
BP	GO:0050796	regulation of insulin secretion	20/1558	149/18903	0.02057386	0.071155933	0.048095418	NOS2/IL1B/JAK2/PIM3/BAIAP3/CD38/HIF1A/TCIRG1/GLUL/PCK2/SRI/HNF4A/ABAT/TRPM4/NR0B2/NEUROD1/TNF/CHGA/BLK/NR1H4	20
BP	GO:0010001	glial cell differentiation	28/1558	227/18903	0.020733711	0.071665432	0.048439797	S100A8/S100A9/IL1B/TLR2/LYN/STAT3/ASPA/TPPP/SOX8/C1QA/SPINT1/MMP24/C5AR1/NRROS/KCNJ10/ERBB2/ERBB3/PTN/TLR4/TMEM98/ROR2/ABCA2/LDLR/IL33/ZNF488/TNF/NDRG1/EGR2	28
BP	GO:0051259	protein complex oligomerization	30/1558	247/18903	0.020798676	0.071846544	0.048562213	GBP5/SOD2/ZC3H12A/SAMHD1/CTH/TRPM6/ALDH1A2/MLKL/TMEM120A/STEAP4/TIFA/KCNG1/ECT2/AQP11/TDO2/CLYBL/RRM2/EHD3/PEG10/NLRC4/ISG15/NINJ1/CD74/COL1A2/TRPM4/PXDN/APPL2/TK1/KCNJ2/MS4A1	30
BP	GO:0036294	cellular response to decreased oxygen levels	21/1558	159/18903	0.02118912	0.073151086	0.049443973	CARD16/PDK1/HIF1A/GATA6/TERT/PPARG/FABP1/VASN/EEF2K/CBS/RGCC/PTGS2/AQP1/PMAIP1/HYOU1/DDR2/STC1/ADAM8/NDRG1/EGR1/CLCA1	21
BP	GO:0001558	regulation of cell growth	47/1558	422/18903	0.021262978	0.073361765	0.049586374	S100A8/S100A9/SDCBP/CYP27B1/IGFBP5/PML/CXCL16/BST2/LIMK1/CD38/WNT5A/MMP14/IGFBP3/SEMA4G/PPT1/LTBP4/SEMA5A/OSGIN1/ERBB2/HYAL2/SPHK1/NEDD4L/CHPT1/IGFBP7/APOE/CYBA/SEMA6C/ACVRL1/SPP1/BCL11A/SMAD7/IL17RB/KAZALD1/GNG4/FRZB/GJA1/CDHR2/HNF4A/FBP1/SGK2/HPN/TRIM40/BCL6/CRABP2/CEACAM1/GREM1/HBEGF	47
BP	GO:0001755	neural crest cell migration	10/1558	59/18903	0.021429517	0.073802741	0.049884437	HIF1A/SOX8/CORO1C/SEMA4G/EDN3/SEMA5A/EDNRA/OVOL2/SEMA6C/NRP2	10
BP	GO:0001912	positive regulation of leukocyte mediated cytotoxicity	10/1558	59/18903	0.021429517	0.073802741	0.049884437	NOS2/TAP2/TYROBP/SPI1/MR1/IL12RB1/P2RX7/CD1C/CADM1/STAP1	10
BP	GO:0051289	protein homotetramerization	10/1558	59/18903	0.021429517	0.073802741	0.049884437	GBP5/SOD2/SAMHD1/CTH/ALDH1A2/TDO2/TRPM4/APPL2/TK1/KCNJ2	10
BP	GO:0045639	positive regulation of myeloid cell differentiation	15/1558	103/18903	0.02148422	0.073946589	0.049981666	STAT1/TYROBP/STAT3/HIF1A/RUNX1/ACVR2A/CCR1/SCIN/ROR2/CD4/ISG15/CD74/HOXA5/EVI2B/TNF	15
CC	GO:0009897	external side of plasma membrane	118/1611	462/19869	2.51E-30	1.35E-27	1.09E-27	FCN1/FCGR3A/CXCL9/CSF3R/CXCL10/CD274/CLEC4E/SLAMF7/ABCB1/ICAM1/TFRC/BTN3A3/FCER1G/ABCG2/CD86/CTSB/BTN3A1/PDCD1LG2/KCNJ3/SLC7A5/CTSK/PCSK9/ADAM9/ANXA5/CCR1/ITGB2/TNFRSF4/ITGAX/CD40/CD80/ENG/GFRA2/TNFRSF18/IL2RA/ITGA8/IGLL5/LILRB1/IL1R1/CCR2/IL12RB2/KDR/BTN2A2/HYAL2/CSF2RB/CD276/OSMR/MR1/CDH5/CLEC4A/TLR4/F10/ITGA5/CTLA4/IL12RB1/BCAM/PRLR/P2RX7/INSR/CD163/CXCR6/CD207/SLAMF1/SELP/CD4/MICB/ACKR4/CD59/…	118
CC	GO:0045177	apical part of cell	109/1611	435/19869	2.57E-27	6.90E-25	5.57E-25	DUOX2/ABCB1/CYP4F12/MUC1/CEACAM5/USH1C/SLC22A5/ABCG2/CTSB/SLC7A11/SLC7A5/CEACAM6/NAALADL1/MYO1A/PRKG2/SLC52A3/DPP4/CTSK/SNX10/PDPN/EPB41L4B/BST2/ANXA13/SLC16A3/FRMD1/PRKCZ/TRPM6/AMN/SLC6A19/RAB17/TCIRG1/SLC22A4/SLC17A4/SLC22A18/CTSL/SI/CDHR5/C5AR1/ERBB2/ABCC1/ITGA8/CYP4F2/PLB1/ERBB3/SLC39A4/CNKSR3/F2RL2/HYAL2/SLC4A11/IFIT5/PDZK1/OSMR/SLC23A1/SLC39A8/FABP1/LGMN/SLC7A1/PDZD3/PDGFRB/MARVELD2/CYBA/CL…	109
CC	GO:0016324	apical plasma membrane	95/1611	368/19869	5.79E-25	1.04E-22	8.37E-23	DUOX2/ABCB1/CYP4F12/MUC1/CEACAM5/SLC22A5/ABCG2/CTSB/SLC7A5/CEACAM6/NAALADL1/MYO1A/PRKG2/SLC52A3/DPP4/CTSK/PDPN/BST2/ANXA13/SLC16A3/FRMD1/PRKCZ/TRPM6/AMN/SLC6A19/RAB17/TCIRG1/SLC22A4/SLC17A4/SLC22A18/CTSL/SI/CDHR5/ERBB2/ABCC1/CYP4F2/PLB1/ERBB3/SLC39A4/CNKSR3/F2RL2/HYAL2/SLC4A11/PDZK1/OSMR/SLC23A1/SLC39A8/SLC7A1/PDZD3/PDGFRB/MARVELD2/CYBA/CLCA4/EZR/SLC1A1/AQP1/RDX/SLC3A1/SLC5A12/ATP2B1/CUBN/ABCC2/O…	95
CC	GO:0062023	collagen-containing extracellular matrix	98/1611	433/19869	3.62E-21	4.87E-19	3.93E-19	S100A8/FCN1/S100A9/VWA1/TGM2/MMP28/ICAM1/C1QB/CTSB/MATN2/PLSCR1/SDC3/SERPING1/COL5A3/VWF/CTSS/WNT5A/ANXA5/SERPINE1/CTSC/LTBP4/C1QA/THSD4/C1QC/ADAMTS2/CTSL/CTHRC1/COL18A1/TINAG/EMILIN2/IGFBP7/COL4A1/LMAN1/SLPI/APOE/ADAMTS4/LGALS9/ANGPTL6/BCAM/PSAP/LUM/LAMA1/COL5A2/CLC/TGFBI/MMRN1/SERPINB9/NID1/ANGPTL2/SERPINB8/ANGPT2/VCAN/APOA1/FGL2/LOXL2/COL6A3/F3/MMP2/LAMC1/ADAMDEC1/PDGFB/KAZALD1/COL4A2/SERPINA5…	98
CC	GO:0005903	brush border	40/1611	102/19869	3.71E-18	3.99E-16	3.22E-16	USH1C/SLC22A5/ABCG2/SLC7A11/MYO1A/TRPM6/AMN/ANKS4B/SLC6A19/SLC28A2/SI/CDHR5/FLNB/PLB1/ACTN1/PDZK1/SLC28A3/SLC23A1/SCIN/PDZD3/VIL1/EZR/MYO1B/SLC27A4/B4GALT1/ESPN/AQP1/SLC3A1/SLC28A1/CUBN/CDHR2/SLC7A9/SLC15A1/ENPEP/SLC38A2/SLC26A3/ACE/SLC2A2/MME/CA4	40
CC	GO:0030667	secretory granule membrane	68/1611	313/19869	3.87E-14	3.46E-12	2.80E-12	FCGR3B/FPR1/PLAUR/CLEC12A/FCER1G/LILRB2/TLR2/RAB31/DMBT1/PTAFR/FCGR2A/CEACAM6/CD55/BST2/TYROBP/NFAM1/CD38/PLA1A/PLAU/LAMP3/SLC11A1/SLC27A2/CMTM6/TCIRG1/CKAP4/ITGB2/PECAM1/ITGAX/MMP25/PRCP/C5AR1/PIGR/CD300A/SIRPB1/AGPAT2/SIGLEC9/RAB24/CD93/LPCAT1/DSP/C3AR1/PSAP/CYBA/SELP/CD59/B4GALT1/SLC17A9/SRI/ITGAV/TMEM184A/SLC2A3/SERPINA5/STOM/CD68/ANPEP/CD44/CD14/ADAM8/GP2/SPARC/VNN1/ZG16/MME/MGAM/SELL/CEACAM…	68
CC	GO:0098862	cluster of actin-based cell projections	45/1611	159/19869	4.54E-14	3.48E-12	2.81E-12	IDO1/USH1C/SLC22A5/ABCG2/SLC7A11/MYO1A/TRPM6/AMN/ANKS4B/SLC6A19/EPS8L2/SLC28A2/SI/CDHR5/FLNB/PLB1/ACTN1/PDZK1/CDC14A/SLC28A3/SLC23A1/SCIN/DOCK4/PDZD3/VIL1/CIB2/EZR/MYO1B/SLC27A4/B4GALT1/ESPN/AQP1/SLC3A1/SLC28A1/CUBN/CDHR2/SLC7A9/SLC15A1/ENPEP/SLC38A2/SLC26A3/ACE/SLC2A2/MME/CA4	45
CC	GO:0005902	microvillus	31/1611	93/19869	3.56E-12	2.39E-10	1.93E-10	USH1C/SLC7A5/MYO1A/PLEKHG6/PDPN/AMN/ANKS4B/CDHR5/HYAL2/PDZK1/MYO1F/LRRK2/VIL1/EZR/MYO1B/SLC27A4/ESPN/RDX/ITGAV/CUBN/CDHR2/SLC10A2/CA9/FSCN1/S100P/CD44/FABP2/SLC26A2/DPEP1/CEACAM1/CLCA1	31
CC	GO:0031526	brush border membrane	22/1611	57/19869	1.88E-10	1.12E-08	9.04E-09	SLC22A5/ABCG2/SLC7A11/TRPM6/AMN/SLC6A19/SLC28A2/CDHR5/PLB1/PDZK1/SLC28A3/SLC27A4/B4GALT1/AQP1/SLC3A1/SLC28A1/CUBN/CDHR2/SLC7A9/SLC26A3/ACE/CA4	22
CC	GO:0030139	endocytic vesicle	64/1611	343/19869	2.31E-10	1.24E-08	1.00E-08	TAP1/CSF3R/NCF2/CLEC4E/TFRC/TLR2/RAB31/DMBT1/DYSF/TAP2/DPP4/LYN/NOD2/RAB11FIP5/AMN/SGIP1/CTSS/WNT5A/SLC11A1/RAB17/TCIRG1/CTSL/FLNB/ZYX/HYAL2/SPHK1/TLR1/RAB24/CTLA4/ROR2/APOE/FZD5/TGFA/CYBA/CD163/CEMIP/CD207/SCIMP/SLAMF1/CD4/EHD3/GNLY/SCARF1/APOA1/GRIA4/ITGAV/CUBN/HYOU1/CD74/LDLR/OCLN/APOB/APPL2/ADAM8/FMNL1/SPARC/RAB11FIP1/MSR1/ANXA3/NCF1/PLD4/HBB/IL7R/HBEGF	64
CC	GO:0031253	cell projection membrane	62/1611	344/19869	1.84E-09	8.30E-08	6.70E-08	CDHR1/SLC22A5/ABCG2/SLC7A11/FGR/SLC7A5/CNGA1/DPP4/PLEK/PDPN/TRPM6/AMN/SLC6A19/EPS8L2/CORO1C/PHLPP2/SLC28A2/CDHR5/CYS1/ITGA8/PLB1/IFIT5/AIF1/PDZK1/SLC28A3/PDXP/EPS8L3/DHRS3/ITGA5/INSR/PLEKHO1/SCIMP/EZR/EHD3/SLC27A4/B4GALT1/AQP1/SLC3A1/ATP2B1/ITGAV/SLC28A1/CUBN/PLXND1/CDHR2/SLC7A9/LAMP5/CA9/FSCN1/S100P/FGD2/APPL2/CD44/THY1/SLC26A3/ACE/EPS8L1/LCP1/SLC26A2/DPEP1/EPHA2/CEACAM1/CA4	62
CC	GO:0005788	endoplasmic reticulum lumen	58/1611	312/19869	1.85E-09	8.30E-08	6.70E-08	VWA1/APOL1/PLAUR/IGFBP5/CES2/MZB1/ERLEC1/GPX8/PCSK9/SERPING1/COL5A3/RCN1/WNT5A/SLC27A2/IGFBP3/CTSC/CALU/CKAP4/DNAJB9/TMEM132A/COL18A1/PDIA4/IGFBP7/MANF/COL4A1/F10/APOE/CERCAM/COL5A2/SPP1/CD4/SIL1/PTGS2/VCAN/APOA1/P4HA1/EVA1A/COL6A3/FKBP10/LAMC1/PDGFB/COL4A2/HYOU1/COL1A1/ADAMTSL4/COL1A2/EBI3/SPON1/FBN1/APOB/BCHE/COL15A1/SDF2L1/RCN3/APOA4/FMO1/PDIA2/SCG2	58
CC	GO:0045178	basal part of cell	52/1611	272/19869	4.71E-09	1.95E-07	1.57E-07	TFRC/CEACAM5/SLC7A5/MYO1A/PDPN/SLC39A5/NOD2/SLC16A3/CD38/AQP7/RAB17/SLC1A3/KCNE3/PRCP/C5AR1/KCNJ10/SLC51B/ERBB2/ABCC1/ERBB3/SLC4A11/SLC40A1/SLC23A1/SLC39A8/ABCA8/SLC7A1/DSP/TGFA/MARVELD2/EZR/B4GALT1/AQP1/SLC51A/ATP2B1/CXADR/ITGA2/PDGFB/ANK3/CA9/LDLR/P2RY6/P2RY1/CADM1/CDH17/SLC43A3/ATP1A1/CD44/ANXA1/ABCC6/ACE/HPGD/CEACAM1	52
CC	GO:0031528	microvillus membrane	14/1611	28/19869	6.79E-09	2.61E-07	2.10E-07	SLC7A5/PDPN/AMN/CDHR5/PDZK1/EZR/ITGAV/CUBN/CDHR2/CA9/S100P/SLC26A2/DPEP1/CEACAM1	14
CC	GO:0009925	basal plasma membrane	49/1611	254/19869	9.60E-09	3.44E-07	2.77E-07	TFRC/CEACAM5/SLC7A5/MYO1A/PDPN/SLC39A5/NOD2/SLC16A3/CD38/AQP7/RAB17/SLC1A3/C5AR1/KCNJ10/SLC51B/ERBB2/ABCC1/ERBB3/SLC4A11/SLC40A1/SLC23A1/SLC39A8/ABCA8/SLC7A1/DSP/TGFA/MARVELD2/EZR/B4GALT1/AQP1/SLC51A/ATP2B1/CXADR/PDGFB/ANK3/CA9/LDLR/P2RY6/P2RY1/CADM1/CDH17/SLC43A3/ATP1A1/CD44/ANXA1/ABCC6/ACE/HPGD/CEACAM1	49
CC	GO:0016323	basolateral plasma membrane	45/1611	229/19869	2.14E-08	7.17E-07	5.79E-07	TFRC/CEACAM5/SLC7A5/MYO1A/PDPN/SLC39A5/NOD2/SLC16A3/CD38/AQP7/RAB17/C5AR1/KCNJ10/SLC51B/ERBB2/ABCC1/ERBB3/SLC4A11/SLC40A1/SLC39A8/ABCA8/SLC7A1/DSP/TGFA/MARVELD2/EZR/B4GALT1/AQP1/SLC51A/ATP2B1/CXADR/PDGFB/ANK3/CA9/LDLR/P2RY6/P2RY1/CADM1/CDH17/SLC43A3/ATP1A1/CD44/ANXA1/ABCC6/HPGD	45
CC	GO:0045121	membrane raft	56/1611	326/19869	6.23E-08	1.97E-06	1.59E-06	SDCBP/ICAM1/TLR2/JAK2/ABCG2/MYO1A/HK1/DPP4/PLSCR1/PDPN/CD55/LYN/BST2/NFAM1/PRKCZ/HPSE/CORO1C/LCP2/PPT1/PRKAR2B/HCK/ITGB2/BIRC3/PECAM1/KCNE3/AHNAK/KDR/HYAL2/CBLC/F2R/PDZK1/TLR1/LRRK2/INSR/EZR/SLC1A1/SLC6A4/CD4/PTGS2/SELPLG/ATP2B1/CXADR/RHOQ/GJA1/PLLP/STOM/FAS/ATP1A1/MYOF/TNF/THY1/CD14/GP2/FXYD1/MME/MS4A1	56
CC	GO:0098857	membrane microdomain	56/1611	327/19869	6.93E-08	2.07E-06	1.67E-06	SDCBP/ICAM1/TLR2/JAK2/ABCG2/MYO1A/HK1/DPP4/PLSCR1/PDPN/CD55/LYN/BST2/NFAM1/PRKCZ/HPSE/CORO1C/LCP2/PPT1/PRKAR2B/HCK/ITGB2/BIRC3/PECAM1/KCNE3/AHNAK/KDR/HYAL2/CBLC/F2R/PDZK1/TLR1/LRRK2/INSR/EZR/SLC1A1/SLC6A4/CD4/PTGS2/SELPLG/ATP2B1/CXADR/RHOQ/GJA1/PLLP/STOM/FAS/ATP1A1/MYOF/TNF/THY1/CD14/GP2/FXYD1/MME/MS4A1	56
CC	GO:0034358	plasma lipoprotein particle	14/1611	36/19869	3.46E-07	9.28E-06	7.50E-06	APOL1/PLA2G7/LPL/APOM/APOE/APOC1/APOA1/LDLR/APOB/APOC3/VLDLR/APOA4/MSR1/CETP	14
CC	GO:1990777	lipoprotein particle	14/1611	36/19869	3.46E-07	9.28E-06	7.50E-06	APOL1/PLA2G7/LPL/APOM/APOE/APOC1/APOA1/LDLR/APOB/APOC3/VLDLR/APOA4/MSR1/CETP	14
CC	GO:0098636	protein complex involved in cell adhesion	17/1611	52/19869	3.68E-07	9.40E-06	7.59E-06	PLAUR/LYN/PLAU/ITGB2/ITGAX/CD80/ITGA8/ITGA5/CTLA4/LGALS2/LAMA1/MMRN1/NID1/ITGAV/ITGA2/LAMC1/EMILIN1	17
CC	GO:0043202	lysosomal lumen	24/1611	98/19869	7.09E-07	1.73E-05	1.40E-05	IFI30/CTSB/CTSK/SDC3/HPSE/CTSS/GNS/PPT1/CTSL/GYG1/LGMN/NEU4/PDGFRB/PSAP/LUM/GM2A/VCAN/NAAA/CUBN/BCAN/CD74/APOB/OGN/DCN	24
CC	GO:0070820	tertiary granule	33/1611	164/19869	9.00E-07	2.10E-05	1.70E-05	CXCL1/FPR1/LRG1/CLEC12A/FCER1G/LILRB2/PTAFR/CD55/OLFM4/OSCAR/PLAU/LYZ/CTSS/SLC11A1/TCIRG1/PRSS3/ITGB2/ITGAX/PRCP/CD300A/CD93/DSP/CYBA/QPCT/CD59/SLC2A3/STOM/ALDOC/ADAM8/MMP9/MGAM/HBB/CEACAM1	33
CC	GO:0034361	very-low-density lipoprotein particle	10/1611	20/19869	1.04E-06	2.22E-05	1.80E-05	APOL1/LPL/APOM/APOE/APOC1/APOA1/APOB/APOC3/VLDLR/APOA4	10
CC	GO:0034385	triglyceride-rich plasma lipoprotein particle	10/1611	20/19869	1.04E-06	2.22E-05	1.80E-05	APOL1/LPL/APOM/APOE/APOC1/APOA1/APOB/APOC3/VLDLR/APOA4	10
CC	GO:0032994	protein-lipid complex	14/1611	39/19869	1.09E-06	2.25E-05	1.82E-05	APOL1/PLA2G7/LPL/APOM/APOE/APOC1/APOA1/LDLR/APOB/APOC3/VLDLR/APOA4/MSR1/CETP	14
CC	GO:0005769	early endosome	61/1611	414/19869	3.75E-06	7.42E-05	5.99E-05	IFITM3/CD274/SAMD9L/TFRC/DTX3L/LITAF/RAB31/TMEM165/DYSF/PML/PCSK9/LIPG/WDFY1/RAB11FIP5/LAMP3/RAB17/CMTM6/PTPN1/TRIM3/TRAK1/HAVCR2/STEAP4/C1orf210/ERBB2/KDR/SPHK1/F2R/HPS5/MR1/TLR4/APOE/FZD5/PTP4A3/CD207/SLC1A1/CD4/ACKR4/EHD3/MYO1B/ATP9A/APOA1/TMEM184A/LAMP5/PLEKHF1/LDLR/SORL1/SNX20/PMEPA1/RHOD/FGD2/APOB/APPL2/ANXA1/ACKR1/SLC30A10/APOC3/CD8B/APOA4/MME/PLD4/GPNMB	61
CC	GO:0098858	actin-based cell projection	39/1611	223/19869	3.87E-06	7.42E-05	5.99E-05	USH1C/SLC7A5/MYO1A/PLEKHG6/PDPN/AMN/ANKS4B/EPS8L2/CDHR5/HYAL2/PDZK1/MYO1F/CDC14A/LRRK2/DOCK4/VIL1/CIB2/SCIMP/EZR/MYO1B/SLC27A4/B4GALT1/ESPN/RDX/ITGAV/CXADR/CUBN/CDHR2/SLC10A2/CA9/FSCN1/S100P/CD44/FABP2/LCP1/SLC26A2/DPEP1/CEACAM1/CLCA1	39
CC	GO:0042581	specific granule	31/1611	160/19869	4.37E-06	8.09E-05	6.53E-05	CXCL1/LCN2/CHI3L1/LRG1/PLAUR/CLEC12A/ACAA1/HPSE/OLFM4/OSCAR/PLAU/LYZ/SLC27A2/CMTM6/AOC1/CKAP4/ITGB2/MMP25/AGPAT2/SLPI/CD93/C3AR1/CYBA/QPCT/CD59/ITGAV/SLC2A3/STOM/ADAM8/ANXA3/CEACAM1	31
CC	GO:0005775	vacuolar lumen	33/1611	176/19869	4.57E-06	8.19E-05	6.61E-05	SDCBP/IFI30/MNDA/CTSB/CTSK/SDC3/HPSE/LYZ/CTSS/GNS/PPT1/CTSC/CTSL/GYG1/IMPDH1/GCA/LGMN/NEU4/PDGFRB/PSAP/LUM/GM2A/PADI2/VCAN/NAAA/CUBN/PLAC8/BCAN/CD74/APOB/SERPINA3/OGN/DCN	33
CC	GO:1904090	peptidase inhibitor complex	7/1611	11/19869	5.61E-06	9.71E-05	7.84E-05	CASP1/CARD16/CTSB/PLAU/SERPINE1/SERPINA5/CSTA	7
CC	GO:0101002	ficolin-1-rich granule	33/1611	185/19869	1.37E-05	0.000229563	0.000185396	FCN1/FPR1/HK3/LRG1/FCER1G/LILRB2/MNDA/CTSB/CD55/PLEKHO2/CTSS/SLC11A1/TCIRG1/GNS/ITGB2/ITGAX/GYG1/PRCP/CD300A/IMPDH1/CD93/HSPA6/DSP/QPCT/FGL2/SLC2A3/ALDOC/PYGL/ADAM8/CRISPLD2/MMP9/MGAM/HBB	33
CC	GO:0045335	phagocytic vesicle	27/1611	139/19869	1.69E-05	0.000274324	0.000221545	TAP1/NCF2/CLEC4E/TLR2/RAB31/DMBT1/TAP2/NOD2/RAB11FIP5/CTSS/SLC11A1/TCIRG1/FLNB/ZYX/TLR1/CYBA/SCIMP/SLAMF1/GNLY/ITGAV/APPL2/ADAM8/FMNL1/RAB11FIP1/ANXA3/NCF1/PLD4	27
CC	GO:0031983	vesicle lumen	49/1611	327/19869	2.09E-05	0.000330459	0.000266881	S100A8/FCN1/CXCL1/S100A9/LCN2/CHI3L1/HK3/LRG1/SDCBP/SRGN/MNDA/FGR/ACAA1/S100A11/SERPING1/HPSE/OLFM4/OSCAR/LYZ/VWF/GNS/SERPINE1/AOC1/CTSC/GYG1/IMPDH1/ACTN1/GCA/SLPI/HSPA6/QPCT/HGF/GM2A/MMRN1/PADI2/ITIH3/APOA1/PLAC8/PDGFB/PCSK1/ALDOC/S100P/PYGL/APOB/ADA/CRISPLD2/SERPINA3/SPARC/F13A1	49
CC	GO:0042627	chylomicron	7/1611	13/19869	2.52E-05	0.000386614	0.000312231	LPL/APOE/APOC1/APOA1/APOB/APOC3/APOA4	7
CC	GO:0005925	focal adhesion	59/1611	422/19869	2.68E-05	0.000395748	0.000319608	LAP3/TGM2/PLAUR/SDCBP/ICAM1/JAK2/FGFR3/DPP4/LIMK1/PLAU/ADAM9/MMP14/ANXA5/CORO1C/HCK/ITGB2/PDLIM1/ENG/RRAS2/FLNB/ITGA8/AHNAK/FHL2/ZYX/ACTN1/CASS4/SORBS3/ITGA5/PDGFRB/TPM4/CYBA/GRB7/EZR/TNFSF13B/SLC6A4/CD59/EHD3/PTPN12/TRIP6/RDX/ITGAV/SLA/ITGA2/GJA1/HYOU1/DDR2/MRC2/PDLIM7/FLRT3/FHL3/CD44/ANXA1/THY1/MCAM/IL1RL1/LCP1/TNS4/MME/EPHA2	59
CC	GO:0034364	high-density lipoprotein particle	10/1611	27/19869	2.79E-05	0.000395748	0.000319608	APOL1/PLA2G7/APOM/APOE/APOC1/APOA1/APOB/APOC3/APOA4/CETP	10
CC	GO:0030055	cell-substrate junction	60/1611	432/19869	2.80E-05	0.000395748	0.000319608	LAP3/TGM2/PLAUR/SDCBP/ICAM1/JAK2/FGFR3/DPP4/LIMK1/PLAU/ADAM9/MMP14/ANXA5/CORO1C/HCK/ITGB2/PDLIM1/ENG/RRAS2/FLNB/ITGA8/AHNAK/FHL2/ZYX/ACTN1/CASS4/SORBS3/ITGA5/PDGFRB/TPM4/CYBA/CIB2/GRB7/EZR/TNFSF13B/SLC6A4/CD59/EHD3/PTPN12/TRIP6/RDX/ITGAV/SLA/ITGA2/GJA1/HYOU1/DDR2/MRC2/PDLIM7/FLRT3/FHL3/CD44/ANXA1/THY1/MCAM/IL1RL1/LCP1/TNS4/MME/EPHA2	60
CC	GO:0031225	anchored component of membrane	30/1611	169/19869	3.64E-05	0.000487807	0.000393955	FCGR3B/PLAUR/CEACAM5/CEACAM6/CD55/BST2/NOD2/LYPD5/MMP25/EEPD1/GFRA2/ALPL/TREH/HYAL2/LY6E/CD59/ALPI/EFNA1/BCAN/VNN2/NT5E/CPO/THY1/CD14/GP2/VNN1/DPEP1/GAS1/CA4/LYPD8	30
CC	GO:0060205	cytoplasmic vesicle lumen	48/1611	325/19869	3.69E-05	0.000487807	0.000393955	S100A8/FCN1/CXCL1/S100A9/LCN2/CHI3L1/HK3/LRG1/SDCBP/SRGN/MNDA/FGR/ACAA1/S100A11/SERPING1/HPSE/OLFM4/OSCAR/LYZ/VWF/GNS/SERPINE1/AOC1/CTSC/GYG1/IMPDH1/ACTN1/GCA/SLPI/HSPA6/QPCT/HGF/GM2A/MMRN1/PADI2/ITIH3/APOA1/PLAC8/PDGFB/PCSK1/ALDOC/S100P/PYGL/ADA/CRISPLD2/SERPINA3/SPARC/F13A1	48
CC	GO:0030666	endocytic vesicle membrane	33/1611	194/19869	3.72E-05	0.000487807	0.000393955	TAP1/CSF3R/CLEC4E/TFRC/TLR2/RAB31/DMBT1/TAP2/LYN/SGIP1/WNT5A/SLC11A1/TCIRG1/TLR1/ROR2/APOE/FZD5/TGFA/CYBA/CD163/CD207/CD4/SCARF1/GRIA4/CD74/LDLR/APOB/APPL2/RAB11FIP1/MSR1/ANXA3/IL7R/HBEGF	33
CC	GO:0035577	azurophil granule membrane	15/1611	58/19869	4.25E-05	0.000542979	0.000438513	FPR1/CEACAM6/BST2/NFAM1/CMTM6/CKAP4/PRCP/PIGR/LPCAT1/C3AR1/PSAP/B4GALT1/STOM/CD68/VNN1	15
CC	GO:0098637	protein complex involved in cell-matrix adhesion	7/1611	14/19869	4.69E-05	0.000585219	0.000472626	PLAUR/PLAU/LAMA1/MMRN1/NID1/LAMC1/EMILIN1	7
CC	GO:0070821	tertiary granule membrane	17/1611	73/19869	5.77E-05	0.000703671	0.000568289	CLEC12A/FCER1G/LILRB2/PTAFR/PLAU/SLC11A1/ITGB2/ITGAX/CD300A/CD93/CYBA/CD59/SLC2A3/STOM/ADAM8/MGAM/CEACAM1	17
CC	GO:0034774	secretory granule lumen	47/1611	322/19869	5.95E-05	0.000709715	0.00057317	S100A8/FCN1/CXCL1/S100A9/LCN2/CHI3L1/HK3/LRG1/SDCBP/SRGN/MNDA/FGR/ACAA1/S100A11/SERPING1/HPSE/OLFM4/OSCAR/LYZ/VWF/GNS/SERPINE1/AOC1/CTSC/GYG1/IMPDH1/ACTN1/GCA/SLPI/HSPA6/QPCT/HGF/GM2A/MMRN1/PADI2/ITIH3/APOA1/PLAC8/PDGFB/PCSK1/ALDOC/S100P/PYGL/CRISPLD2/SERPINA3/SPARC/F13A1	47
CC	GO:0031233	intrinsic component of external side of plasma membrane	9/1611	24/19869	6.30E-05	0.000735916	0.00059433	ADAM9/HYAL2/F10/CD59/F3/THY1/CD14/GP2/CA4	9
CC	GO:0101003	ficolin-1-rich granule membrane	15/1611	61/19869	7.99E-05	0.000912763	0.000737153	FPR1/FCER1G/LILRB2/CD55/SLC11A1/TCIRG1/ITGB2/ITGAX/PRCP/CD300A/CD93/DSP/SLC2A3/ADAM8/MGAM	15
CC	GO:0005581	collagen trimer	18/1611	86/19869	0.000154651	0.001730163	0.00139729	FCN1/C1QB/COL5A3/C1QA/C1QC/CTHRC1/COL18A1/EMILIN2/COL4A1/LUM/COL5A2/COL6A3/COL4A2/COL1A1/COL1A2/EMILIN1/COL15A1/MSR1	18
CC	GO:0034362	low-density lipoprotein particle	6/1611	12/19869	0.000169505	0.001857638	0.001500239	PLA2G7/APOM/APOE/LDLR/APOB/MSR1	6
CC	GO:0001726	ruffle	29/1611	178/19869	0.000231776	0.002489273	0.002010351	FGR/PLEK/MEFV/PDPN/S100A11/INPP5J/EPS8L2/CORO1C/COBL/ACTN1/IFIT5/AIF1/TLR4/PDXP/EPS8L3/ITGA5/SAMSN1/VIL1/PLEKHO1/SCIMP/EZR/ITGAV/FSCN1/PDLIM7/FGD2/APPL2/EPS8L1/LCP1/EPHA2	29
CC	GO:0005765	lysosomal membrane	55/1611	418/19869	0.000247669	0.002557654	0.002065575	IFITM1/FPR1/CSF3R/IFITM3/DRAM1/DTX3L/TM4SF5/LITAF/TMEM165/SLC7A5/CEACAM6/DPP4/LYN/BST2/SLC30A4/PCSK9/NFAM1/HPSE/IFITM2/LAMP3/CMTM6/TCIRG1/SLC36A1/CKAP4/PRCP/AHNAK/PIGR/GNB4/MFSD12/SLC39A8/VASN/LPCAT1/C3AR1/PSAP/GPR137B/B4GALT1/SLC15A3/GNA11/CUBN/EVA1A/ABCA2/ABHD6/LAMP5/PLEKHF1/STOM/CD74/ATP10B/ENPEP/LDLR/OCLN/CD68/ANPEP/SLC2A6/VLDLR/VNN1	55
CC	GO:0098852	lytic vacuole membrane	55/1611	418/19869	0.000247669	0.002557654	0.002065575	IFITM1/FPR1/CSF3R/IFITM3/DRAM1/DTX3L/TM4SF5/LITAF/TMEM165/SLC7A5/CEACAM6/DPP4/LYN/BST2/SLC30A4/PCSK9/NFAM1/HPSE/IFITM2/LAMP3/CMTM6/TCIRG1/SLC36A1/CKAP4/PRCP/AHNAK/PIGR/GNB4/MFSD12/SLC39A8/VASN/LPCAT1/C3AR1/PSAP/GPR137B/B4GALT1/SLC15A3/GNA11/CUBN/EVA1A/ABCA2/ABHD6/LAMP5/PLEKHF1/STOM/CD74/ATP10B/ENPEP/LDLR/OCLN/CD68/ANPEP/SLC2A6/VLDLR/VNN1	55
CC	GO:0071682	endocytic vesicle lumen	8/1611	23/19869	0.000297401	0.002885676	0.002330488	CTSL/APOE/GNLY/APOA1/HYOU1/APOB/SPARC/HBB	8
[truncated: 289 more rows]
