# Supplementary material for: Identification of platelet-related subtypes and diagnostic markers in pediatric Crohn’s disease based on WGCNA and machine learning
Source: Front Immunol. 2024 Feb 14;15:1323418. doi: 10.3389/fimmu.2024.1323418 (PMC10899512; doi:10.3389/fimmu.2024.1323418)
Supplement: Supplementary Table 4 — Results of consensus cluster anaylsis. [file Table_4.xls]

ID	PIK3R3	STAT1	PLEK	GNA15	SERPINE1	cluster
GSM2458832	2.488490626	7.175836659	4.722454027	2.272775232	1.84923841	C1
GSM2458835	2.397283318	6.667581026	5.023973864	2.504781992	1.357799539	C1
GSM2458837	2.435791895	4.85917054	3.87863112	0.730463008	-0.025981727	C1
GSM2458842	2.319059663	6.664786021	6.006101641	2.096098625	1.279279249	C1
GSM2458843	2.655417569	6.293878526	5.19196506	2.37157607	2.29419715	C1
GSM2458844	2.995117696	6.738693666	5.202378963	2.092578668	1.861055305	C1
GSM2458847	2.746150743	6.555733778	5.40785734	2.356728058	1.592943219	C1
GSM2458859	2.619006612	6.160388812	5.803023343	1.86639115	1.629249141	C1
GSM2458863	2.183019169	5.446370944	4.820369128	1.905505295	2.206644706	C1
GSM2458866	2.104867481	3.987001982	3.373982735	0.921222075	0.049722533	C1
GSM2458871	2.632168066	5.14289647	3.203000413	2.542230866	0.99289426	C1
GSM2458872	2.635313438	6.531637448	4.618468137	1.919890293	0.802997395	C1
GSM2458873	2.030834832	4.837462199	4.379484365	1.983523126	1.17134188	C1
GSM2458880	2.556302382	5.506120055	4.055423405	1.828976475	1.431881975	C1
GSM2458887	2.913198336	6.274177035	4.494757567	2.438392123	2.404006658	C1
GSM2458889	2.567622333	6.446013369	5.071927592	2.677167829	1.822793807	C1
GSM2458898	2.426347313	6.859064737	4.874697544	2.482933527	1.861999196	C1
GSM2458899	2.130282337	4.924206162	3.632150391	1.610944315	2.3967267	C1
GSM2458900	2.442010671	5.487547859	4.581856758	1.842130277	2.123253728	C1
GSM2458902	2.788477792	6.516267274	5.116617405	2.370002875	1.538014999	C1
GSM2458907	2.161092585	5.791965765	4.833915338	1.890331069	0.939707806	C1
GSM2458908	2.332870935	5.816309128	4.268477705	1.416149661	1.470680604	C1
GSM2458911	2.289468617	6.617840291	4.190741935	2.01457136	0.367793068	C1
GSM2458914	2.228459839	6.385318474	4.262397345	1.383341448	0.62597865	C1
GSM2458916	2.499476143	6.391491953	4.322985589	2.425193598	1.47464912	C1
GSM2458918	2.855028012	5.65739381	3.63798189	2.209668552	1.00179865	C1
GSM2458919	2.656801871	5.510623118	5.568980911	2.25629878	1.765289441	C1
GSM2458920	2.786968606	6.812763647	4.511414549	2.175095098	1.822793807	C1
GSM2458921	2.921032131	6.268702308	4.632366104	2.062367015	1.308101832	C1
GSM2458922	2.195329721	5.132036418	4.322985589	1.663293816	1.25464942	C1
GSM2458927	2.878218248	6.847237726	4.677362207	2.13908525	1.614433696	C1
GSM2458929	2.568013916	6.056547794	4.381183325	2.092847005	1.791233417	C1
GSM2458940	2.924346836	6.681278432	4.989750599	2.029995508	1.908489758	C1
GSM2458941	3.017821098	6.75332274	5.047304645	2.257148515	1.356652267	C1
GSM2458942	2.609693265	6.64787483	4.799132135	2.544777442	1.410391498	C1
GSM2458943	2.490660213	5.949975294	4.127851721	1.645957105	0.347369032	C1
GSM2458947	2.773654752	6.121517541	4.177308191	1.75692784	1.261611271	C1
GSM2458950	2.968858289	6.476626671	4.635194513	2.208853016	1.13788067	C1
GSM2458952	2.366521754	5.338160967	4.669755176	1.771436484	1.774999528	C1
GSM2458953	2.456251626	5.638092279	4.266051304	1.980600351	1.126473143	C1
GSM2458956	1.987857966	4.81828536	3.592009483	1.153636603	0.266773224	C1
GSM2458968	1.813291961	3.927196407	3.864795369	0.603620895	0.177194803	C1
GSM2458974	2.791934314	6.292746878	5.403904269	2.206461655	1.599420087	C1
GSM2458977	2.663071447	4.56380111	4.769498453	2.941835479	2.401670396	C1
GSM2458978	2.297319346	5.123592586	3.681200068	1.856907258	1.395346599	C1
GSM2458989	2.576946264	6.155116416	4.382130913	2.258216604	1.508952531	C1
GSM2458990	2.823479047	6.823630758	4.776574261	2.024268343	1.939033248	C1
GSM2458992	2.975115165	6.903024894	4.382480277	2.287360168	0.259915671	C1
GSM2458995	1.927803806	5.227939433	3.736066886	2.13908525	0.941785932	C1
GSM2458996	2.444777158	5.822656707	5.530651429	2.334995346	1.641034746	C1
GSM2458999	2.218579224	5.763222858	5.202378963	2.635075663	1.68662835	C1
GSM2459002	2.367491188	4.993253134	4.785774963	1.835584945	1.938746431	C1
GSM2459003	2.70134084	6.175942496	5.312088671	2.376435084	2.007872133	C1
GSM2459011	2.903495521	6.729456975	4.845714731	2.320597195	2.222023357	C1
GSM2459014	2.68623205	6.860746916	5.306843433	2.18828047	1.807206562	C1
GSM2459018	2.544529463	5.608191844	5.56637265	2.554984793	1.890224677	C1
GSM2459019	2.347897175	5.487547859	5.506870783	1.819142693	2.180659012	C1
GSM2459021	2.324683655	5.44411706	4.766425969	2.747877407	1.895650749	C1
GSM2459022	2.446802812	6.124620749	4.38515554	2.351245553	2.344017406	C1
GSM2459023	2.225477451	5.836147075	5.035672755	2.706382423	2.017522249	C1
GSM2459024	2.822742445	5.785695826	4.613390402	2.511522	3.190977399	C1
GSM2459026	2.391020092	5.756315337	4.051829268	1.541455409	1.160411513	C1
GSM2459028	2.711208756	6.163515547	4.84715765	2.457696642	2.613581833	C1
GSM2459032	2.5895087	6.07178857	4.799132135	2.469613987	1.748940825	C1
GSM2459040	2.261031156	5.078660765	4.658400863	1.969574834	1.095371661	C1
GSM2459043	2.79567447	7.35261601	5.330442219	2.181703569	1.263134013	C1
GSM2459050	1.943983631	5.149366389	4.0193935	2.231706431	1.511570396	C1
GSM2459056	2.447403946	6.098882236	4.729663837	2.022037458	1.279279249	C1
GSM2459058	2.689991256	5.830846447	6.591108416	2.055369192	1.696578321	C1
GSM2459067	2.502378098	6.645291568	4.713169573	2.379197383	2.43107183	C1
GSM2459071	2.035690473	5.374256055	4.111316778	2.111985787	1.024858803	C1
GSM2459074	2.312874754	4.993669562	4.259059248	2.035449075	1.481089483	C1
GSM3316658	2.752256256	6.105213794	4.66266062	2.359037711	2.006335152	C1
GSM3316660	2.651909706	6.606291778	4.542818925	2.202856137	1.921277454	C1
GSM3316661	2.428040037	6.875793057	5.129406564	1.762415862	1.440474473	C1
GSM3316662	2.181852205	5.021750492	4.343037803	2.180788349	1.073568231	C1
GSM3316666	3.211889579	6.106970881	4.964274199	2.689468097	2.165137412	C1
GSM3316668	2.473596718	4.839494289	4.862909113	2.677468789	2.799248285	C1
GSM3316671	2.390812502	5.640251843	4.349433155	2.207650127	1.420715756	C1
GSM3316673	2.519667466	6.648839398	4.753144923	1.684495432	1.428262816	C1
GSM3316675	2.874670991	5.566594603	5.587849456	2.413663465	2.528408965	C1
GSM3316678	2.481072927	6.47032811	4.803991258	1.963099925	2.768122746	C1
GSM3316680	2.712566175	6.547145615	5.516701753	1.981917211	1.191799633	C1
GSM3316681	2.218281672	5.542984464	4.797851989	2.45646914	2.861693466	C1
GSM3316682	2.808379384	5.973713161	4.748673057	2.412262482	1.466845341	C1
GSM3316687	2.342167476	5.539630464	4.360694996	1.914378502	2.791140487	C1
GSM3316688	2.594004227	5.892501624	4.631252995	2.120808653	1.426834732	C1
GSM3316690	2.453509778	5.706749009	5.188004643	1.585177229	1.043045303	C1
GSM3316692	2.455153133	6.587629694	5.680807028	2.012521872	1.601574954	C1
GSM3316693	2.558234883	5.931262053	4.62428152	1.856215715	0.973417254	C1
GSM3316695	2.439698412	6.555045563	4.715878426	2.161404818	1.312020172	C1
GSM3316696	2.425827544	5.618777393	4.357302104	2.072577683	1.661316111	C1
GSM3316699	2.333284763	5.307347715	4.163423361	2.259265142	1.00147949	C1
GSM3316702	2.049528036	4.945294772	4.715564408	2.48249136	1.105905907	C1
GSM3316706	1.794082911	5.690732022	4.48568135	1.987767012	2.355561971	C1
GSM3316710	2.663482843	6.155854889	4.704260778	1.643761637	1.934083063	C1
GSM3316711	2.881609823	6.31186912	4.893684227	1.922339635	1.615691857	C1
GSM3316714	2.760052318	6.384032305	4.99432567	2.305309004	1.44679051	C1
GSM3316715	2.825032897	6.080405198	4.588292098	2.098376315	1.782277713	C1
GSM3316717	2.475555292	5.631391391	4.225217044	2.189142871	2.110882333	C1
GSM3316721	2.317001728	5.80470589	4.633632629	2.053318257	1.532371599	C1
GSM3316722	2.70533183	6.463576056	5.6541823	2.187206725	1.14492617	C1
GSM3316724	2.592139128	6.775752859	5.281344261	1.830698647	1.038389494	C1
GSM3316725	2.73785612	6.65753645	5.123453551	2.231957742	1.645526539	C1
GSM3316727	2.707434995	5.532098729	4.659672949	2.360705135	2.263575435	C1
GSM3316729	2.375386012	5.939983592	4.149667277	1.77941613	1.735604499	C1
GSM3316730	2.586849508	5.950984663	5.029801932	2.673752104	2.603053182	C1
GSM3316733	2.654805367	5.956239061	4.813036814	2.850784431	1.211092852	C1
GSM3316734	2.481913238	5.998788453	4.310691102	1.805597212	1.584455192	C1
GSM3316735	3.000461754	6.247902245	5.071961678	3.363972146	1.668317316	C1
GSM3316736	2.67773808	5.783318452	4.005877487	1.881338532	1.264781131	C1
GSM3316738	2.354359793	6.021136964	4.383624077	2.011581426	1.433614066	C1
GSM3316740	2.499478639	6.500888725	4.181037022	1.845663667	1.944621714	C1
GSM3316743	2.977628866	5.938012611	4.98661584	3.51495521	0.84162952	C1
GSM3316744	2.418627543	6.016081757	4.750896514	2.361686746	2.160150967	C1
GSM2458838	2.822350861	6.086794076	6.13916606	2.134205189	2.051319818	C2
GSM2458839	3.153326075	7.163308544	5.881972314	2.785105298	3.048861775	C2
GSM2458840	3.181634419	7.195361697	6.44175313	2.955757463	1.876718165	C2
GSM2458841	2.745251158	7.429450411	7.179326463	3.138579527	3.324809202	C2
GSM2458845	3.103105964	7.012286527	5.664885976	3.014599681	3.020693658	C2
GSM2458846	2.866841147	6.814342307	5.004462152	2.529253325	3.472084939	C2
GSM2458848	3.032620855	7.735922222	5.902115751	2.535706581	3.423977768	C2
GSM2458849	2.787146407	5.910271168	6.895045082	2.705856271	2.166610153	C2
GSM2458852	3.058660128	7.061239108	6.532180845	2.121695924	3.735928654	C2
GSM2458853	2.598678114	7.268704695	5.080726288	3.065139219	1.939622529	C2
GSM2458854	3.444232727	7.012286527	5.659154979	2.280257115	1.67032406	C2
GSM2458856	2.915029255	7.218794566	5.191381192	2.44035467	2.217032727	C2
GSM2458861	3.219840312	6.236635038	5.550924083	2.286278925	2.862143373	C2
GSM2458862	3.191591235	7.429450411	5.623828587	2.614374209	3.540118127	C2
GSM2458864	2.896305193	6.72514448	5.648609466	2.473823204	2.317278163	C2
GSM2458865	3.138346402	7.39070148	5.524693107	2.906304429	3.154885287	C2
GSM2458868	3.071580282	6.220479063	5.490874242	3.016941058	2.365901606	C2
GSM2458869	2.785541971	7.065290453	5.074643535	2.444095611	3.101135627	C2
GSM2458875	2.709265652	6.713246888	5.294074915	2.298183116	2.758466552	C2
GSM2458876	3.114176148	7.165865926	5.796550547	2.703988431	2.780384649	C2
GSM2458877	3.103829865	7.693773643	5.180510244	2.281120004	1.824055806	C2
GSM2458881	2.987868102	7.69757325	5.539131869	2.852176534	3.754730866	C2
GSM2458882	2.053478968	6.169519631	7.163528533	4.414998167	2.869733615	C2
GSM2458883	2.722090556	7.163308544	5.520208811	3.113234781	3.169497351	C2
GSM2458884	2.826630768	7.084697856	5.598322659	2.362136902	3.114558701	C2
GSM2458886	3.100165909	7.129001506	5.338094715	2.507039185	3.583271172	C2
GSM2458888	2.82383888	6.021407901	7.142222146	2.428492571	2.214469618	C2
GSM2458890	3.245691202	6.985152864	6.360868303	2.21699785	4.356500732	C2
GSM2458891	3.002178907	6.590031405	6.677908493	3.383766396	4.922272353	C2
GSM2458892	2.566657131	8.013893454	5.493956298	1.435825118	1.753892344	C2
GSM2458893	3.118616921	7.441783252	6.142611836	2.556479065	2.649981622	C2
GSM2458894	2.704894729	6.557138338	7.102088416	2.511916614	2.681677599	C2
GSM2458896	2.494918953	6.247076311	5.741595191	2.482178499	2.349028896	C2
GSM2458897	2.91805821	6.769217566	5.052683886	2.346236586	4.0454807	C2
GSM2458901	2.76808156	6.761427784	5.041111818	2.185076203	2.707084443	C2
GSM2458903	3.105010967	7.183038267	5.941450252	2.714927133	1.423454746	C2
GSM2458904	3.086682722	7.800866089	6.07962112	3.37198059	2.51588386	C2
GSM2458905	2.910823432	7.077905618	5.598322659	2.180614434	3.206981833	C2
GSM2458906	2.797090522	7.321433355	6.320763288	3.108930857	2.85887365	C2
GSM2458909	2.92660109	7.735922222	4.573505534	1.959904159	2.767754235	C2
GSM2458910	2.934257085	7.192877248	6.14030508	3.417161269	2.274099043	C2
GSM2458912	3.052193702	7.197846146	5.954436524	2.544090814	1.900229404	C2
GSM2458915	2.821842861	6.668750316	7.057470391	2.866864069	2.949135218	C2
GSM2458917	2.780275696	6.333662643	5.793750854	3.090231412	2.692607965	C2
GSM2458923	2.831308609	7.397053764	5.074090775	2.544314429	1.935531464	C2
GSM2458924	2.827612903	6.898997075	5.171627797	2.563779425	1.778084124	C2
GSM2458925	3.134684563	6.845628481	4.759532022	2.380807408	2.681677599	C2
GSM2458926	2.785029737	6.006665898	7.067027636	2.506081588	1.852190027	C2
GSM2458928	2.772274684	7.535378272	6.275125888	2.621450954	4.045950038	C2
GSM2458930	2.878029865	7.563681225	5.473171563	2.520450801	1.791765334	C2
GSM2458931	2.613513854	7.168423309	5.617262467	2.632794793	1.821203272	C2
GSM2458932	3.479401198	7.776129826	7.168634983	3.88183511	4.014780763	C2
GSM2458933	2.875062293	7.010157335	5.246458586	2.86627741	2.083646794	C2
GSM2458935	2.672431362	6.981242681	5.063777373	2.459990665	2.030147448	C2
GSM2458936	2.855781547	6.461352958	6.196155381	3.567817025	4.089945285	C2
GSM2458937	2.647276856	6.446013369	7.351366447	2.73986148	1.872249022	C2
GSM2458938	3.159980886	6.793737381	7.338372996	2.553672043	2.452504944	C2
GSM2458939	3.18651546	6.729456975	5.157686758	2.563290103	2.540044351	C2
GSM2458944	2.797647206	7.067386707	5.235128201	2.104748565	2.252446905	C2
GSM2458945	2.775132188	6.847237726	5.913970181	2.605098148	2.773115121	C2
GSM2458946	3.050049515	6.722095384	5.67439297	2.515875909	4.445862735	C2
GSM2458948	2.583895291	5.808662861	7.824916696	3.331143296	1.985448194	C2
GSM2458951	2.93119638	6.9659972	5.430635362	2.653935584	3.162514641	C2
GSM2458955	3.033183889	6.289587205	5.207652916	2.924072585	3.588757214	C2
GSM2458957	2.978620371	7.018222383	5.548686721	2.421860424	2.259450475	C2
GSM2458958	2.887233146	7.364878271	5.949586114	2.829922932	3.598988788	C2
GSM2458959	2.633806369	6.441166811	6.428821895	2.31134218	2.327220312	C2
GSM2458961	3.173349773	7.481421503	5.560768477	2.76857623	3.492449004	C2
GSM2458963	3.131395258	7.034771259	5.367907864	1.724953578	2.399733072	C2
GSM2458964	2.828146304	7.26579676	5.792779336	2.387497432	2.248759993	C2
GSM2458965	3.090723445	7.429450411	6.408678458	2.659115551	3.371860362	C2
GSM2458966	2.777170541	6.826924534	5.777505451	2.190963845	1.906320372	C2
GSM2458967	2.817097287	6.898997075	5.613182572	3.248303282	2.913084825	C2
GSM2458969	2.987142084	7.535378272	5.74814456	2.880354609	2.590156639	C2
GSM2458970	3.255324167	7.651775637	5.724761135	2.959437897	1.56902522	C2
GSM2458971	2.261253407	6.93528979	7.98327886	2.471542334	3.536186115	C2
GSM2458973	2.842319526	7.291257655	6.094332673	2.660086302	4.057594842	C2
GSM2458975	2.829627973	6.324251853	5.200613003	2.293563501	2.991065376	C2
GSM2458976	2.90919783	7.168423309	5.366613305	2.081818858	3.454761143	C2
GSM2458979	3.280554873	7.119280159	5.312088671	2.779443901	1.78293656	C2
GSM2458980	1.728333063	6.696083958	5.549402199	2.974940968	3.082143072	C2
GSM2458983	2.957817738	7.448446092	4.848129168	2.25294456	2.359445598	C2
GSM2458984	2.860493254	7.508755145	4.746763504	2.262583666	2.452979497	C2
GSM2458986	2.496531855	6.697474402	5.779419772	2.503140398	3.398221527	C2
GSM2458987	3.157902316	7.218794566	5.09947945	2.288780778	2.961246753	C2
GSM2458988	2.992459159	6.211642331	8.494512508	1.988737293	2.499749054	C2
GSM2458991	3.147636467	7.143837618	6.63330004	3.216276405	3.880727328	C2
GSM2458993	2.125452096	5.634845556	7.024979587	1.479174787	2.31481153	C2
GSM2458994	2.788477792	5.819911108	6.318403888	2.716816019	2.204105065	C2
GSM2458997	3.362287966	7.842518249	6.178289985	2.677659781	3.380584839	C2
GSM2458998	3.241144595	6.349665693	6.838266336	2.803957327	1.099710432	C2
GSM2459000	2.722262006	6.568786545	5.273323681	2.488216094	2.794629065	C2
GSM2459001	3.063409936	7.79278222	5.738907964	2.512437505	2.009759916	C2
GSM2459004	2.941853814	6.716150117	4.969214726	2.954652544	2.569714351	C2
GSM2459005	3.41386698	7.268704695	6.275125888	2.83105942	4.28323703	C2
GSM2459006	3.190024899	7.720540285	6.768594641	2.800892491	2.364504021	C2
GSM2459007	3.118248621	7.240110007	6.00406289	2.56227463	2.846566558	C2
GSM2459008	3.136515483	7.621952841	5.228136146	2.860934335	3.62358472	C2
GSM2459009	2.8041221	7.355599231	5.255084993	2.411866165	1.546963715	C2
GSM2459010	2.749846449	7.001235906	5.502113696	2.858093114	3.802900615	C2
GSM2459012	3.177995864	7.197846146	4.744545286	2.491762359	2.358884999	C2
GSM2459013	3.202216918	7.535378272	5.608042621	2.444848009	1.548775882	C2
GSM2459015	3.295693296	7.211171826	5.16928754	2.493225062	4.420534114	C2
GSM2459016	3.137777018	7.759576245	5.993754274	3.178740715	2.463289294	C2
GSM2459017	2.71179719	7.054731546	5.400046913	2.917335208	2.743979645	C2
GSM2459020	2.893379955	6.820416973	5.313983849	2.578464329	2.897015205	C2
GSM2459025	2.592196871	7.51489098	5.169945588	2.338175936	3.369680547	C2
GSM2459027	3.023125473	7.384184508	6.040315334	2.475070184	2.916357156	C2
GSM2459029	2.650862495	6.175942496	6.296178627	3.331637879	3.215252616	C2
GSM2459030	2.74445529	6.782298565	5.709563824	2.541554761	2.729289357	C2
GSM2459031	2.873210207	6.709021443	5.504382166	3.001480079	3.351412859	C2
GSM2459033	3.258317138	6.480341581	6.072234236	2.464544512	3.132226679	C2
GSM2459034	2.845848015	6.826924534	4.886003999	2.299819449	2.381585326	C2
GSM2459035	3.021652271	8.13518443	4.549121877	2.859274326	2.063298374	C2
GSM2459036	3.071969749	6.822023865	4.945927017	2.532123485	2.335853528	C2
GSM2459037	3.083649534	7.475144506	5.596719416	2.371328778	1.301160841	C2
GSM2459038	3.041775452	7.262888826	7.029301165	3.185301832	4.127197705	C2
GSM2459039	2.728950683	7.022024343	5.780355396	2.394611008	2.415137796	C2
GSM2459041	2.953050998	7.294382037	5.80582543	2.489997119	3.562396049	C2
GSM2459042	3.09810639	6.645291568	5.378989387	2.226660633	2.585390248	C2
GSM2459044	2.712186657	5.869362461	4.476774919	1.82729805	3.945983597	C2
GSM2459045	2.734547158	7.321433355	5.395060108	2.881922542	2.951661823	C2
GSM2459049	3.515261821	7.481421503	4.283115078	2.287360168	3.36894525	C2
GSM2459051	2.578336916	6.788429695	5.17734683	2.327973847	2.592967454	C2
GSM2459059	3.048047145	6.988936002	6.310574318	2.332014695	2.103228629	C2
GSM2459061	2.572803941	6.241827442	5.569847141	2.730467035	2.277139312	C2
GSM2459062	3.142374425	7.368136757	5.921742322	2.929697151	2.13138371	C2
GSM2459063	2.570744421	6.675481385	4.8616682	2.579927032	3.349660663	C2
GSM2459064	3.126503634	7.481421503	6.269282424	3.229759052	4.27126369	C2
GSM2459065	3.049321381	6.864191266	5.581955219	2.933727476	2.148113011	C2
GSM2459066	2.70794485	7.046346531	5.533747843	3.064957697	4.191288451	C2
GSM2459068	3.10485645	7.475144506	5.340702977	2.919374047	3.673472769	C2
GSM2459069	2.85988577	6.837318753	5.053212717	2.850816431	3.036236576	C2
GSM2459070	2.572096973	7.406584542	5.247083133	2.820883639	2.635614657	C2
GSM2459072	3.08743414	7.054731546	6.039238529	2.290443419	1.716624279	C2
GSM2459073	2.97412033	7.384184508	5.806650981	2.35697535	2.225926686	C2
GSM2459075	3.015010161	7.091358343	4.732415672	2.374475168	3.306982171	C2
GSM2459076	2.650528061	6.390188558	5.127055237	2.683821022	2.814995738	C2
GSM3316656	3.293713582	7.198396545	5.911127784	2.888962167	3.040646698	C2
GSM3316657	3.183132583	7.794320626	6.144043341	2.833775854	2.842811612	C2
GSM3316659	2.469354941	7.338842702	5.126343121	2.536310718	1.653128167	C2
GSM3316663	2.726067497	7.354323981	5.597102885	2.465177553	1.856155654	C2
GSM3316664	3.12246011	7.377511738	6.141105653	3.060591117	1.699093654	C2
GSM3316665	2.932414436	7.421362516	5.316701657	2.034182926	1.589468538	C2
GSM3316667	2.637428903	7.682056536	5.923849218	1.857681755	1.41594137	C2
GSM3316669	3.177167688	7.587679883	8.507423601	3.330383848	4.714959597	C2
GSM3316670	2.818611374	6.253271726	6.855294292	3.451804777	3.225855933	C2
GSM3316672	3.617706744	6.593248077	8.136792074	2.797350659	4.00956684	C2
GSM3316674	2.554376763	7.943553215	5.403217686	2.095142892	1.36781342	C2
GSM3316676	3.214894104	6.697986666	5.006939957	2.826140869	4.304947503	C2
GSM3316677	3.627309103	7.292820469	5.950647742	2.873822533	3.781567857	C2
GSM3316679	2.986442627	7.049328324	8.320299656	4.087457338	4.48710211	C2
GSM3316683	3.603778972	8.010009953	6.88266529	3.413244371	4.927379037	C2
GSM3316684	3.056769717	7.208158411	6.394296913	2.635689938	2.412990065	C2
GSM3316685	3.104895753	8.010009953	7.755314004	3.031005917	4.350023205	C2
GSM3316686	2.901817367	6.650842264	5.011819922	2.682867508	3.23563405	C2
GSM3316689	3.201488242	5.881016575	4.853883452	3.066449976	4.241684727	C2
GSM3316691	2.673368429	6.665435153	5.223094004	2.208017334	2.799560291	C2
GSM3316694	3.438931767	6.853501742	6.243781285	3.84996961	2.175324405	C2
GSM3316697	2.361650927	7.186633273	5.455688685	2.779435115	2.723913862	C2
GSM3316698	2.464316972	7.788402697	5.476773456	1.890803591	1.972713535	C2
GSM3316700	2.630478589	7.185224716	5.492264232	2.113888692	2.076584083	C2
GSM3316701	2.199446462	5.779073502	5.290623487	2.097091543	3.198344725	C2
GSM3316703	3.235737878	8.304809066	8.451871229	3.651408099	5.003116892	C2
GSM3316704	3.210500109	8.256650936	6.276044212	2.62532637	2.670812588	C2
GSM3316705	3.131172889	8.210421482	6.33710157	2.526173688	2.330905055	C2
GSM3316707	3.033833476	7.501997267	5.602765277	2.06575015	2.682436807	C2
GSM3316708	2.592897504	6.51733626	4.744326098	2.218329024	3.207574305	C2
GSM3316709	3.109677187	7.486141461	5.522098482	2.257907748	2.015455426	C2
GSM3316712	3.079376891	8.283360529	5.635577725	2.009417081	1.342649836	C2
GSM3316713	2.863455066	7.847673393	5.52176225	2.908495267	3.444992918	C2
GSM3316716	2.408527132	5.603606962	6.315420289	1.673642247	3.01286542	C2
GSM3316718	3.170138463	7.843845542	8.069881591	3.574490585	5.19369686	C2
GSM3316719	3.198775664	7.078476891	6.207077012	2.500721693	2.966723242	C2
GSM3316720	3.306497777	8.322335806	6.783534045	3.427090912	3.449208424	C2
GSM3316723	2.855626414	7.124075565	5.17390247	2.276037393	3.026829629	C2
GSM3316726	2.802022149	6.38551093	5.438376022	2.008244966	2.405511734	C2
GSM3316728	2.693544039	7.079944723	5.299327769	2.075198632	2.158363929	C2
GSM3316731	2.262383649	5.830161398	5.012153573	2.29628993	3.252601812	C2
GSM3316732	2.537723685	6.899376521	5.149024668	1.94454469	2.283485647	C2
GSM3316737	2.609995851	6.956921672	5.207976491	2.613576355	1.902602288	C2
GSM3316739	2.820487237	6.549854127	5.256873964	2.572504779	3.658090237	C2
GSM3316741	2.725715119	6.482063346	5.259871705	2.653528768	2.200421597	C2
GSM3316742	2.630114469	7.168549317	5.583272142	2.179939302	2.462991826	C2
GSM3316745	2.876377731	7.461977573	5.26320992	2.07990795	1.915523926	C2
GSM3316746	2.715827408	7.095137361	5.600469759	2.662606118	2.003615689	C2
GSM3316747	2.85883746	6.720467526	6.646390326	2.45646914	1.433796807	C2
